# Supplementary material for: Capture Fluorocarbon and Chlorofluorocarbon from Air Using DUT‐67 for Safety and Semi‐Quantitative Analysis
Source: Adv Sci (Weinh). 2024 Jan 19;11(13):2308123. doi: 10.1002/advs.202308123 (PMC10987145; doi:10.1002/advs.202308123)
Supplement: Supplementary file 2 — Supporting Information [file ADVS-11-2308123-s002.zip]

Archive with 2 entries (2 files):
- DUT-67-134a.cif
- DUT-67-R22.cif
