# Supplementary material for: Capture Fluorocarbon and Chlorofluorocarbon from Air Using DUT‐67 for Safety and Semi‐Quantitative Analysis
Source: Adv Sci (Weinh). 2024 Jan 19;11(13):2308123. doi: 10.1002/advs.202308123 (PMC10987145; doi:10.1002/advs.202308123)
Supplement: Supplementary file 2 — Supporting Information [file ADVS-11-2308123-s002.zip › DUT-67-134a.cif]

data_DUT-67-R134a
_audit_creation_date               2022-04-27
_audit_creation_method
;
Olex2 1.5
(compiled 2022.04.07 svn.rca3783a0 for OlexSys, GUI svn.r6498)
;
_shelx_SHELXL_version_number       '2018/3'
_audit_contact_author_address      ?
_audit_contact_author_email        ?
_audit_contact_author_name         ''
_audit_contact_author_phone        ?
_publ_contact_author_id_orcid      ?
_publ_section_references
;
Dolomanov, O.V., Bourhis, L.J., Gildea, R.J, Howard, J.A.K. & Puschmann, H.
 (2009), J. Appl. Cryst. 42, 339-341.

Sheldrick, G.M. (2015). Acta Cryst. C71, 3-8.
;
_chemical_name_common              DUT-67-R134a
_chemical_name_systematic          ?
_chemical_formula_moiety           'C24 H8 O32 S4 Zr6, 1.333(C2 H2 F4)'
_chemical_formula_sum              'C26.67 H10.67 F5.33 O32 S4 Zr6'
_chemical_formula_weight           1619.91
_chemical_melting_point            ?
loop_
  _atom_type_symbol
  _atom_type_description
  _atom_type_scat_dispersion_real
  _atom_type_scat_dispersion_imag
  _atom_type_scat_source
 'C' 'C' 0.0181 0.0091 'International Tables Vol C Tables 4.2.6.8 and 6.1.1.4'
 'H' 'H' 0.0000 0.0000 'International Tables Vol C Tables 4.2.6.8 and 6.1.1.4'
 'F' 'F' 0.0727 0.0534 'International Tables Vol C Tables 4.2.6.8 and 6.1.1.4'
 'O' 'O' 0.0492 0.0322 'International Tables Vol C Tables 4.2.6.8 and 6.1.1.4'
 'S' 'S' 0.3331 0.5567 'International Tables Vol C Tables 4.2.6.8 and 6.1.1.4'
 'Zr' 'Zr' -0.1862 2.2449
 'International Tables Vol C Tables 4.2.6.8 and 6.1.1.4'

_shelx_space_group_comment
;
The symmetry employed for this shelxl refinement is uniquely defined
by the following loop, which should always be used as a source of
symmetry information in preference to the above space-group names.
They are only intended as comments.
;
_space_group_crystal_system        'cubic'
_space_group_IT_number             225
_space_group_name_H-M_alt          'F m -3 m'
_space_group_name_Hall             '-F 4 2 3'
loop_
  _space_group_symop_operation_xyz
 'x, y, z'
 '-x, -y, z'
 '-x, y, -z'
 'x, -y, -z'
 'z, x, y'
 'z, -x, -y'
 '-z, -x, y'
 '-z, x, -y'
 'y, z, x'
 '-y, z, -x'
 'y, -z, -x'
 '-y, -z, x'
 'y, x, -z'
 '-y, -x, -z'
 'y, -x, z'
 '-y, x, z'
 'x, z, -y'
 '-x, z, y'
 '-x, -z, -y'
 'x, -z, y'
 'z, y, -x'
 'z, -y, x'
 '-z, y, x'
 '-z, -y, -x'
 'x, y+1/2, z+1/2'
 '-x, -y+1/2, z+1/2'
 '-x, y+1/2, -z+1/2'
 'x, -y+1/2, -z+1/2'
 'z, x+1/2, y+1/2'
 'z, -x+1/2, -y+1/2'
 '-z, -x+1/2, y+1/2'
 '-z, x+1/2, -y+1/2'
 'y, z+1/2, x+1/2'
 '-y, z+1/2, -x+1/2'
 'y, -z+1/2, -x+1/2'
 '-y, -z+1/2, x+1/2'
 'y, x+1/2, -z+1/2'
 '-y, -x+1/2, -z+1/2'
 'y, -x+1/2, z+1/2'
 '-y, x+1/2, z+1/2'
 'x, z+1/2, -y+1/2'
 '-x, z+1/2, y+1/2'
 '-x, -z+1/2, -y+1/2'
 'x, -z+1/2, y+1/2'
 'z, y+1/2, -x+1/2'
 'z, -y+1/2, x+1/2'
 '-z, y+1/2, x+1/2'
 '-z, -y+1/2, -x+1/2'
 'x+1/2, y, z+1/2'
 '-x+1/2, -y, z+1/2'
 '-x+1/2, y, -z+1/2'
 'x+1/2, -y, -z+1/2'
 'z+1/2, x, y+1/2'
 'z+1/2, -x, -y+1/2'
 '-z+1/2, -x, y+1/2'
 '-z+1/2, x, -y+1/2'
 'y+1/2, z, x+1/2'
 '-y+1/2, z, -x+1/2'
 'y+1/2, -z, -x+1/2'
 '-y+1/2, -z, x+1/2'
 'y+1/2, x, -z+1/2'
 '-y+1/2, -x, -z+1/2'
 'y+1/2, -x, z+1/2'
 '-y+1/2, x, z+1/2'
 'x+1/2, z, -y+1/2'
 '-x+1/2, z, y+1/2'
 '-x+1/2, -z, -y+1/2'
 'x+1/2, -z, y+1/2'
 'z+1/2, y, -x+1/2'
 'z+1/2, -y, x+1/2'
 '-z+1/2, y, x+1/2'
 '-z+1/2, -y, -x+1/2'
 'x+1/2, y+1/2, z'
 '-x+1/2, -y+1/2, z'
 '-x+1/2, y+1/2, -z'
 'x+1/2, -y+1/2, -z'
 'z+1/2, x+1/2, y'
 'z+1/2, -x+1/2, -y'
 '-z+1/2, -x+1/2, y'
 '-z+1/2, x+1/2, -y'
 'y+1/2, z+1/2, x'
 '-y+1/2, z+1/2, -x'
 'y+1/2, -z+1/2, -x'
 '-y+1/2, -z+1/2, x'
 'y+1/2, x+1/2, -z'
 '-y+1/2, -x+1/2, -z'
 'y+1/2, -x+1/2, z'
 '-y+1/2, x+1/2, z'
 'x+1/2, z+1/2, -y'
 '-x+1/2, z+1/2, y'
 '-x+1/2, -z+1/2, -y'
 'x+1/2, -z+1/2, y'
 'z+1/2, y+1/2, -x'
 'z+1/2, -y+1/2, x'
 '-z+1/2, y+1/2, x'
 '-z+1/2, -y+1/2, -x'
 '-x, -y, -z'
 'x, y, -z'
 'x, -y, z'
 '-x, y, z'
 '-z, -x, -y'
 '-z, x, y'
 'z, x, -y'
 'z, -x, y'
 '-y, -z, -x'
 'y, -z, x'
 '-y, z, x'
 'y, z, -x'
 '-y, -x, z'
 'y, x, z'
 '-y, x, -z'
 'y, -x, -z'
 '-x, -z, y'
 'x, -z, -y'
 'x, z, y'
 '-x, z, -y'
 '-z, -y, x'
 '-z, y, -x'
 'z, -y, -x'
 'z, y, x'
 '-x, -y+1/2, -z+1/2'
 'x, y+1/2, -z+1/2'
 'x, -y+1/2, z+1/2'
 '-x, y+1/2, z+1/2'
 '-z, -x+1/2, -y+1/2'
 '-z, x+1/2, y+1/2'
 'z, x+1/2, -y+1/2'
 'z, -x+1/2, y+1/2'
 '-y, -z+1/2, -x+1/2'
 'y, -z+1/2, x+1/2'
 '-y, z+1/2, x+1/2'
 'y, z+1/2, -x+1/2'
 '-y, -x+1/2, z+1/2'
 'y, x+1/2, z+1/2'
 '-y, x+1/2, -z+1/2'
 'y, -x+1/2, -z+1/2'
 '-x, -z+1/2, y+1/2'
 'x, -z+1/2, -y+1/2'
 'x, z+1/2, y+1/2'
 '-x, z+1/2, -y+1/2'
 '-z, -y+1/2, x+1/2'
 '-z, y+1/2, -x+1/2'
 'z, -y+1/2, -x+1/2'
 'z, y+1/2, x+1/2'
 '-x+1/2, -y, -z+1/2'
 'x+1/2, y, -z+1/2'
 'x+1/2, -y, z+1/2'
 '-x+1/2, y, z+1/2'
 '-z+1/2, -x, -y+1/2'
 '-z+1/2, x, y+1/2'
 'z+1/2, x, -y+1/2'
 'z+1/2, -x, y+1/2'
 '-y+1/2, -z, -x+1/2'
 'y+1/2, -z, x+1/2'
 '-y+1/2, z, x+1/2'
 'y+1/2, z, -x+1/2'
 '-y+1/2, -x, z+1/2'
 'y+1/2, x, z+1/2'
 '-y+1/2, x, -z+1/2'
 'y+1/2, -x, -z+1/2'
 '-x+1/2, -z, y+1/2'
 'x+1/2, -z, -y+1/2'
 'x+1/2, z, y+1/2'
 '-x+1/2, z, -y+1/2'
 '-z+1/2, -y, x+1/2'
 '-z+1/2, y, -x+1/2'
 'z+1/2, -y, -x+1/2'
 'z+1/2, y, x+1/2'
 '-x+1/2, -y+1/2, -z'
 'x+1/2, y+1/2, -z'
 'x+1/2, -y+1/2, z'
 '-x+1/2, y+1/2, z'
 '-z+1/2, -x+1/2, -y'
 '-z+1/2, x+1/2, y'
 'z+1/2, x+1/2, -y'
 'z+1/2, -x+1/2, y'
 '-y+1/2, -z+1/2, -x'
 'y+1/2, -z+1/2, x'
 '-y+1/2, z+1/2, x'
 'y+1/2, z+1/2, -x'
 '-y+1/2, -x+1/2, z'
 'y+1/2, x+1/2, z'
 '-y+1/2, x+1/2, -z'
 'y+1/2, -x+1/2, -z'
 '-x+1/2, -z+1/2, y'
 'x+1/2, -z+1/2, -y'
 'x+1/2, z+1/2, y'
 '-x+1/2, z+1/2, -y'
 '-z+1/2, -y+1/2, x'
 '-z+1/2, y+1/2, -x'
 'z+1/2, -y+1/2, -x'
 'z+1/2, y+1/2, x'

_cell_length_a                     38.8516(2)
_cell_length_b                     38.8516(2)
_cell_length_c                     38.8516(2)
_cell_angle_alpha                  90
_cell_angle_beta                   90
_cell_angle_gamma                  90
_cell_volume                       58644.4(11)
_cell_formula_units_Z              24
_cell_measurement_reflns_used      4881
_cell_measurement_temperature      240.00(10)
_cell_measurement_theta_max        74.4060
_cell_measurement_theta_min        3.9270
_shelx_estimated_absorpt_T_max     ?
_shelx_estimated_absorpt_T_min     ?
_exptl_absorpt_coefficient_mu      6.403
_exptl_absorpt_correction_T_max    1.00000
_exptl_absorpt_correction_T_min    0.60763
_exptl_absorpt_correction_type     multi-scan
_exptl_absorpt_process_details
;
CrysAlisPro 1.171.40.61a (Rigaku Oxford Diffraction, 2019)
Empirical absorption correction using spherical harmonics,
 implemented in SCALE3 ABSPACK scaling algorithm.
;
_exptl_absorpt_special_details     ?
_exptl_crystal_colour              colourless
_exptl_crystal_colour_primary      colourless
_exptl_crystal_density_diffrn      1.101
_exptl_crystal_density_meas        ?
_exptl_crystal_density_method      ?
_exptl_crystal_description         cube
_exptl_crystal_F_000               18688
_exptl_crystal_size_max            0.1
_exptl_crystal_size_mid            0.1
_exptl_crystal_size_min            0.1
_exptl_transmission_factor_max     ?
_exptl_transmission_factor_min     ?
_diffrn_reflns_av_R_equivalents    0.0299
_diffrn_reflns_av_unetI/netI       0.0264
_diffrn_reflns_Laue_measured_fraction_full  0.990
_diffrn_reflns_Laue_measured_fraction_max  0.990
_diffrn_reflns_limit_h_max         38
_diffrn_reflns_limit_h_min         -22
_diffrn_reflns_limit_k_max         35
_diffrn_reflns_limit_k_min         -29
_diffrn_reflns_limit_l_max         44
_diffrn_reflns_limit_l_min         -46
_diffrn_reflns_number              10377
_diffrn_reflns_point_group_measured_fraction_full  0.990
_diffrn_reflns_point_group_measured_fraction_max  0.990
_diffrn_reflns_theta_full          67.684
_diffrn_reflns_theta_max           68.150
_diffrn_reflns_theta_min           3.773
_diffrn_ambient_environment        N~2~
_diffrn_ambient_temperature        240.00(10)
_diffrn_detector                   'CCD plate'
_diffrn_detector_area_resol_mean   10.6525
_diffrn_detector_type              Atlas
_diffrn_measured_fraction_theta_full  0.990
_diffrn_measured_fraction_theta_max  0.990
_diffrn_measurement_details
;
List of Runs (angles in degrees, time in seconds):

  # Type    Start    End  Width  t~exp~   \w     \q     \k     \f   Frames
--------------------------------------------------------------------------
  1  \w    -56.00  -5.00   1.00   20.00    --  -40.70  77.00-180.00   51
  2  \w    136.00 163.00   1.00   40.00    --  108.44  77.00 -90.00   27
  3  \w    115.00 164.00   1.00   40.00    --  108.44  77.00  90.00   49
;
_diffrn_measurement_device         'four-circle diffractometer'
_diffrn_measurement_device_type    'SuperNova, Dual, Cu at home/near, Atlas'
_diffrn_measurement_method         '\w scans'
_diffrn_orient_matrix_type        
 'CrysAlisPro convention (1999,Acta A55,543-557)'
_diffrn_orient_matrix_UB_11        0.0080957000
_diffrn_orient_matrix_UB_12        -0.0245945000
_diffrn_orient_matrix_UB_13        0.0300831000
_diffrn_orient_matrix_UB_21        -0.0128978000
_diffrn_orient_matrix_UB_22        -0.0306802000
_diffrn_orient_matrix_UB_23        -0.0215696000
_diffrn_orient_matrix_UB_31        0.0365759000
_diffrn_orient_matrix_UB_32        -0.0053608000
_diffrn_orient_matrix_UB_33        -0.0142262000
_diffrn_radiation_monochromator    mirror
_diffrn_radiation_probe            x-ray
_diffrn_radiation_type             'Cu K\a'
_diffrn_radiation_wavelength       1.54184
_diffrn_source                     'micro-focus sealed X-ray tube'
_diffrn_source_type                'SuperNova (Cu) X-ray Source'
_reflns_Friedel_coverage           0.000
_reflns_Friedel_fraction_full      .
_reflns_Friedel_fraction_max       .
_reflns_number_gt                  2373
_reflns_number_total               2641
_reflns_special_details
;
 Reflections were merged by SHELXL according to the crystal
 class for the calculation of statistics and refinement.
 
 Structure factors included contributions from the .fab file.
 
 _reflns_Friedel_fraction is defined as the number of unique
 Friedel pairs measured divided by the number that would be
 possible theoretically, ignoring centric projections and
 systematic absences.
;
_reflns_threshold_expression       'I > 2\s(I)'
_computing_cell_refinement         'CrysAlisPro 1.171.40.61a (Rigaku OD, 2019)'
_computing_data_collection         'CrysAlisPro 1.171.40.61a (Rigaku OD, 2019)'
_computing_data_reduction          'CrysAlisPro 1.171.40.61a (Rigaku OD, 2019)'
_computing_molecular_graphics      'Olex2 1.5 (Dolomanov et al., 2009)'
_computing_publication_material    'Olex2 1.5 (Dolomanov et al., 2009)'
_computing_structure_refinement    'SHELXL 2018/3 (Sheldrick, 2015)'
_computing_structure_solution      ?
_refine_diff_density_max           3.944
_refine_diff_density_min           -1.480
_refine_diff_density_rms           0.204
_refine_ls_extinction_coef         .
_refine_ls_extinction_method       none
_refine_ls_goodness_of_fit_ref     1.118
_refine_ls_hydrogen_treatment      constr
_refine_ls_matrix_type             full
_refine_ls_number_parameters       140
_refine_ls_number_reflns           2641
_refine_ls_number_restraints       118
_refine_ls_R_factor_all            0.0726
_refine_ls_R_factor_gt             0.0665
_refine_ls_restrained_S_all        1.167
_refine_ls_shift/su_max            0.001
_refine_ls_shift/su_mean           0.000
_refine_ls_structure_factor_coef   Fsqd
_refine_ls_weighting_details      
 'w=1/[\s^2^(Fo^2^)+(0.1122P)^2^+2628.9263P] where P=(Fo^2^+2Fc^2^)/3'
_refine_ls_weighting_scheme        calc
_refine_ls_wR_factor_gt            0.1934
_refine_ls_wR_factor_ref           0.2009
_refine_special_details            ?
_olex2_refinement_description
;
1. Restrained distances
 C5-C4
 1.54 with sigma of 0.02
 F4-C5
 1.4 with sigma of 0.02
 C4-F4
 2.4 with sigma of 0.02
 F1-C4 = F2-C4 = F3-C4
 1.4 with sigma of 0.02
 F1-C5 = F2-C5 = F3-C5
 2.4 with sigma of 0.02
 F1-F2 \\sim F2-F3 \\sim F3-F1
 with sigma of 0.01
 F1-F4 \\sim F2-F4
 with sigma of 0.01
2. Rigid bond restraints
 F3, F1, C4, F2, C5, F4
 with sigma for 1-2 distances of 0.01 and sigma for 1-3 distances of 0.01
 C3, C2, S1
 with sigma for 1-2 distances of 0.01 and sigma for 1-3 distances of 0.01
3. Uiso/Uaniso restraints and constraints
O5: within 2A with sigma of 0.04 and sigma for terminal atoms of 0.08 within 2A
F3 \\sim F1 \\sim C4 \\sim F2 \\sim C5 \\sim F4: within 2A with sigma of 0.01
and sigma for terminal atoms of 0.02 within 2A
C3 \\sim C2 \\sim S1: within 2A with sigma of 0.01 and sigma for terminal atoms
of 0.02 within 2A
Uanis(F2) \\sim Ueq, Uanis(F4) \\sim Ueq, Uanis(C4) \\sim Ueq, Uanis(C5) \\sim
Ueq, Uanis(F1) \\sim Ueq, Uanis(F3) \\sim Ueq: with sigma of 0.01 and sigma for
terminal atoms of 0.02
Uanis(C5) \\sim Ueq: with sigma of 0.001 and sigma for terminal atoms of 0.002
Uanis(O3) \\sim Ueq, Uanis(O4) \\sim Ueq: with sigma of 0.005 and sigma for
terminal atoms of 0.01
4. Others
 Fixed Sof: F1(0.1667) F2(0.1667) F4(0.1667) C4(0.1667) C5(0.1667) H5A(0.1667)
 H5B(0.1667) F3(0.1667)
5.a Secondary CH2 refined with riding coordinates:
 C5(H5A,H5B)
5.b Aromatic/amide H refined with riding coordinates:
 C3(H3)
;
_atom_sites_solution_hydrogens     geom
_atom_sites_solution_primary       ?
_atom_sites_solution_secondary     ?
loop_
  _atom_site_label
  _atom_site_type_symbol
  _atom_site_fract_x
  _atom_site_fract_y
  _atom_site_fract_z
  _atom_site_U_iso_or_equiv
  _atom_site_adp_type
  _atom_site_occupancy
  _atom_site_site_symmetry_order
  _atom_site_calc_flag
  _atom_site_refinement_flags_posn
  _atom_site_refinement_flags_adp
  _atom_site_refinement_flags_occupancy
  _atom_site_disorder_assembly
  _atom_site_disorder_group
 Zr1 Zr 0.500000 0.20540(2) 0.29460(2) 0.0074(3) Uani 1 4 d S T P . .
 Zr2 Zr 0.54549(2) 0.28229(2) 0.28229(2) 0.0125(3) Uani 1 2 d S T P . .
 S1 S 0.61121(5) 0.24948(7) 0.38879(5) 0.0333(6) Uani 1 2 d S TU P . .
 O1 O 0.53403(11) 0.20906(11) 0.33909(11) 0.0174(9) Uani 1 1 d . . . . .
 O2 O 0.56387(13) 0.25822(13) 0.33142(13) 0.0343(13) Uani 1 1 d . . . . .
 O3 O 0.5457(3) 0.22835(17) 0.27165(17) 0.052(2) Uani 1 2 d S TU P . .
 O4 O 0.500000 0.2611(2) 0.3038(3) 0.045(2) Uani 1 2 d S TU P . .
 O5 O 0.5461(2) 0.32239(13) 0.32239(13) 0.0366(18) Uani 1 2 d S T P . .
 O6 O 0.60288(18) 0.27985(16) 0.27985(16) 0.0360(19) Uani 1 2 d S T P . .
 C1 C 0.55784(17) 0.23072(17) 0.34691(18) 0.0234(14) Uani 1 1 d . . . . .
 C2 C 0.5789(2) 0.2224(2) 0.3766(2) 0.0356(17) Uani 1 1 d . U . . .
 C3 C 0.5780(2) 0.1934(2) 0.3966(2) 0.046(2) Uani 1 1 d . U . . .
 H3 H 0.562202 0.175659 0.393591 0.056 Uiso 1 1 calc R U . . .
 F1 F 0.6791(6) 0.1697(7) 0.2997(7) 0.093(8) Uani 0.1667 1 d D U P A -1
 F2 F 0.6571(6) 0.1883(7) 0.2467(5) 0.050(6) Uani 0.1667 1 d D U P A -1
 F4 F 0.6064(7) 0.1766(8) 0.2980(8) 0.072(7) Uani 0.1667 1 d D U P A -1
 C4 C 0.6621(6) 0.1973(6) 0.2816(6) 0.048(5) Uani 0.1667 1 d D U P A -1
 C5 C 0.6269(5) 0.2045(7) 0.2975(7) 0.014(4) Uani 0.1667 1 d D U P A -1
 H5A H 0.630112 0.212650 0.320853 0.017 Uiso 0.1667 1 calc R U P A -1
 H5B H 0.615695 0.222582 0.284512 0.017 Uiso 0.1667 1 calc R U P A -1
 F3 F 0.6815(7) 0.2282(7) 0.2850(7) 0.084(8) Uani 0.1667 1 d D U P A -1

loop_
  _atom_site_aniso_label
  _atom_site_aniso_U_11
  _atom_site_aniso_U_22
  _atom_site_aniso_U_33
  _atom_site_aniso_U_23
  _atom_site_aniso_U_13
  _atom_site_aniso_U_12
 Zr1 0.0047(5) 0.0088(4) 0.0088(4) 0.0013(3) 0.000 0.000
 Zr2 0.0113(4) 0.0131(3) 0.0131(3) 0.0032(2) -0.00524(18) -0.00524(18)
 S1 0.0355(9) 0.0288(12) 0.0355(9) 0.0182(9) -0.0267(11) -0.0182(9)
 O1 0.017(2) 0.020(2) 0.015(2) 0.0059(16) -0.0081(17) -0.0036(17)
 O2 0.037(3) 0.033(3) 0.033(3) 0.014(2) -0.027(2) -0.019(2)
 O3 0.075(4) 0.040(2) 0.040(2) -0.010(3) 0.024(2) -0.024(2)
 O4 0.025(3) 0.033(3) 0.078(4) 0.027(3) 0.000 0.000
 O5 0.062(5) 0.024(2) 0.024(2) -0.005(3) -0.011(2) -0.011(2)
 O6 0.015(3) 0.047(3) 0.047(3) 0.017(4) -0.013(2) -0.013(2)
 C1 0.025(3) 0.020(3) 0.026(3) 0.009(3) -0.014(3) -0.007(3)
 C2 0.034(4) 0.035(4) 0.038(4) 0.011(3) -0.022(3) -0.017(3)
 C3 0.045(5) 0.043(4) 0.051(5) 0.022(4) -0.034(4) -0.026(4)
 F1 0.074(12) 0.099(12) 0.105(13) 0.003(11) -0.016(11) 0.046(10)
 F2 0.034(10) 0.062(12) 0.055(8) -0.005(9) 0.019(8) -0.002(10)
 F4 0.062(11) 0.076(12) 0.079(13) 0.006(12) -0.001(11) -0.020(9)
 C4 0.042(7) 0.051(7) 0.051(7) -0.001(6) 0.007(6) 0.005(6)
 C5 0.014(4) 0.014(4) 0.014(4) 0.0005(10) -0.0011(10) 0.0009(10)
 F3 0.073(11) 0.093(11) 0.085(14) -0.021(11) 0.021(11) -0.031(10)

_geom_special_details
;
 All esds (except the esd in the dihedral angle between two l.s. planes)
 are estimated using the full covariance matrix.  The cell esds are taken
 into account individually in the estimation of esds in distances, angles
 and torsion angles; correlations between esds in cell parameters are only
 used when they are defined by crystal symmetry.  An approximate (isotropic)
 treatment of cell esds is used for estimating esds involving l.s. planes.
;
loop_
  _geom_bond_atom_site_label_1
  _geom_bond_atom_site_label_2
  _geom_bond_distance
  _geom_bond_site_symmetry_2
  _geom_bond_publ_flag
 Zr1 Zr2 3.5035(8) 28 ?
 Zr1 Zr2 3.5035(8) 121_655 ?
 Zr1 Zr2 3.5035(8) 100_655 ?
 Zr1 Zr2 3.5037(8) . ?
 Zr1 O1 2.181(4) 43_655 ?
 Zr1 O1 2.181(4) . ?
 Zr1 O1 2.181(4) 100_655 ?
 Zr1 O1 2.181(4) 138 ?
 Zr1 O3 2.178(9) 100_655 ?
 Zr1 O3 2.178(9) . ?
 Zr1 O4 2.194(8) 138 ?
 Zr1 O4 2.194(8) . ?
 Zr2 Zr2 3.5345(14) 100_655 ?
 Zr2 Zr2 3.5485(14) 28 ?
 Zr2 O2 2.242(5) . ?
 Zr2 O2 2.243(5) 115 ?
 Zr2 O3 2.136(5) . ?
 Zr2 O3 2.136(5) 28 ?
 Zr2 O4 2.121(4) 18_655 ?
 Zr2 O4 2.121(4) . ?
 Zr2 O5 2.203(7) . ?
 Zr2 O6 2.234(7) . ?
 S1 C2 1.703(7) . ?
 S1 C2 1.703(7) 118_656 ?
 O1 C1 1.287(8) . ?
 O2 C1 1.248(8) . ?
 C1 C2 1.451(9) . ?
 C2 C3 1.370(11) . ?
 C3 C3 1.395(15) 118_656 ?
 C3 H3 0.9300 . ?
 F1 C4 1.443(19) . ?
 F2 C4 1.411(19) . ?
 F4 C5 1.343(19) . ?
 C4 C5 1.526(18) . ?
 C4 F3 1.423(19) . ?
 C5 H5A 0.9700 . ?
 C5 H5B 0.9700 . ?

loop_
  _geom_angle_atom_site_label_1
  _geom_angle_atom_site_label_2
  _geom_angle_atom_site_label_3
  _geom_angle
  _geom_angle_site_symmetry_1
  _geom_angle_site_symmetry_3
  _geom_angle_publ_flag
 Zr2 Zr1 Zr2 60.85(2) 121_655 100_655 ?
 Zr2 Zr1 Zr2 60.85(2) 28 . ?
 Zr2 Zr1 Zr2 91.25(3) 121_655 . ?
 Zr2 Zr1 Zr2 91.24(3) 100_655 28 ?
 Zr2 Zr1 Zr2 60.58(2) 121_655 28 ?
 Zr2 Zr1 Zr2 60.58(2) 100_655 . ?
 O1 Zr1 Zr2 111.17(12) 43_655 100_655 ?
 O1 Zr1 Zr2 166.58(11) 100_655 28 ?
 O1 Zr1 Zr2 166.58(11) . 121_655 ?
 O1 Zr1 Zr2 111.17(12) 138 . ?
 O1 Zr1 Zr2 111.00(12) 43_655 28 ?
 O1 Zr1 Zr2 75.33(11) . . ?
 O1 Zr1 Zr2 111.00(12) 138 121_655 ?
 O1 Zr1 Zr2 111.00(12) . 100_655 ?
 O1 Zr1 Zr2 111.17(12) 100_655 121_655 ?
 O1 Zr1 Zr2 166.58(11) 43_655 . ?
 O1 Zr1 Zr2 111.17(12) . 28 ?
 O1 Zr1 Zr2 166.58(11) 138 100_655 ?
 O1 Zr1 Zr2 75.34(11) 138 28 ?
 O1 Zr1 Zr2 75.34(11) 43_655 121_655 ?
 O1 Zr1 Zr2 111.00(12) 100_655 . ?
 O1 Zr1 Zr2 75.34(11) 100_655 100_655 ?
 O1 Zr1 O1 74.6(2) 43_655 138 ?
 O1 Zr1 O1 118.1(2) 138 100_655 ?
 O1 Zr1 O1 74.7(2) 43_655 100_655 ?
 O1 Zr1 O1 74.7(2) 138 . ?
 O1 Zr1 O1 118.1(2) 43_655 . ?
 O1 Zr1 O1 74.6(2) 100_655 . ?
 O1 Zr1 O4 142.43(12) 138 . ?
 O1 Zr1 O4 142.43(12) 100_655 138 ?
 O1 Zr1 O4 142.43(12) 43_655 . ?
 O1 Zr1 O4 78.8(2) . . ?
 O1 Zr1 O4 78.8(2) 100_655 . ?
 O1 Zr1 O4 78.8(2) 138 138 ?
 O1 Zr1 O4 142.43(12) . 138 ?
 O1 Zr1 O4 78.8(2) 43_655 138 ?
 O3 Zr1 Zr2 35.31(14) 100_655 100_655 ?
 O3 Zr1 Zr2 35.31(14) . . ?
 O3 Zr1 Zr2 90.4(2) 100_655 28 ?
 O3 Zr1 Zr2 90.4(2) . 121_655 ?
 O3 Zr1 Zr2 90.4(2) 100_655 . ?
 O3 Zr1 Zr2 90.4(2) . 100_655 ?
 O3 Zr1 Zr2 35.31(14) 100_655 121_655 ?
 O3 Zr1 Zr2 35.31(14) . 28 ?
 O3 Zr1 O1 78.7(3) 100_655 43_655 ?
 O3 Zr1 O1 142.38(12) 100_655 138 ?
 O3 Zr1 O1 142.38(12) . 43_655 ?
 O3 Zr1 O1 78.7(3) 100_655 100_655 ?
 O3 Zr1 O1 142.38(12) 100_655 . ?
 O3 Zr1 O1 142.38(12) . 100_655 ?
 O3 Zr1 O1 78.7(3) . 138 ?
 O3 Zr1 O1 78.7(3) . . ?
 O3 Zr1 O3 109.3(6) . 100_655 ?
 O3 Zr1 O4 70.31(19) 100_655 . ?
 O3 Zr1 O4 70.31(19) . 138 ?
 O3 Zr1 O4 70.32(19) 100_655 138 ?
 O3 Zr1 O4 70.31(19) . . ?
 O4 Zr1 Zr2 90.3(2) . 28 ?
 O4 Zr1 Zr2 35.03(12) 138 28 ?
 O4 Zr1 Zr2 90.3(2) 138 . ?
 O4 Zr1 Zr2 90.3(2) 138 100_655 ?
 O4 Zr1 Zr2 35.03(12) . . ?
 O4 Zr1 Zr2 90.3(2) . 121_655 ?
 O4 Zr1 Zr2 35.03(12) 138 121_655 ?
 O4 Zr1 Zr2 35.03(12) . 100_655 ?
 O4 Zr1 O4 108.8(5) 138 . ?
 Zr1 Zr2 Zr1 88.75(3) . 121_655 ?
 Zr1 Zr2 Zr2 59.574(12) 121_655 28 ?
 Zr1 Zr2 Zr2 59.706(12) . 100_655 ?
 Zr1 Zr2 Zr2 59.573(12) . 28 ?
 Zr1 Zr2 Zr2 59.707(12) 121_655 100_655 ?
 Zr2 Zr2 Zr2 90.0 100_655 28 ?
 O2 Zr2 Zr1 71.87(12) 115 121_655 ?
 O2 Zr2 Zr1 160.62(12) 115 . ?
 O2 Zr2 Zr1 71.87(12) . . ?
 O2 Zr2 Zr1 160.62(12) . 121_655 ?
 O2 Zr2 Zr2 108.58(14) . 100_655 ?
 O2 Zr2 Zr2 107.87(14) . 28 ?
 O2 Zr2 Zr2 108.58(14) 115 100_655 ?
 O2 Zr2 Zr2 107.87(14) 115 28 ?
 O2 Zr2 O2 127.5(2) . 115 ?
 O3 Zr2 Zr1 36.1(2) 28 121_655 ?
 O3 Zr2 Zr1 36.1(2) . . ?
 O3 Zr2 Zr1 88.3(3) 28 . ?
 O3 Zr2 Zr1 88.3(3) . 121_655 ?
 O3 Zr2 Zr2 33.8(2) 28 28 ?
 O3 Zr2 Zr2 90.2(3) 28 100_655 ?
 O3 Zr2 Zr2 90.2(3) . 100_655 ?
 O3 Zr2 Zr2 33.8(2) . 28 ?
 O3 Zr2 O2 75.8(3) 28 115 ?
 O3 Zr2 O2 138.9(2) 28 . ?
 O3 Zr2 O2 138.9(2) . 115 ?
 O3 Zr2 O2 75.8(3) . . ?
 O3 Zr2 O3 67.7(4) 28 . ?
 O3 Zr2 O5 146.1(2) 28 . ?
 O3 Zr2 O5 146.1(2) . . ?
 O3 Zr2 O6 86.9(3) 28 . ?
 O3 Zr2 O6 86.9(3) . . ?
 O4 Zr2 Zr1 88.2(2) . 121_655 ?
 O4 Zr2 Zr1 36.4(2) 18_655 121_655 ?
 O4 Zr2 Zr1 36.4(2) . . ?
 O4 Zr2 Zr1 88.2(2) 18_655 . ?
 O4 Zr2 Zr2 33.58(18) . 100_655 ?
 O4 Zr2 Zr2 90.2(3) . 28 ?
 O4 Zr2 Zr2 90.2(3) 18_655 28 ?
 O4 Zr2 Zr2 33.58(18) 18_655 100_655 ?
 O4 Zr2 O2 139.5(2) 18_655 . ?
 O4 Zr2 O2 76.6(2) . . ?
 O4 Zr2 O2 139.5(2) . 115 ?
 O4 Zr2 O2 76.6(2) 18_655 115 ?
 O4 Zr2 O3 72.5(3) . . ?
 O4 Zr2 O3 108.4(4) 18_655 . ?
 O4 Zr2 O3 108.4(4) . 28 ?
 O4 Zr2 O3 72.5(3) 18_655 28 ?
 O4 Zr2 O4 67.2(3) . 18_655 ?
 O4 Zr2 O5 90.2(3) . . ?
 O4 Zr2 O5 90.2(3) 18_655 . ?
 O4 Zr2 O6 146.29(17) 18_655 . ?
 O4 Zr2 O6 146.29(17) . . ?
 O5 Zr2 Zr1 120.77(13) . . ?
 O5 Zr2 Zr1 120.77(13) . 121_655 ?
 O5 Zr2 Zr2 179.4(2) . 28 ?
 O5 Zr2 Zr2 90.6(2) . 100_655 ?
 O5 Zr2 O2 71.93(16) . 115 ?
 O5 Zr2 O2 71.93(16) . . ?
 O5 Zr2 O6 92.8(3) . . ?
 O6 Zr2 Zr1 118.24(13) . 121_655 ?
 O6 Zr2 Zr1 118.24(13) . . ?
 O6 Zr2 Zr2 86.6(2) . 28 ?
 O6 Zr2 Zr2 176.6(2) . 100_655 ?
 O6 Zr2 O2 72.57(16) . . ?
 O6 Zr2 O2 72.57(16) . 115 ?
 C2 S1 C2 91.6(5) 118_656 . ?
 C1 O1 Zr1 131.7(4) . . ?
 C1 O2 Zr2 135.0(4) . . ?
 Zr2 O3 Zr1 108.6(3) 28 . ?
 Zr2 O3 Zr1 108.6(3) . . ?
 Zr2 O3 Zr2 112.3(4) 28 . ?
 Zr2 O4 Zr1 108.6(3) . . ?
 Zr2 O4 Zr1 108.6(3) 100_655 . ?
 Zr2 O4 Zr2 112.8(4) 100_655 . ?
 O1 C1 C2 116.6(6) . . ?
 O2 C1 O1 125.5(6) . . ?
 O2 C1 C2 117.9(6) . . ?
 C1 C2 S1 120.0(5) . . ?
 C3 C2 S1 111.7(6) . . ?
 C3 C2 C1 128.2(7) . . ?
 C2 C3 C3 112.5(4) . 118_656 ?
 C2 C3 H3 123.8 . . ?
 C3 C3 H3 123.8 118_656 . ?
 F1 C4 C5 110.2(16) . . ?
 F2 C4 F1 110.3(14) . . ?
 F2 C4 C5 108.0(16) . . ?
 F2 C4 F3 111.8(14) . . ?
 F3 C4 F1 109.9(14) . . ?
 F3 C4 C5 106.5(16) . . ?
 F4 C5 C4 113.1(18) . . ?
 F4 C5 H5A 109.0 . . ?
 F4 C5 H5B 109.0 . . ?
 C4 C5 H5A 109.0 . . ?
 C4 C5 H5B 109.0 . . ?
 H5A C5 H5B 107.8 . . ?

loop_
  _geom_torsion_atom_site_label_1
  _geom_torsion_atom_site_label_2
  _geom_torsion_atom_site_label_3
  _geom_torsion_atom_site_label_4
  _geom_torsion
  _geom_torsion_site_symmetry_1
  _geom_torsion_site_symmetry_2
  _geom_torsion_site_symmetry_3
  _geom_torsion_site_symmetry_4
  _geom_torsion_publ_flag
 Zr1 O1 C1 O2 9.7(11) . . . . ?
 Zr1 O1 C1 C2 -171.4(5) . . . . ?
 Zr2 O2 C1 O1 -9.1(13) . . . . ?
 Zr2 O2 C1 C2 171.9(6) . . . . ?
 S1 C2 C3 C3 0.6(8) . . . 118_656 ?
 O1 C1 C2 S1 179.7(6) . . . . ?
 O1 C1 C2 C3 3.8(14) . . . . ?
 O2 C1 C2 S1 -1.3(11) . . . . ?
 O2 C1 C2 C3 -177.1(9) . . . . ?
 C1 C2 C3 C3 176.7(8) . . . 118_656 ?
 C2 S1 C2 C1 -177.3(5) 118_656 . . . ?
 C2 S1 C2 C3 -0.8(10) 118_656 . . . ?
 F1 C4 C5 F4 -57(2) . . . . ?
 F2 C4 C5 F4 64(2) . . . . ?
 F3 C4 C5 F4 -176.1(16) . . . . ?

_shelx_res_file
;
TITL exp_5686_a.res in Fm-3m
    1_sq.res
    created by SHELXL-2018/3 at 16:28:25 on 27-Apr-2022
REM Old TITL exp_5686 in F-43m #216
REM SHELXT solution in Fm-3m
REM R1 0.117, Rweak 0.005, Alpha 0.034, Orientation as input
REM Formula found by SHELXT: C21 O4 Zr3 S2 F4
CELL 1.54184 38.851592 38.851592 38.851592 90 90 90
ZERR 24 0.000235 0.000235 0.000235 0 0 0
LATT 4
SYMM -X,-Y,+Z
SYMM -X,+Y,-Z
SYMM +X,-Y,-Z
SYMM +Z,+X,+Y
SYMM +Z,-X,-Y
SYMM -Z,-X,+Y
SYMM -Z,+X,-Y
SYMM +Y,+Z,+X
SYMM -Y,+Z,-X
SYMM +Y,-Z,-X
SYMM -Y,-Z,+X
SYMM +Y,+X,-Z
SYMM -Y,-X,-Z
SYMM +Y,-X,+Z
SYMM -Y,+X,+Z
SYMM +X,+Z,-Y
SYMM -X,+Z,+Y
SYMM -X,-Z,-Y
SYMM +X,-Z,+Y
SYMM +Z,+Y,-X
SYMM +Z,-Y,+X
SYMM -Z,+Y,+X
SYMM -Z,-Y,-X
SFAC C H F O S Zr
UNIT 640 256 128 768 96 144
EQIV $1 0.5+Y,0.5-Z,1-X
EQIV $2 0.5+Y,-0.5+X,+Z
EQIV $3 1-Z,-0.5+X,0.5-Y
EQIV $4 +X,0.5-Z,0.5-Y
EQIV $5 1-Z,+Y,1-X
DFIX 1.54 C5 C4
SIMU O5
DFIX 1.4 F4 C5
DFIX 2.4 C4 F4
SADI 0.01 F1 F2 F2 F3 F3 F1
DFIX 1.4 F1 C4 F2 C4 F3 C4
ISOR 0.01 0.02 F2 F4 C4 C5 F1 F3
DFIX 2.4 F1 C5 F2 C5 F3 C5
ISOR 0.001 0.002 C5
DELU F3 F1 C4 F2 C5 F4
SIMU 0.01 0.02 2 F3 F1 C4 F2 C5 F4
ISOR 0.005 0.01 O3 O4
SIMU 0.01 0.02 2 C3 C2 S1
DELU C3 C2 S1
SADI 0.01 F1 F4 F2 F4

L.S. 20 0 55
PLAN  5
CONF
FREE C4 C4_$1
FREE C4 C4_$2
FREE C4 C4_$3
FREE C4 C4_$4
FREE C4 C4_$5
list 4
MORE -1
BOND $H
ABIN
fmap 2 53
acta
REM <olex2.extras>
REM <HklSrc "%.\\1_sq.hkl">
REM </olex2.extras>

WGHT    0.112200 2628.926270
FVAR       0.20449
ZR1   6    0.500000    0.205403    0.294597    10.25000    0.00470    0.00882 =
         0.00882    0.00134    0.00000    0.00000
ZR2   6    0.545489    0.282293    0.282293    10.50000    0.01133    0.01310 =
         0.01310    0.00316   -0.00524   -0.00524
S1    5    0.611212    0.249480    0.388788    10.50000    0.03551    0.02883 =
         0.03551    0.01824   -0.02669   -0.01824
O1    4    0.534029    0.209059    0.339088    11.00000    0.01737    0.02023 =
         0.01457    0.00592   -0.00808   -0.00361
O2    4    0.563874    0.258216    0.331422    11.00000    0.03721    0.03293 =
         0.03291    0.01362   -0.02698   -0.01914
O3    4    0.545726    0.228345    0.271655    10.50000    0.07451    0.04021 =
         0.04021   -0.00976    0.02436   -0.02436
O4    4    0.500000    0.261108    0.303816    10.50000    0.02460    0.03325 =
         0.07847    0.02746    0.00000    0.00000
O5    4    0.546073    0.322390    0.322390    10.50000    0.06227    0.02377 =
         0.02377   -0.00488   -0.01122   -0.01122
O6    4    0.602878    0.279855    0.279855    10.50000    0.01485    0.04652 =
         0.04652    0.01665   -0.01285   -0.01285
C1    1    0.557845    0.230723    0.346915    11.00000    0.02478    0.01982 =
         0.02557    0.00881   -0.01367   -0.00705
C2    1    0.578917    0.222440    0.376624    11.00000    0.03361    0.03548 =
         0.03771    0.01056   -0.02182   -0.01702
C3    1    0.577994    0.193392    0.396613    11.00000    0.04533    0.04304 =
         0.05092    0.02161   -0.03390   -0.02630
AFIX  43
H3    2    0.562202    0.175659    0.393591    11.00000   -1.20000
AFIX   0

PART -1
F1    3    0.679071    0.169680    0.299708    10.16667    0.07421    0.09875 =
         0.10474    0.00349   -0.01639    0.04636
F2    3    0.657087    0.188335    0.246742    10.16667    0.03416    0.06174 =
         0.05549   -0.00503    0.01876   -0.00227
F4    3    0.606445    0.176636    0.298012    10.16667    0.06200    0.07568 =
         0.07873    0.00577   -0.00102   -0.02012
C4    1    0.662138    0.197325    0.281572    10.16667    0.04230    0.05122 =
         0.05117   -0.00149    0.00729    0.00487
C5    1    0.626944    0.204456    0.297483    10.16667    0.01433    0.01424 =
         0.01405    0.00047   -0.00107    0.00095
AFIX  23
H5A   2    0.630112    0.212650    0.320853    10.16667   -1.20000
H5B   2    0.615695    0.222582    0.284512    10.16667   -1.20000
AFIX   0
F3    3    0.681529    0.228223    0.284963    10.16667    0.07308    0.09251 =
         0.08503   -0.02121    0.02120   -0.03086
HKLF 4


REM  exp_5686_a.res in Fm-3m
REM wR2 = 0.2009, GooF = S = 1.118, Restrained GooF = 1.167 for all data
REM R1 = 0.0665 for 2373 Fo > 4sig(Fo) and 0.0726 for all 2641 data
REM 140 parameters refined using 118 restraints

END

WGHT      0.1120   2635.9971

REM Highest difference peak  3.944,  deepest hole -1.480,  1-sigma level  0.204
Q1    1   0.5628  0.2229  0.2771  10.50000  0.05    1.29
Q2    1   0.5000  0.2653  0.3231  10.50000  0.05    1.25
Q3    1   0.6581  0.1581  0.3419  10.16667  0.05    0.79
Q4    1   0.5000  0.1990  0.3072  10.50000  0.05    0.74
Q5    1   0.5426  0.2674  0.2778  11.00000  0.05    0.74
;
_shelx_res_checksum                4349
_shelx_hkl_file
;
   2  -2  -2 999999. 9491.59   1
  -1  -1  -3 411.914 46.3098   1
   3  -1  -1 405.927 57.5440   1
   1  -1  -3 480.516 61.9387   1
   1  -3  -3 275.860 70.2348   1
   3  -1  -3 262.905 76.2701   1
   3  -3  -3 79.2062 70.6759   1
   4   0   0 651699. 6186.16   1
   4   0  -2 27429.0 480.618   1
   2   0  -4 27950.1 505.326   1
   0  -2  -4 27521.0 480.186   1
   2  -2  -4 22327.5 465.108   1
   4  -2  -2 20961.1 451.474   1
  -2  -2  -4 22128.7 366.205   1
   4   0  -4 64363.9 946.125   1
   4  -2  -4 51604.8 842.266   1
   2  -4  -4 48772.5 832.444   1
   4  -4  -4 133214. 1740.29   1
   5   1  -1 1735.28 104.989   1
   1  -1  -5 1911.51 135.777   1
  -1  -1  -5 1776.90 115.566   1
   5   1   1 1794.70 76.9713   1
   5  -1  -1 1589.58 117.000   1
  -1  -3  -5-2.03993 66.7428   1
   5   1  -3 31.3179 64.6294   1
  -3  -1  -5 30.7556 39.1055   1
   5  -1  -3 34.6089 72.0981   1
   1  -3  -5-43.3233 70.4455   1
   3  -1  -5 202.027 81.5362   1
   5  -3  -3 45.6425 92.5964   1
   3  -3  -5 85.1071 100.415   1
  -3  -3  -5 196.359 59.8191   1
  -5  -1  -5 1094.77 62.9911   1
   5   1  -5 1242.18 132.548   1
   5  -1  -5 1138.01 138.667   1
   5  -3  -5 12952.3 437.308   1
   5  -5  -5 201815. 2529.74   1
   0   0  -6 103170. 1329.92   1
   6   0   0 104426. 1229.63   1
   0  -2  -6 63.9493 77.5189   1
   6   2   0 150.354 46.8473   1
   2   0  -6 266.854 100.313   1
   6   0  -2 118.515 68.4655   1
   6   2  -2 16790.2 389.432   1
  -2  -2  -6 17061.6 380.250   1
   2  -2  -6 17195.7 455.454   1
   6  -2  -2 16927.8 441.890   1
   4   0  -6 11201.1 375.079   1
   6   0  -4 10970.7 360.453   1
   0  -4  -6 10725.3 355.512   1
   6   2  -4 2997.21 190.310   1
  -4  -2  -6 3117.50 134.395   1
   2  -4  -6 3194.37 217.262   1
   6  -2  -4 2958.42 210.863   1
   4  -2  -6 3104.60 214.192   1
  -2  -4  -6 3017.11 178.509   1
   4  -4  -6 6887.08 333.351   1
   6  -4  -4 6871.39 327.047   1
   6   0  -6 9366.97 372.197   1
   6   2  -6 16946.0 495.990   1
   6  -2  -6 16141.3 507.457   1
  -6  -2  -6 16356.7 256.675   1
   6  -4  -6 6771.67 355.818   1
  -1  -1  -7 2954.03 178.589   1
   1  -1  -7 2949.09 196.962   1
   7  -1  -1 2837.09 172.052   1
   7   1  -1 2937.68 159.958   1
   7   1   1 3003.52 127.519   1
  -3  -1  -7 1530.94 121.953   1
   7   3   1 1653.26 94.6134   1
   3  -1  -7 1270.71 152.674   1
   7   1  -3 1376.97 136.086   1
   3   1  -7 1595.37 167.057   1
   7  -1  -3 1595.68 159.723   1
   1  -3  -7 1522.20 153.077   1
  -1  -3  -7 1724.27 150.960   1
   7  -3  -3 10720.7 396.543   1
  -3  -3  -7 10984.0 315.633   1
   3  -3  -7 11344.0 410.591   1
   5   1  -7 26993.3 652.496   1
  -5  -1  -7 26385.2 461.966   1
   7   1  -5 26893.5 621.500   1
   5  -1  -7 26932.7 661.139   1
   7  -1  -5 26585.2 639.970   1
   1  -5  -7 25487.9 641.022   1
  -1  -5  -7 25875.8 596.734   1
   7  -3  -5 7055.67 349.320   1
   3  -5  -7 7564.52 365.909   1
  -5  -3  -7 7068.75 226.532   1
   5  -3  -7 7209.05 349.648   1
   5  -5  -7 428.043 158.535   1
   7  -5  -5 690.848 153.951   1
   7   1  -7 59336.5 1098.12   1
  -7  -1  -7 61557.5 736.672   1
   7  -1  -7 60648.7 1123.33   1
   7   3  -7 17534.0 550.884   1
   7  -3  -7 17812.0 584.004   1
   7  -5  -7 234164. 3026.14   1
   0   0  -8 19710.6 512.533   1
   8   0   0 20126.8 438.183   1
   8   2   0 6927.63 227.613   1
   0  -2  -8 7562.17 310.002   1
   2   0  -8 7160.81 318.564   1
   8   0  -2 7114.63 283.256   1
  -2  -2  -8 86.4572 77.4149   1
   8   2  -2 180.631 80.5816   1
   2  -2  -8 262.228 114.551   1
   8   2   2 182.778 42.9419   1
   8  -2  -2 62.7929 94.7960   1
   4   0  -8 44340.5 887.346   1
   0  -4  -8 43368.3 851.051   1
   8   0  -4 43039.1 828.196   1
   8   2  -4 8340.39 331.125   1
   8  -2  -4 8512.00 369.127   1
   4  -2  -8 8667.71 377.510   1
  -2  -4  -8 8162.41 322.188   1
   2  -4  -8 8593.63 378.007   1
  -4  -2  -8 8697.81 279.794   1
   4  -4  -8 1391.81 202.571   1
   8  -4  -4 1278.27 188.013   1
  -4  -4  -8 1147.07 126.178   1
   6   0  -8 22349.0 633.657   1
   8   0  -6 21562.7 606.404   1
   0  -6  -8 21258.7 599.304   1
   8   2  -6 24171.8 636.327   1
   6   2  -8 24351.1 667.607   1
  -6  -2  -8 24636.9 446.366   1
   6  -2  -8 25014.6 688.393   1
   8  -2  -6 24636.9 676.293   1
   2  -6  -8 23805.5 671.035   1
   6  -4  -8 8502.54 423.376   1
   4  -6  -8 8671.16 422.077   1
   8  -4  -6 8222.05 411.692   1
   6  -6  -8 5199.15 359.526   1
   8   0  -8 6276.51 354.972   1
   8   2  -8 48115.3 1013.27   1
   8  -2  -8 48206.4 1048.25   1
   8   4  -8 45984.8 1005.17   1
   8  -4  -8 48098.5 1087.39   1
   8  -6  -8 59103.4 1282.95   1
   1  -1  -9 4506.86 264.240   1
  -1  -1  -9 5255.09 265.125   1
   9  -1  -1 4878.25 248.007   1
   9   1   1 5112.07 197.404   1
   9   1  -1 4840.31 230.144   1
  -3  -1  -9 3410.78 206.281   1
   3  -1  -9 3288.54 253.748   1
   3   1  -9 3283.52 248.024   1
   9   3  -1 3207.64 179.938   1
   9   3   1 3313.85 150.980   1
   1  -3  -9 3075.09 236.707   1
   9  -1  -3 3102.97 224.819   1
   9   1  -3 3261.22 214.252   1
  -1  -3  -9 3109.66 222.051   1
   9   3  -3 57055.8 966.545   1
   3  -3  -9 59495.5 1113.43   1
  -3  -3  -9 59203.1 958.291   1
   9  -3  -3 58850.8 1078.16   1
   9   1  -5 19010.2 560.946   1
  -5  -1  -9 19977.4 456.060   1
   5   1  -9 20281.2 612.528   1
   5  -1  -9 19359.4 607.874   1
   9  -1  -5 19692.6 583.347   1
   1  -5  -9 19583.7 600.498   1
  -1  -5  -9 18993.7 559.587   1
   9   3  -5 27510.4 680.431   1
  -3  -5  -9 29127.9 659.870   1
   3  -5  -9 28925.3 774.583   1
   5  -3  -9 28998.3 771.171   1
  -5  -3  -9 28940.0 579.697   1
   9  -3  -5 30127.2 773.688   1
   5  -5  -9 77805.4 1438.07   1
   7   1  -9 14776.1 547.449   1
  -7  -1  -9 15240.2 355.302   1
   9   1  -7 15329.2 538.803   1
   7  -1  -9 15818.0 577.869   1
   9  -1  -7 16063.0 560.511   1
   9   3  -7 65747.1 1223.17   1
   7   3  -9 67431.6 1270.92   1
  -7  -3  -9 67513.6 897.067   1
   3  -7  -9 66660.8 1307.69   1
   7  -3  -9 66532.6 1302.33   1
   9  -3  -7 68068.9 1302.38   1
   9  -5  -7 10518.8 503.941   1
   7  -5  -9 10249.9 502.432   1
   5  -7  -9 9766.74 488.282   1
   7  -7  -9 266.555 189.584   1
   9   1  -9 39384.4 961.387   1
  -9  -1  -9 38923.6 540.451   1
   9  -1  -9 38789.1 969.697   1
   9   3  -9 67893.0 1327.43   1
   9  -3  -9 69074.8 1391.10   1
   9   5  -9 74541.4 1415.55   1
   9  -5  -9 72503.2 1498.81   1
   0   0 -10 134451. 1842.06   1
  10   0   0 132118. 1669.23   1
  -2   0 -10 27057.7 649.489   1
   2   0 -10 27515.6 711.806   1
   0  -2 -10 26266.6 669.144   1
  10   2   0 27504.4 546.756   1
  10   0  -2 26777.9 634.716   1
  -2  -2 -10 244564. 2861.87   1
  10   2  -2 242829. 2784.15   1
   2  -2 -10 247262. 3018.13   1
  10  -2  -2 246209. 2911.15   1
  -4   0 -10 29146.6 636.068   1
   4   0 -10 28390.0 754.403   1
  10   4   0 28024.2 544.887   1
   0  -4 -10 27597.8 709.070   1
  10   0  -4 27883.9 696.107   1
  -4  -2 -10 9718.30 345.520   1
   4   2 -10 9503.03 430.893   1
  10   4  -2 9972.87 346.123   1
  10   4   2 9798.90 239.255   1
  10   2  -4 9269.20 376.452   1
   4  -2 -10 9114.11 431.994   1
   2  -4 -10 9652.94 435.269   1
  10  -2  -4 9801.02 419.093   1
  -2  -4 -10 9742.60 389.701   1
  10   4  -4 35646.1 773.178   1
   4  -4 -10 35720.6 910.788   1
  -4  -4 -10 36290.8 746.386   1
  10  -4  -4 36704.7 883.467   1
  -6   0 -10 3713.35 207.883   1
   6   0 -10 3655.98 304.062   1
  10   0  -6 3926.68 279.842   1
   0  -6 -10 3699.25 280.506   1
   2  -6 -10 784.104 184.042   1
  -2  -6 -10 671.527 150.914   1
  10  -2  -6 644.447 168.302   1
   6  -2 -10 408.804 160.559   1
   6   2 -10 710.678 170.894   1
  10   2  -6 668.772 145.451   1
  -6  -2 -10 670.939 103.375   1
  10   4  -6 17797.9 572.517   1
  10   6   4 18437.0 283.051   1
   4  -6 -10 17471.6 646.011   1
  10  -4  -6 18060.5 643.206   1
   6  -4 -10 17535.0 645.094   1
  -6  -4 -10 18767.1 464.604   1
   6  -6 -10 3743.93 338.906   1
   8   0 -10 1073.94 216.601   1
  10   0  -8 863.720 175.617   1
  -8   0 -10 990.986 108.255   1
  10   2  -8 32570.8 848.113   1
   8   2 -10 33333.4 887.974   1
  -8  -2 -10 32984.4 561.356   1
  10  -2  -8 32641.2 882.911   1
   8  -2 -10 32319.2 894.557   1
  10   4  -8 3944.69 296.174   1
   8   4 -10 4229.14 337.491   1
  10  -4  -8 4245.58 346.783   1
   8  -4 -10 4193.84 347.628   1
   8  -6 -10 4231.37 366.534   1
  10  -6  -8 4738.33 386.076   1
 -10   0 -10 54196.1 752.982   1
  10   0 -10 54709.5 1225.28   1
  10  -2 -10 3101.29 310.919   1
  10   2 -10 3088.50 294.065   1
  10   4 -10 57475.3 1259.10   1
  10  -4 -10 56358.0 1329.27   1
  10   6 -10 735.026 187.868   1
  10  -6 -10 458.535 183.337   1
  -1  -1 -11 4326.45 280.768   1
   1  -1 -11 3795.66 288.352   1
   1   1 -11 4173.56 289.976   1
  11   1  -1 3902.24 231.916   1
  11  -1  -1 3872.20 243.846   1
  -3  -1 -11 14712.1 469.665   1
   3  -1 -11 14297.2 549.899   1
   3   1 -11 14413.2 544.309   1
  11  -1  -3 14396.0 502.384   1
  11   3  -1 14771.3 421.642   1
   1  -3 -11 14185.2 523.908   1
  11   3   1 15013.9 370.066   1
  -1  -3 -11 14400.3 495.978   1
  11   1  -3 15018.3 486.093   1
  11   3  -3 21535.7 581.489   1
   3  -3 -11 22539.0 698.002   1
  11  -3  -3 22277.7 658.166   1
  -3  -3 -11 21847.0 593.966   1
   5   1 -11 25449.4 747.881   1
  11   5  -1 24919.8 565.719   1
  -5  -1 -11 25817.1 598.726   1
  11   5   1 24735.1 494.930   1
   5  -1 -11 25442.2 764.065   1
  11  -1  -5 24691.3 708.467   1
  -1  -5 -11 25385.5 705.876   1
   1  -5 -11 24672.0 728.887   1
  11   1  -5 25144.2 688.532   1
  11   3  -5 179.254 126.509   1
   5  -3 -11 224.966 149.670   1
   3  -5 -11 34.0802 131.378   1
  11   5   3 216.276 41.0225   1
   5   3 -11 241.069 165.352   1
  11  -3  -5 191.712 137.470   1
  -5  -3 -11 214.352 99.4470   1
  11   5  -3 394.482 113.981   1
  -3  -5 -11 357.539 130.185   1
  11   5  -5 5307.04 315.948   1
  -5  -5 -11 5838.61 292.372   1
   5  -5 -11 5638.05 392.533   1
  -7  -1 -11 53108.4 878.100   1
   7   1 -11 53311.1 1183.40   1
   1  -7 -11 52220.1 1155.84   1
  11  -1  -7 52973.0 1139.57   1
  11   1  -7 52299.4 1115.35   1
   7  -1 -11 52981.7 1186.61   1
   7   3 -11 3308.10 293.688   1
  11   3  -7 3464.93 282.002   1
  -7  -3 -11 3701.23 204.778   1
   7  -3 -11 3537.41 320.583   1
   3  -7 -11 3945.52 329.186   1
  11  -3  -7 3601.47 314.554   1
  11   5  -7 65854.8 1287.08   1
  11  -5  -7 67792.0 1412.37   1
   5  -7 -11 66435.7 1422.65   1
   7  -5 -11 68157.3 1448.72   1
   7  -7 -11 166414. 2616.68   1
  -9  -1 -11 31281.0 564.607   1
   9   1 -11 31131.9 908.241   1
   9  -1 -11 30631.3 909.907   1
  11  -1  -9 31061.4 896.430   1
  11   1  -9 31691.5 895.965   1
  11   3  -9 2520.11 265.026   1
   9  -3 -11 2753.15 307.100   1
  11  -3  -9 2752.65 293.984   1
   9   3 -11 2742.89 285.472   1
   9   5 -11 16349.8 654.987   1
  11   5  -9 16808.4 642.324   1
   9  -5 -11 16674.5 711.957   1
  11  -5  -9 16409.9 693.217   1
   9  -7 -11 23753.6 878.606   1
  11   1 -11 76.4202 155.791   1
  11  -1 -11 335.352 180.915   1
  11  -3 -11 1277.09 241.076   1
  11   3 -11 1219.50 220.994   1
  11   5 -11 41677.6 1108.36   1
  11  -5 -11 41170.5 1183.79   1
  11   7 -11 90396.6 1772.66   1
  11  -7 -11 91844.5 1895.01   1
   0   0 -12 440012. 4908.60   1
  -2   0 -12 33814.0 796.874   1
   2   0 -12 33495.9 867.073   1
   0  -2 -12 33078.9 829.123   1
  12   2   0 32641.9 667.018   1
  12   0  -2 32262.8 758.843   1
   2   2 -12 16190.7 592.547   1
  -2  -2 -12 16455.4 551.918   1
  12   2  -2 16602.8 498.480   1
   2  -2 -12 17511.4 616.728   1
   4   0 -12 203853. 2781.78   1
  -4   0 -12 206412. 2543.35   1
   0  -4 -12 201264. 2698.79   1
  12   4   0 203602. 2344.11   1
  12   0  -4 200703. 2630.59   1
   4  -2 -12 1895.71 242.761   1
  12  -2  -4 1801.62 220.075   1
  12   2  -4 1566.02 176.674   1
  -2  -4 -12 1656.14 197.328   1
  12   4  -2 1559.39 163.021   1
   2  -4 -12 1786.74 244.708   1
  -4  -2 -12 1560.29 168.581   1
   4   2 -12 1885.73 244.788   1
  12   4   2 1715.85 115.346   1
  12   4  -4 10472.1 428.562   1
  -4  -4 -12 10830.3 426.086   1
   4  -4 -12 10948.0 521.858   1
   6   0 -12 628.069 172.560   1
  -6   0 -12 286.230 98.6334   1
  12   0  -6 391.881 157.769   1
  12   6   0 369.675 89.7905   1
   0  -6 -12 330.192 140.944   1
  12   6  -2 5228.54 273.431   1
   6   2 -12 5338.72 377.287   1
  12   6   2 5291.31 205.140   1
  12  -2  -6 5606.22 364.291   1
  -2  -6 -12 5352.44 338.368   1
   2  -6 -12 4889.57 362.546   1
  -6  -2 -12 5251.03 266.654   1
  12   2  -6 5385.94 338.567   1
   6  -2 -12 5013.51 368.199   1
  12   6  -4 3321.74 251.048   1
   6   4 -12 3824.97 330.038   1
  12   4  -6 2887.38 252.716   1
   4  -6 -12 3379.71 325.119   1
  12  -4  -6 3189.55 303.090   1
  -6  -4 -12 3285.92 228.808   1
  -4  -6 -12 3599.01 265.577   1
   6  -4 -12 3776.82 332.793   1
  12   6  -6 14516.6 552.509   1
   6  -6 -12 15031.6 660.428   1
  -8   0 -12 4349.11 230.413   1
   8   0 -12 4322.44 366.610   1
  12   0  -8 4326.99 343.992   1
   8   2 -12 32608.3 944.579   1
  12   2  -8 32439.2 887.367   1
  12  -2  -8 31419.0 917.364   1
  -8  -2 -12 32111.0 643.971   1
   8  -2 -12 31617.0 945.124   1
  12   8   4 5455.77 174.324   1
   8   4 -12 6200.97 429.847   1
  12   4  -8 5626.13 363.967   1
  12  -4  -8 5771.49 411.344   1
   8  -4 -12 5751.16 426.912   1
   4  -8 -12 5978.20 429.377   1
  12   6  -8 9890.90 491.356   1
   8  -6 -12 10555.6 576.677   1
   6  -8 -12 9355.84 544.665   1
   8  -8 -12 1137.57 242.540   1
 -10   0 -12 26025.1 534.617   1
  10   0 -12 26960.0 886.576   1
  12   0 -10 26120.7 861.465   1
  10   2 -12 1763.07 262.309   1
  12   2 -10 1994.45 258.373   1
 -10  -2 -12 2068.65 117.100   1
  10  -2 -12 2262.43 298.674   1
  12  -2 -10 2231.17 280.513   1
  10   4 -12 6490.27 446.089   1
  12   4 -10 6921.55 430.740   1
  12  -4 -10 7013.14 475.548   1
  10  -4 -12 7282.09 482.635   1
  10   6 -12 8348.48 498.661   1
  12   6 -10 8496.16 483.912   1
  12  -6 -10 8680.60 532.368   1
  10  -6 -12 8010.56 532.805   1
  12   8 -10 4977.29 393.339   1
  12   0 -12 60950.2 1442.84   1
  12   2 -12 6030.97 441.299   1
  12  -2 -12 5373.86 427.234   1
  12   4 -12 37329.3 1088.60   1
  12  -4 -12 36606.2 1143.63   1
  12   6 -12 397.410 182.839   1
  12  -6 -12 520.970 198.859   1
  12   8 -12 180.681 161.114   1
   1  -1 -13-307.804 169.641   1
  -1   1 -13-53.5058 122.825   1
   1   1 -13 131.791 140.982   1
  -1  -1 -13-28.6150 125.062   1
  13   1  -1 21.6207 88.4442   1
  -1  -3 -13 414.372 133.248   1
  -3  -1 -13 138.044 124.762   1
  13  -1  -3 40.9038 109.450   1
  13   3  -1-0.53591 80.9241   1
   1  -3 -13 365.235 157.700   1
   3  -1 -13 48.3470 141.455   1
   3   1 -13 34.9891 149.029   1
  13   1  -3 164.136 111.062   1
  -3   1 -13 153.474 132.451   1
  13   3   1 44.3174 63.7590   1
   3   3 -13 35757.6 958.996   1
  -3  -3 -13 35626.6 846.442   1
  13   3  -3 34711.6 804.081   1
   3  -3 -13 36062.4 974.044   1
  13   1  -5 846.152 160.592   1
  13   5   1 1022.38 102.706   1
  13   5  -1 760.214 125.672   1
   5  -1 -13 969.887 196.560   1
  -5  -1 -13 984.114 154.729   1
  13  -1  -5 1101.49 195.399   1
   1  -5 -13 1231.60 204.493   1
  -5   1 -13 1270.51 164.242   1
  -1  -5 -13 965.901 195.664   1
   5   1 -13 965.741 201.252   1
   5   3 -13 12683.0 570.690   1
  13   5  -3 12324.8 454.412   1
  13   3  -5 11846.4 490.923   1
   3  -5 -13 12033.0 564.590   1
  13  -3  -5 11763.4 530.888   1
   5  -3 -13 11700.5 556.973   1
  -5  -3 -13 11357.0 435.947   1
  -3  -5 -13 11501.6 489.470   1
  13   5  -5 9531.01 430.751   1
   5  -5 -13 9733.17 534.798   1
  -5  -5 -13 9789.08 425.953   1
   7   1 -13 7336.87 458.170   1
  -7   1 -13 6824.30 335.443   1
  13   7  -1 6827.85 313.438   1
  13   7   1 7056.20 277.215   1
  -7  -1 -13 7083.44 317.106   1
   7  -1 -13 7262.97 463.074   1
   1  -7 -13 7173.18 445.240   1
  13  -1  -7 6871.90 422.104   1
  13   1  -7 6421.60 392.355   1
  -1  -7 -13 6793.67 414.170   1
  13   7  -3 37345.0 856.885   1
  13   3  -7 38703.6 979.540   1
  13   7   3 39025.7 585.467   1
   7   3 -13 38932.5 1052.56   1
  -7  -3 -13 38824.7 808.077   1
   7  -3 -13 38013.2 1082.77   1
  13  -3  -7 37136.0 1033.29   1
   3  -7 -13 37437.9 1060.14   1
   7   5 -13 70234.1 1504.69   1
  13   5  -7 67930.6 1360.55   1
  13   7  -5 67699.6 1298.51   1
   7  -5 -13 68304.1 1535.94   1
  13  -5  -7 70351.6 1510.82   1
   5  -7 -13 68194.9 1533.17   1
  13   7  -7 53022.0 1181.63   1
   7  -7 -13 51796.6 1351.56   1
  -9   1 -13 7992.51 329.887   1
   9   1 -13 7036.18 468.559   1
  13   1  -9 6971.65 436.503   1
  -9  -1 -13 7646.61 301.945   1
  13  -1  -9 7666.87 468.933   1
   9  -1 -13 7962.71 502.747   1
  13   3  -9 1799.85 241.308   1
  13  -3  -9 1618.49 244.595   1
   9  -3 -13 1660.39 267.183   1
  -9  -3 -13 2036.92 153.025   1
   9   3 -13 1763.43 252.399   1
   9   5 -13 32359.5 1003.00   1
  13   5  -9 32596.6 944.790   1
   9  -5 -13 34195.8 1079.17   1
  13  -5  -9 32749.9 1029.50   1
  13   7  -9 57725.5 1324.87   1
   9  -7 -13 59236.9 1491.22   1
  13   9  -9 46209.8 1190.86   1
  13  -1 -11 217.848 167.340   1
  11   1 -13 346.900 169.887   1
  11  -1 -13 499.742 200.879   1
 -11   1 -13 348.161 86.4559   1
  13   1 -11 411.590 171.178   1
  13   3 -11 12030.3 601.198   1
  11   3 -13 12244.6 624.236   1
  13  -3 -11 11918.0 630.900   1
  11  -3 -13 12699.6 667.366   1
  11   5 -13 20571.3 810.448   1
  13   5 -11 20551.8 782.476   1
  13  -5 -11 20404.7 848.010   1
  11  -5 -13 20336.1 858.607   1
  13   7 -11 15769.0 698.706   1
  11   7 -13 16046.7 728.701   1
  11  -7 -13 14744.3 751.530   1
  13   9 -11 36875.3 1108.49   1
  13  -1 -13 253.591 197.407   1
  13   1 -13 27.9585 172.837   1
  13   3 -13 14023.2 694.643   1
  13  -3 -13 15107.5 745.329   1
  13   5 -13 367.373 186.102   1
  13  -5 -13 128.088 180.146   1
  13   7 -13 7698.82 517.744   1
  13  -7 -13 7010.92 532.726   1
  13   9 -13 5715.52 460.163   1
  13  11 -13 7938.72 561.713   1
   0   0 -14 77736.6 1469.19   1
  -2   0 -14 661.744 158.562   1
  14   2   0 662.607 111.771   1
   0   2 -14 1239.96 202.423   1
  14   0  -2 1142.04 167.883   1
   0  -2 -14 844.106 181.430   1
   2   0 -14 579.054 162.464   1
   2   2 -14 156836. 2396.20   1
  -2   2 -14 156272. 2305.36   1
  -2  -2 -14 158818. 2287.89   1
   2  -2 -14 158053. 2405.40   1
  14   2  -2 158887. 2143.34   1
  -4   0 -14 133541. 1970.61   1
   4   0 -14 131569. 2189.11   1
  14   4   0 134389. 1747.88   1
   0  -4 -14 131241. 2113.95   1
  14   0  -4 134031. 2029.68   1
   4   2 -14 8289.19 479.141   1
  14  -2  -4 8518.86 438.843   1
   2  -4 -14 8550.29 485.147   1
  -4  -2 -14 9281.62 422.588   1
  -2  -4 -14 9138.44 455.015   1
   4  -2 -14 8922.32 499.512   1
  14   4  -2 8971.51 379.862   1
  14   2  -4 8264.05 403.182   1
  14   4  -4 3325.68 257.888   1
   4  -4 -14 3632.17 354.508   1
  -4  -4 -14 3535.86 268.740   1
   4   4 -14 3054.66 312.639   1
  14   6   0 18178.1 494.175   1
   6   0 -14 17746.4 718.221   1
  -6   0 -14 17874.8 570.710   1
   0  -6 -14 17778.3 688.302   1
  14   0  -6 18389.5 677.992   1
   6   2 -14 16735.8 691.152   1
  14   6  -2 16852.8 528.476   1
  14  -2  -6 16590.3 658.953   1
  -2  -6 -14 16082.9 631.172   1
  14   6   2 17398.0 394.473   1
   6  -2 -14 16119.1 697.905   1
  -6  -2 -14 15966.9 530.164   1
   2  -6 -14 16316.7 683.702   1
  14   2  -6 16597.2 625.589   1
  -4  -6 -14 1035.04 178.472   1
  -6  -4 -14 1055.16 169.688   1
   4  -6 -14 898.050 212.267   1
  14   4  -6 788.418 160.408   1
   6   4 -14 900.549 223.850   1
  14  -4  -6 974.657 198.216   1
   6  -4 -14 988.953 240.767   1
  14   6  -4 952.717 157.567   1
  14   6  -6 13694.6 560.059   1
   6  -6 -14 14238.1 690.619   1
   8   0 -14 5542.89 422.387   1
  14   8   0 5849.93 282.729   1
  -8   0 -14 5412.75 289.799   1
  14   0  -8 5633.84 399.499   1
  14   8   2 1574.62 130.101   1
   8  -2 -14 1520.14 268.718   1
  -8  -2 -14 1776.73 168.596   1
  14   8  -2 1320.54 173.420   1
  14   2  -8 1619.61 225.716   1
   2  -8 -14 1345.01 237.904   1
  14  -2  -8 1629.10 256.319   1
   8   2 -14 1696.43 263.776   1
  14   4  -8 14370.2 609.231   1
   8   4 -14 15458.4 691.033   1
  14   8  -4 14658.9 549.932   1
  14  -4  -8 14865.9 670.133   1
   4  -8 -14 15597.3 702.667   1
  -8  -4 -14 15284.8 483.609   1
   8  -4 -14 14563.5 703.948   1
   8   6 -14 34223.8 1063.24   1
  14   6  -8 35347.1 984.170   1
  14   8  -6 35554.7 937.948   1
   8  -6 -14 34560.2 1122.09   1
   6  -8 -14 35628.7 1123.70   1
  14   8  -8 122234. 2079.92   1
   8  -8 -14 122209. 2351.29   1
 -10   0 -14 3380.84 207.939   1
  10   0 -14 3259.13 337.846   1
  14   0 -10 3331.64 338.438   1
  10   2 -14 23775.7 887.978   1
  14  -2 -10 24601.9 889.514   1
  14   2 -10 24466.9 856.162   1
  10  -2 -14 23886.8 910.044   1
  14   4 -10 5054.96 386.771   1
  10   4 -14 5163.36 439.013   1
  14  -4 -10 5344.28 431.917   1
  10  -4 -14 5041.67 427.400   1
  10   6 -14 14363.0 695.693   1
  14   6 -10 14275.0 654.179   1
  14  -6 -10 14205.4 722.136   1
  10  -6 -14 14211.7 732.937   1
  14   8 -10 10452.7 566.884   1
  14  10  -8 10826.9 554.225   1
  10   8 -14 10603.9 624.895   1
  10  -8 -14 11153.2 671.215   1
  14  10 -10 24263.1 892.368   1
  12   0 -14 130413. 2408.00   1
  14   0 -12 132229. 2368.56   1
  14  -2 -12 12075.6 653.747   1
  12   2 -14 12654.5 662.553   1
  14   2 -12 12324.0 637.786   1
  12  -2 -14 11969.4 662.570   1
  12   4 -14 32300.3 1077.14   1
  14   4 -12 31865.5 1044.86   1
  14  -4 -12 31785.8 1100.73   1
  12  -4 -14 32178.2 1120.12   1
  12   6 -14 3580.62 367.996   1
  14   6 -12 3197.54 355.588   1
  14  -6 -12 3194.62 359.920   1
  12  -6 -14 3479.29 403.776   1
  12   8 -14 8245.71 546.180   1
  14   8 -12 7909.79 524.467   1
  14  10 -12 4743.72 420.989   1
  12  10 -14 5038.36 459.733   1
  14  12 -12 49896.4 1429.37   1
  14   0 -14 125911. 2405.59   1
  14  -2 -14 224591. 3548.73   1
  14   2 -14 225720. 3492.55   1
  14   4 -14 15253.2 757.505   1
  14  -4 -14 15727.4 796.382   1
  14   6 -14 6867.99 520.235   1
  14  -6 -14 7243.60 560.278   1
  14   8 -14 2406.86 325.473   1
  14  10 -14 4719.68 447.444   1
  14  12 -14 21272.5 953.125   1
  14  14 -14 82040.3 2037.87   1
  -1   1 -15 26810.9 823.758   1
   1   1 -15 26190.7 841.565   1
  -1  -1 -15 26350.8 811.790   1
   1  -1 -15 26194.3 846.709   1
  15   1  -1 25805.1 685.627   1
  -3  -1 -15 19356.5 667.571   1
   3   1 -15 20219.8 756.077   1
  -3   1 -15 19796.3 678.669   1
   1   3 -15 20061.3 746.753   1
   3  -1 -15 20359.4 763.409   1
  15  -1  -3 20248.4 666.106   1
  15   3  -1 20202.0 581.746   1
   1  -3 -15 19642.6 735.616   1
  15   1  -3 20696.5 660.840   1
  -1  -3 -15 19811.7 707.891   1
   3   3 -15 16988.0 699.056   1
  -3  -3 -15 16510.8 616.061   1
  15   3  -3 16926.3 574.341   1
   3  -3 -15 17154.7 711.568   1
   5   1 -15 39417.4 1104.23   1
  -5  -1 -15 37929.9 923.536   1
  -5   1 -15 39090.0 942.283   1
  15   5   1 39558.9 735.038   1
  -1  -5 -15 37497.0 1025.28   1
   1  -5 -15 37567.9 1068.38   1
  15  -1  -5 40058.3 1031.97   1
   5  -1 -15 39677.5 1119.44   1
  15   5  -1 38330.3 822.997   1
  15   1  -5 39915.0 1000.22   1
   5   3 -15 10173.0 555.500   1
  15   3  -5 9641.12 462.006   1
   5  -3 -15 10917.9 591.054   1
  15   5  -3 9783.35 429.154   1
  15  -3  -5 10513.6 527.387   1
   3  -5 -15 10525.9 575.609   1
  -3  -5 -15 9594.23 482.789   1
  -5  -3 -15 9764.63 444.455   1
  15   5  -5 59872.1 1239.83   1
   5   5 -15 61416.5 1438.94   1
  -5  -5 -15 59548.9 1237.20   1
   5  -5 -15 58942.1 1463.98   1
  -7  -1 -15 9402.25 414.346   1
   7   1 -15 10438.4 584.454   1
  -7   1 -15 10276.1 442.890   1
  15   7  -1 10279.5 403.836   1
  15   1  -7 10713.4 529.959   1
   1  -7 -15 10077.0 547.194   1
  15   7   1 10306.5 346.108   1
  15  -1  -7 9798.55 527.689   1
   7  -1 -15 10630.8 586.469   1
  -1  -7 -15 10169.6 536.430   1
  -7  -3 -15 1132.96 169.059   1
  15   3  -7 1432.63 212.243   1
   3  -7 -15 1420.50 263.613   1
   7  -3 -15 1245.56 239.241   1
  15  -3  -7 1214.25 234.255   1
  -3  -7 -15 1021.07 189.218   1
  15   7  -3 1053.73 161.635   1
   7   3 -15 1106.56 237.258   1
   7   5 -15 13850.1 678.104   1
  15   5  -7 12965.7 569.875   1
  15   7  -5 13136.5 538.907   1
   5  -7 -15 13098.3 682.286   1
   7  -5 -15 13228.5 688.012   1
  -7  -5 -15 13667.8 510.580   1
  15   7  -7 9047.47 486.395   1
   7  -7 -15 8303.68 562.289   1
  15   9   1 3582.27 213.444   1
  15   9  -1 3589.71 253.769   1
  -9   1 -15 3581.66 251.758   1
   9  -1 -15 3099.73 346.321   1
  -9  -1 -15 3909.05 243.803   1
  15  -1  -9 3852.94 357.880   1
  15   1  -9 3746.41 350.433   1
   9   1 -15 3496.41 360.955   1
  15   9  -3 26582.9 746.828   1
   9   3 -15 26626.1 957.529   1
  15   3  -9 27022.2 896.827   1
  -9  -3 -15 26337.7 651.806   1
   9  -3 -15 26397.3 977.089   1
  15  -3  -9 25547.9 926.177   1
   9   5 -15 72665.7 1660.11   1
  15   9  -5 68599.2 1392.83   1
  15   5  -9 71743.1 1542.05   1
   9  -5 -15 70933.8 1715.21   1
  15  -5  -9 73670.2 1673.82   1
  15   7  -9 65163.3 1456.40   1
   9   7 -15 65792.1 1587.05   1
  15   9  -7 65679.1 1411.95   1
   9  -7 -15 63643.7 1650.24   1
  15   9  -9 113709. 2071.71   1
  15  11   1 1798.28 167.732   1
  11  -1 -15 1878.83 313.214   1
  11   1 -15 1869.18 296.469   1
  15  -1 -11 1940.39 289.887   1
  15   1 -11 1929.82 278.017   1
  11  -3 -15 1965.62 308.899   1
  15  -3 -11 2291.37 301.815   1
  11   3 -15 1911.16 291.711   1
  15   3 -11 1954.04 282.613   1
  15   5 -11 252.158 167.432   1
  15  -5 -11 228.951 181.599   1
  11  -5 -15 159.509 205.036   1
  11   5 -15 288.431 168.157   1
  11   7 -15 187.371 171.766   1
  15   7 -11 312.896 145.036   1
  15  11  -7 201.462 149.022   1
  11  -7 -15 418.344 213.278   1
  15  11  -9 3445.02 338.856   1
  15   9 -11 3992.20 389.826   1
  11   9 -15 3022.79 361.521   1
  15  11 -11 418.547 194.994   1
  15  -1 -13 1631.06 282.970   1
  15   1 -13 1368.00 278.530   1
  13   1 -15 1603.43 283.689   1
  13  -1 -15 1403.66 282.298   1
  13  -3 -15 2677.33 362.877   1
  13   3 -15 2836.30 356.751   1
  15  -3 -13 2797.64 368.947   1
  15   3 -13 2981.27 349.569   1
  15   5 -13 3906.48 393.254   1
  13   5 -15 3636.28 389.960   1
  13  -5 -15 3843.87 421.238   1
  15  -5 -13 3755.75 391.992   1
  13   7 -15 18714.7 854.912   1
  15   7 -13 18943.2 839.209   1
  13  -7 -15 17961.1 881.845   1
  13   9 -15 2082.81 315.505   1
  15   9 -13 2311.00 311.692   1
  15  13 -11 10210.2 634.492   1
  15  11 -13 10828.1 661.985   1
  13  11 -15 11358.7 681.855   1
  15  13 -13 236.501 184.409   1
  13  13 -15 386.449 213.103   1
  15  -1 -15 3046.17 379.603   1
  15   1 -15 2956.95 367.830   1
  15  -3 -15 12244.7 747.371   1
  15   3 -15 11980.4 705.827   1
  15   5 -15 93715.6 2102.04   1
  15  -5 -15 91159.0 2162.74   1
  15   7 -15 9365.25 629.885   1
  15  -7 -15 9813.15 684.912   1
  15   9 -15 81864.1 1979.72   1
  15  11 -15 5379.82 510.019   1
  15  15 -13 2996.44 395.846   1
  15  13 -15 2665.04 373.668   1
  15  15 -15 41374.4 1466.62   1
   0   0 -16 73662.4 1533.67   1
  -2   0 -16 9048.64 478.196   1
   0   2 -16 9034.25 508.917   1
   2   0 -16 8698.78 510.337   1
   0  -2 -16 8935.37 505.572   1
  -2   2 -16 218880. 3058.98   1
   2   2 -16 222270. 3166.46   1
  16   2  -2 216933. 2821.84   1
  -2  -2 -16 217393. 3027.30   1
   2  -2 -16 220980. 3184.18   1
   4   0 -16 95909.8 1906.78   1
  -4   0 -16 96017.7 1701.73   1
  16   4   0 98241.1 1459.02   1
  16   0  -4 98939.2 1731.21   1
   0  -4 -16 96539.9 1839.15   1
  -4   2 -16 7780.23 433.402   1
   4   2 -16 7512.38 488.455   1
   2   4 -16 7868.68 502.433   1
  -4  -2 -16 7573.84 422.450   1
   4  -2 -16 8066.84 504.035   1
  16   2  -4 8360.52 432.457   1
  -2  -4 -16 7255.33 441.212   1
  16   4  -2 7853.39 382.474   1
   2  -4 -16 7583.26 490.335   1
   4   4 -16 17507.1 741.913   1
   4  -4 -16 18001.0 777.928   1
  16   4  -4 17714.8 623.693   1
  -4  -4 -16 17745.4 660.759   1
  -6   0 -16 4939.24 332.229   1
   6   0 -16 4941.35 422.809   1
  16   0  -6 4867.95 376.638   1
  16   6   0 5032.19 266.903   1
   0  -6 -16 4641.45 383.089   1
  16   2  -6-87.3237 130.076   1
  -2  -6 -16 90.5131 148.781   1
  16   6  -2 82.8042 101.530   1
  16  -2  -6 78.7236 130.789   1
  -6  -2 -16 42.5009 97.4678   1
   6   2 -16-116.234 176.842   1
  -6   2 -16 57.5251 101.875   1
   2  -6 -16-56.4758 153.554   1
   6  -2 -16 73.7213 174.640   1
   6   4 -16 36293.9 1117.58   1
  16   6  -4 35964.7 918.843   1
  -6  -4 -16 36710.4 929.255   1
  16   4  -6 38072.6 1001.36   1
   6  -4 -16 36645.9 1161.27   1
  -4  -6 -16 36749.1 1001.98   1
   4  -6 -16 34793.1 1130.16   1
  16   6  -6 21103.0 736.739   1
   6   6 -16 21552.6 870.093   1
   6  -6 -16 20872.4 888.485   1
  16   8   0 21681.4 583.774   1
  -8   0 -16 21324.4 652.670   1
  16   0  -8 21469.2 814.067   1
   8   0 -16 20234.2 845.858   1
   0  -8 -16 21042.8 825.971   1
  -8   2 -16 6625.11 373.677   1
   8   2 -16 6444.51 486.931   1
  16   8  -2 6260.44 341.826   1
  16  -2  -8 6007.16 443.389   1
   2  -8 -16 6124.61 473.218   1
   8  -2 -16 6356.06 480.518   1
  -8  -2 -16 6704.09 347.441   1
  16   2  -8 6384.08 431.742   1
   8  -4 -16 1636.78 276.121   1
  -8  -4 -16 1517.81 182.310   1
  16   4  -8 1526.29 216.333   1
  16   8  -4 1885.00 215.804   1
  16  -4  -8 1573.10 253.514   1
   8   4 -16 1609.10 285.225   1
   4  -8 -16 1301.99 262.790   1
  16   6  -8 701.535 187.828   1
  16   8  -6 669.196 162.857   1
   6  -8 -16 614.446 230.445   1
   8  -6 -16 515.228 241.395   1
   8   6 -16 908.934 255.360   1
  16   8  -8 18865.7 739.971   1
   8   8 -16 18024.7 830.608   1
   8  -8 -16 19684.5 908.166   1
  16  10   0 25819.0 661.911   1
  10   0 -16 25554.1 987.633   1
  16   0 -10 25858.1 940.119   1
 -10   2 -16 102065. 1624.50   1
  16  10  -2 100262. 1640.71   1
  10   2 -16 102158. 2098.52   1
  16   2 -10 101430. 1980.47   1
  10  -2 -16 98539.9 2104.87   1
  16  -2 -10 100961. 2046.84   1
  16  10  -4 21415.2 710.263   1
  10   4 -16 21857.1 906.191   1
  16   4 -10 22221.8 847.625   1
  16  -4 -10 22201.5 904.944   1
  10  -4 -16 21141.5 935.632   1
  16   6 -10 15265.8 710.520   1
  16  10  -6 15194.6 636.943   1
  10   6 -16 15082.8 760.790   1
  10  -6 -16 14009.7 782.304   1
  10   8 -16 160.464 178.750   1
  16   8 -10-53.6552 128.353   1
  10  -8 -16 78.8743 194.649   1
  16  10  -8 21.3913 132.355   1
  16  10 -10 54352.9 1417.45   1
  10  10 -16 56103.5 1556.04   1
  16  12   0 144658. 2057.83   1
  12   0 -16 152094. 2738.88   1
  16   0 -12 151583. 2675.03   1
  16   2 -12 1228.79 250.176   1
  16  12  -2 825.012 158.056   1
  16  -2 -12 651.402 188.616   1
  12  -2 -16 657.605 227.381   1
  12   2 -16 698.750 218.224   1
  12   4 -16 36330.7 1221.40   1
  16  12  -4 34068.7 961.590   1
  12  -4 -16 36251.0 1265.03   1
  16   4 -12 37077.7 1169.37   1
  16  -4 -12 37385.2 1245.04   1
  12   6 -16 4402.53 426.910   1
  16   6 -12 4212.51 399.062   1
  16  12  -6 4322.92 357.530   1
  12  -6 -16 5105.07 481.626   1
  12  -8 -16 585.001 238.891   1
  12   8 -16 675.140 226.806   1
  16   8 -12 537.218 176.718   1
  16  12  -8 708.194 197.992   1
  16  12 -10 31093.5 1079.80   1
  16  10 -12 32567.7 1127.62   1
  12  10 -16 31868.7 1177.73   1
  12  12 -16 3144.02 377.165   1
  16  12 -12 2808.26 358.745   1
  14   0 -16 26213.8 1062.09   1
  16   0 -14 26157.1 1040.60   1
  14  -2 -16 106991. 2338.63   1
  16  -2 -14 107327. 2305.79   1
  16   2 -14 108285. 2254.16   1
  14   2 -16 106495. 2276.04   1
  14   4 -16 9953.50 653.469   1
  14  -4 -16 10024.6 674.415   1
  16   4 -14 9734.73 630.072   1
  16  -4 -14 10407.5 683.739   1
  14   6 -16-87.1172 167.852   1
  16  -6 -14 4.63307 174.836   1
  14  -6 -16 75.9030 180.830   1
  16   6 -14-14.5725 161.543   1
  16   8 -14 1086.60 247.424   1
  14   8 -16 438.664 204.977   1
  14  10 -16 61914.2 1711.37   1
  16  14 -10 60583.3 1604.38   1
  16  10 -14 61063.0 1669.76   1
  16  14 -12 2142.76 314.632   1
  14  12 -16 2505.75 361.254   1
  16  12 -14 1931.09 312.541   1
  16  14 -14 86653.1 2145.75   1
  14  14 -16 89320.4 2216.22   1
  16   0 -16 92110.6 2179.09   1
  16   2 -16 6294.15 536.964   1
  16  -2 -16 5604.96 520.878   1
  16  -4 -16 4574.24 485.085   1
  16   4 -16 4437.33 451.100   1
  16   6 -16 765.582 229.292   1
  16  -6 -16 804.265 233.264   1
  16   8 -16 9802.05 682.822   1
  16  10 -16 20157.0 984.810   1
  16  16 -12 55263.4 1648.81   1
  16  12 -16 54976.5 1685.41   1
  14  16 -16 11462.4 794.850   1
  16  16 -14 10614.4 731.258   1
  16  14 -16 10603.4 749.619   1
  16  16 -16 16827.4 972.314   1
   1  -1 -17 31794.2 1000.48   1
  -1  -1 -17 32654.3 977.762   1
  -1   1 -17 30546.4 960.834   1
   1   1 -17 31547.1 999.531   1
   3   1 -17 11313.9 604.764   1
  -3  -1 -17 10905.3 537.825   1
  -3   1 -17 11396.8 552.759   1
  -1   3 -17 10846.4 571.324   1
   1   3 -17 11850.4 605.495   1
   1  -3 -17 11182.9 593.513   1
  17   1  -3 11085.5 505.717   1
   3  -1 -17 11083.0 599.852   1
  17   3  -1 11206.4 450.218   1
  -1  -3 -17 10500.6 562.795   1
   3   3 -17 31531.3 1027.69   1
  -3   3 -17 30999.9 957.003   1
  -3  -3 -17 30140.1 916.939   1
   3  -3 -17 31992.4 1045.59   1
  17   3  -3 32117.9 853.470   1
  -5  -1 -17 22809.2 754.675   1
   5   1 -17 23307.6 902.846   1
  -5   1 -17 23434.5 772.891   1
  -1  -5 -17 23100.7 841.241   1
   5  -1 -17 23242.8 900.401   1
  17   5   1 24565.0 576.688   1
  17  -1  -5 23770.7 815.070   1
  17   1  -5 22953.2 784.744   1
  17   5  -1 22961.2 644.767   1
   1  -5 -17 21602.4 856.160   1
   3   5 -17 339.537 177.385   1
  17   3  -5 438.587 144.172   1
   3  -5 -17 363.730 172.439   1
   5   3 -17 627.771 219.560   1
  -3  -5 -17 519.641 151.341   1
  -5   3 -17 469.983 156.642   1
  17   5  -3 479.634 130.851   1
   5  -3 -17 411.093 215.724   1
  -5  -3 -17 488.749 162.828   1
   5   5 -17 5257.52 443.863   1
  17   5  -5 5144.30 358.353   1
  -5  -5 -17 5388.24 374.184   1
   5  -5 -17 5354.64 472.414   1
   7   1 -17-94.9453 165.090   1
  -7   1 -17 238.060 116.925   1
  17  -1  -7-28.0487 133.251   1
   7  -1 -17 27.7424 172.716   1
  17   1  -7-15.7670 137.135   1
  17   7  -1 66.5417 89.5696   1
   1  -7 -17 29.5433 164.196   1
  -7  -1 -17 207.563 108.618   1
  -1  -7 -17-39.6413 153.698   1
   7   3 -17 33105.8 1109.81   1
  -7   3 -17 34957.4 952.677   1
   3  -7 -17 33790.6 1133.54   1
  17   7  -3 32768.5 866.923   1
  17   3  -7 34876.4 1013.78   1
  17  -3  -7 35076.9 1080.85   1
   7  -3 -17 34202.2 1158.07   1
  -7  -3 -17 33328.1 888.780   1
  -3  -7 -17 33507.8 1017.45   1
  17   7  -5 22049.1 752.873   1
   7   5 -17 21763.3 905.914   1
   5  -7 -17 20970.9 913.913   1
  -7  -5 -17 23087.3 730.970   1
  17   5  -7 22806.9 806.300   1
   7  -5 -17 22122.5 952.324   1
   7   7 -17 121253. 2374.79   1
  17   7  -7 125751. 2156.81   1
   7  -7 -17 123455. 2479.96   1
  17   9  -1 1559.03 172.364   1
  17   1  -9 1402.88 249.827   1
   9   1 -17 1469.12 283.895   1
  -9   1 -17 1093.45 162.002   1
  -9  -1 -17 1397.22 174.701   1
  17  -1  -9 1411.05 250.608   1
   9  -1 -17 1571.17 288.151   1
   9   3 -17 6711.87 518.420   1
  17   9  -3 6603.63 376.123   1
  -9   3 -17 6379.31 379.481   1
  17   3  -9 6577.98 474.431   1
  17  -3  -9 7103.86 507.178   1
   9  -3 -17 6465.04 526.391   1
  17   9  -5 18197.3 682.623   1
   9   5 -17 17511.7 831.312   1
   9  -5 -17 18960.5 897.892   1
  17   5  -9 18112.8 759.620   1
  17   7  -9 4.24871 124.460   1
   9  -7 -17 209.717 201.540   1
   9   7 -17 246.801 217.014   1
  17   9  -7 143.108 124.385   1
  17   9  -9 45373.2 1253.29   1
   9   9 -17 45275.0 1394.44   1
  17  11  -1 17657.7 581.697   1
  17  -1 -11 17064.6 799.287   1
  11   1 -17 16913.3 833.368   1
  11  -1 -17 17843.3 866.179   1
  17   1 -11 16927.2 787.707   1
  17  11  -3 3449.49 286.323   1
  11   3 -17 3129.13 373.902   1
  17   3 -11 3658.25 378.159   1
  17  -3 -11 3264.99 376.605   1
  11  -3 -17 3973.17 418.769   1
  17  11  -5 5900.53 394.083   1
  11   5 -17 6505.35 525.176   1
  11  -5 -17 6090.93 538.307   1
  17  -5 -11 6469.00 525.795   1
  17   5 -11 6207.65 477.539   1
  17  11  -7 32814.7 1007.00   1
  11   7 -17 31847.6 1165.01   1
  17   7 -11 31532.8 1076.68   1
  11  -7 -17 32825.0 1242.13   1
  17   9 -11 3557.32 377.290   1
  17  11  -9 3460.96 349.837   1
  11   9 -17 3663.03 406.428   1
  11  11 -17 19610.7 955.366   1
  17  11 -11 19294.9 852.518   1
  13   1 -17 3162.35 384.718   1
  17  -1 -13 3176.01 389.067   1
  13  -1 -17 3456.52 413.747   1
  17   1 -13 3394.08 388.404   1
  17  13  -3 29941.1 888.471   1
  13  -3 -17 31689.2 1213.18   1
  17   3 -13 32287.2 1136.46   1
  17  -3 -13 31941.0 1181.45   1
  13   3 -17 32854.3 1192.57   1
  13   5 -17 17425.4 868.773   1
  17  13  -5 16957.6 695.379   1
  17  -5 -13 16817.7 866.743   1
  13  -5 -17 17402.2 911.932   1
  17   5 -13 18570.8 857.142   1
  13   7 -17 65318.5 1751.09   1
  17  13  -7 63021.6 1501.23   1
  17   7 -13 63090.9 1660.87   1
  13  -7 -17 62778.8 1810.12   1
  17  13  -9 15067.4 740.634   1
  17   9 -13 14188.7 761.370   1
  13   9 -17 15312.4 838.955   1
  17  11 -13 5547.65 491.151   1
  13  11 -17 5947.62 537.031   1
  17  13 -11 5080.36 447.145   1
  17  13 -13 5877.60 531.916   1
  13  13 -17 6128.15 564.222   1
  15  -1 -17 1954.40 352.056   1
  17  -1 -15 1603.54 316.576   1
  15   1 -17 2002.23 329.698   1
  17   1 -15 1661.95 318.047   1
  15  -3 -17 1793.60 326.748   1
  17  -3 -15 1592.75 289.198   1
  15   3 -17 1552.41 304.532   1
  17   3 -15 1316.86 293.953   1
  15  -5 -17 6002.65 567.349   1
  17  -5 -15 5595.92 526.814   1
  17   5 -15 5072.11 478.182   1
  15   5 -17 5304.81 501.544   1
  15   7 -17 7353.93 602.103   1
  17   7 -15 6840.33 548.737   1
  17  15  -7 7601.94 512.597   1
  15  -7 -17 7224.43 616.687   1
  17   9 -15 33036.5 1243.88   1
  15   9 -17 31776.2 1246.59   1
  17  15  -9 31943.8 1137.43   1
  17  15 -11 3670.03 399.361   1
  15  11 -17 3293.76 411.080   1
  17  11 -15 3728.76 428.086   1
  17  13 -15 8872.61 662.757   1
  17  15 -13 9640.83 676.274   1
  13  15 -17 8561.69 683.420   1
  15  13 -17 9396.73 702.045   1
  17  15 -15 5182.43 524.848   1
  15  15 -17 5095.58 535.068   1
  15  17 -15 5312.32 542.053   1
  17   1 -17 407.593 211.872   1
  17  -1 -17 282.580 193.142   1
  17  -3 -17 31454.0 1290.35   1
  17   3 -17 33774.0 1284.89   1
  17  -5 -17 23494.6 1117.96   1
  17   5 -17 23480.6 1069.93   1
  17   7 -17 140286. 2884.34   1
  17   9 -17 12.1588 172.930   1
  17  11 -17 8273.62 660.239   1
  17  17 -11 8259.42 617.135   1
  17  13 -17 40301.9 1497.93   1
  17  17 -13 39090.0 1435.43   1
  15  17 -17 3453.93 475.961   1
  17  17 -15 3400.46 459.882   1
  17  15 -17 3156.20 452.028   1
  17  17 -17 23073.8 1189.53   1
  17 -17  17 24364.2 1121.34   3
   0   0 -18 923132. 9968.87   1
   2   0 -18 80513.6 1753.62   1
  -2   0 -18 77017.6 1640.63   1
   0   2 -18 79289.9 1702.64   1
   0  -2 -18 78459.5 1700.07   1
   2   2 -18 39943.6 1197.29   1
  -2   2 -18 41953.2 1153.76   1
   2  -2 -18 40743.8 1215.52   1
  -2  -2 -18 41130.1 1132.36   1
  18   2  -2 40829.4 981.097   1
   0   4 -18 183892. 2934.77   1
  -4   0 -18 181139. 2754.42   1
   4   0 -18 180170. 2979.06   1
  18   0  -4 186038. 2711.41   1
   0  -4 -18 181527. 2905.62   1
  18   2  -4 127.296 120.708   1
   2  -4 -18 23.5716 164.178   1
  -2   4 -18 113.585 160.923   1
  18   4  -2 63.7099 106.810   1
   2   4 -18 29.2632 164.219   1
  -4  -2 -18 98.3208 138.927   1
   4  -2 -18 282.126 183.289   1
  -2  -4 -18 73.4879 131.624   1
   4   2 -18 198.779 197.358   1
  -4   2 -18 27.7217 126.001   1
   4  -4 -18 875.006 249.036   1
  -4   4 -18 305.931 146.363   1
  -4  -4 -18 605.375 175.069   1
  18   4  -4 317.330 106.222   1
   4   4 -18 729.988 229.797   1
  -6   0 -18 106302. 1864.58   1
   0  -6 -18 104667. 2079.91   1
   6   0 -18 105294. 2170.23   1
  18   0  -6 106189. 1984.02   1
   6   2 -18 14161.8 742.108   1
  -6   2 -18 13509.7 601.134   1
  -6  -2 -18 14379.7 599.116   1
  18   2  -6 13930.5 638.907   1
   2  -6 -18 13789.3 728.576   1
   6  -2 -18 12653.3 703.619   1
  18   6  -2 14822.9 540.346   1
  -2  -6 -18 13348.4 652.868   1
  18  -2  -6 14051.8 665.569   1
  -6   4 -18 5449.18 401.217   1
   6   4 -18 6118.74 490.730   1
   4   6 -18 5812.15 498.190   1
  18   4  -6 6142.39 414.523   1
   4  -6 -18 5870.52 491.343   1
   6  -4 -18 5368.56 480.022   1
  -6  -4 -18 5802.71 385.446   1
  18   6  -4 5678.71 371.291   1
  -4  -6 -18 6195.68 439.095   1
   6   6 -18 4100.43 424.014   1
  18   6  -6 4045.62 337.863   1
   6  -6 -18 4082.45 447.903   1
  -8   0 -18 31159.5 869.169   1
  18   0  -8 32391.5 1049.94   1
   8   0 -18 30589.4 1122.68   1
   0  -8 -18 31969.1 1085.72   1
  -8   2 -18 47025.0 1121.24   1
   8   2 -18 45168.8 1373.99   1
  18  -2  -8 46791.3 1305.43   1
  18   2  -8 46106.9 1256.10   1
  -8  -2 -18 46209.3 1057.47   1
   2  -8 -18 44995.6 1352.61   1
  18   8  -2 46214.6 1025.16   1
   8  -2 -18 45894.9 1395.90   1
  -8   4 -18 28413.5 883.940   1
   8   4 -18 26872.2 1036.21   1
  18   8  -4 27608.1 834.398   1
   4  -8 -18 26238.6 1041.77   1
   8  -4 -18 26629.4 1078.99   1
  18   4  -8 28294.4 952.199   1
   8  -6 -18 795.172 241.845   1
  18   6  -8 807.291 192.579   1
   6  -8 -18 811.534 244.467   1
   6   8 -18 708.952 241.457   1
   8   6 -18 917.958 272.753   1
  18   8  -6 686.875 169.279   1
  18   8  -8 1841.67 263.792   1
   8   8 -18 2312.61 350.819   1
   8  -8 -18 2382.43 349.227   1
  18   0 -10 31971.2 1091.94   1
  10   0 -18 30876.4 1147.99   1
  18  10  -2 6622.65 372.469   1
  10   2 -18 6402.24 523.457   1
  18  -2 -10 6217.87 485.024   1
  10  -2 -18 6742.40 551.106   1
  18   2 -10 6866.60 500.063   1
  18  10  -4 11627.0 539.906   1
  10   4 -18 11868.7 709.845   1
 -10   4 -18 12427.9 556.800   1
  18   4 -10 12051.9 647.346   1
  18  -4 -10 12472.5 704.309   1
  10  -4 -18 11396.6 730.132   1
  18  10  -6 730.684 163.546   1
  10  -6 -18 431.388 212.307   1
  18   6 -10 932.260 206.576   1
  10   6 -18 965.225 250.573   1
  18   8 -10 10420.2 607.879   1
  18  10  -8 11243.6 597.098   1
  10   8 -18 12258.0 728.938   1
  10  -8 -18 11171.8 736.324   1
  10  10 -18 30366.3 1173.19   1
  18  10 -10 30421.8 1065.51   1
  18   0 -12 124174. 2472.01   1
  12   0 -18 126409. 2573.70   1
  18  -2 -12 53585.1 1540.48   1
  18   2 -12 53674.3 1499.37   1
  12  -2 -18 53132.4 1611.91   1
  12   2 -18 54354.9 1593.27   1
  12   4 -18 124399. 2532.54   1
  18  12  -4 117235. 2015.24   1
  12  -4 -18 117066. 2551.81   1
  18   4 -12 118215. 2357.73   1
  18  -4 -12 121165. 2485.07   1
  18  12  -6 14761.6 666.382   1
  12   6 -18 14170.8 806.232   1
  18   6 -12 15292.3 770.861   1
  12  -6 -18 14302.5 840.299   1
  18  12  -8 48773.4 1333.92   1
  18   8 -12 49962.4 1449.86   1
  12   8 -18 51721.0 1561.87   1
  12  -8 -18 48997.8 1617.69   1
  18  10 -12 233.185 138.800   1
  10  12 -18 200.177 199.012   1
  12  10 -18 458.186 208.056   1
  18  12 -10 328.283 125.521   1
  18  12 -12 76387.6 1890.59   1
  12  12 -18 77025.6 2044.00   1
  18   0 -14 386.107 195.322   1
  14   0 -18 447.486 214.031   1
  14  -2 -18 32246.2 1269.31   1
  14   2 -18 33006.5 1254.77   1
  18  -2 -14 33127.6 1244.90   1
  18   2 -14 31890.2 1193.21   1
  14  -4 -18-326.844 241.264   1
  18  -4 -14 406.343 248.640   1
  18   4 -14 314.339 185.601   1
  18  14  -4 109.188 111.031   1
  14   4 -18 72.0329 185.440   1
  18  14  -6 1139.72 205.220   1
  14   6 -18 945.505 269.167   1
  14  -6 -18 1032.43 255.341   1
  18   6 -14 802.758 218.539   1
  18  14  -8 17275.6 790.450   1
  14   8 -18 17065.8 910.545   1
  18   8 -14 16360.1 860.260   1
  14  10 -18 7662.38 615.813   1
  18  10 -14 7814.26 593.894   1
  18  14 -10 7402.84 543.209   1
  12  14 -18 35010.5 1362.84   1
  14  12 -18 34765.9 1348.21   1
  18  14 -12 34482.1 1252.19   1
  18  12 -14 35771.0 1310.69   1
  18  14 -14 3763.49 446.573   1
  14  14 -18 3722.68 474.256   1
  18   0 -16 52790.1 1655.74   1
  16   0 -18 53696.4 1690.62   1
  18   2 -16 672.950 217.638   1
  18  -2 -16 648.538 222.599   1
  16  -2 -18 676.694 258.426   1
  16   2 -18 809.363 273.465   1
  16   4 -18 40147.6 1441.99   1
  16  -4 -18 37948.6 1443.15   1
  18   4 -16 39865.6 1403.50   1
  18  -4 -16 39746.7 1442.08   1
  16  -6 -18 446.195 246.701   1
  16   6 -18 507.770 216.733   1
  18   6 -16 404.702 153.835   1
  18  16  -6 298.581 127.348   1
  16   8 -18 18038.5 965.617   1
  18  16  -8 17748.5 830.040   1
  18   8 -16 17914.3 934.703   1
  18  10 -16 1834.83 319.485   1
  16  10 -18 2006.19 335.531   1
  18  16 -10 2341.19 331.069   1
  18  12 -16 66115.2 1922.02   1
  18  16 -12 66532.4 1851.07   1
  16  12 -18 66601.9 1955.59   1
  16  14 -18 2484.64 410.060   1
  18  14 -16 2598.49 378.335   1
  14  16 -18 2946.24 447.538   1
  18  16 -14 2524.93 378.964   1
  16  18 -14 2694.05 385.641   1
  16  16 -18 29286.1 1332.69   1
  18  16 -16 30075.6 1326.09   1
  16  18 -16 29557.1 1339.71   1
  18 -16  16 31650.4 1278.20   3
  18   0 -18 43013.9 1545.12   1
  18   2 -18 158.733 184.320   1
  18  -2 -18 90.3244 158.311   1
  18  -4 -18 67344.0 2006.19   1
  18   4 -18 69106.1 1969.22   1
  18   6 -18 6494.08 604.906   1
  18   8 -18 91.0592 192.074   1
  18  18  -8 83.7647 140.978   1
  18  10 -18 48489.5 1670.49   1
  18  18 -10 50632.2 1571.58   1
  18  12 -18 466.086 213.450   1
  18  18 -12 240.772 165.196   1
  18  14 -18-94.5876 185.677   1
  18  18 -14-81.3536 188.949   1
  16  18 -18 15433.4 1003.25   1
  18  16 -18 15833.4 1005.57   1
  18  18 -16 15110.5 957.486   1
  18 -16  18 15911.7 889.688   3
  18  18 -18 15840.6 1022.41   1
   1   1 -19 9016.52 568.326   1
  -1   1 -19 9613.42 571.032   1
  -1  -1 -19 9489.03 562.680   1
   1  -1 -19 9272.42 581.248   1
  -3   1 -19 295.512 159.828   1
  -1  -3 -19 292.278 175.983   1
   3   1 -19 175.991 206.328   1
  -3  -1 -19 291.348 150.036   1
   3  -1 -19 250.497 186.138   1
   1  -3 -19 210.088 164.517   1
  -1   3 -19 177.809 184.813   1
   1   3 -19 112.514 169.456   1
  -3   3 -19 40394.0 1170.52   1
   3   3 -19 41022.7 1269.87   1
  19   3  -3 41192.0 1035.86   1
   3  -3 -19 38732.8 1240.44   1
  -3  -3 -19 39508.6 1137.71   1
  -5   1 -19 824.808 181.754   1
   5   1 -19 1047.16 274.723   1
  -5  -1 -19 1029.42 185.988   1
   1  -5 -19 1333.63 250.535   1
   5  -1 -19 920.122 241.902   1
  -1  -5 -19 902.374 216.664   1
  -1   5 -19 1305.77 247.968   1
   1   5 -19 1018.93 224.515   1
  19   1  -5 925.986 209.082   1
  -5  -3 -19 127.331 131.688   1
   3   5 -19 331.506 171.520   1
  19   3  -5 1.41359 105.061   1
  19   5  -3 29.6914 95.1202   1
  -3  -5 -19-32.1112 123.893   1
   3  -5 -19 220.870 196.814   1
  -3   5 -19-123.572 149.778   1
  -5   3 -19 30.0300 130.407   1
   5  -3 -19 14.8302 188.917   1
   5   3 -19-162.375 198.900   1
   5   5 -19 26573.6 1045.10   1
   5  -5 -19 26375.1 1067.43   1
  -5  -5 -19 27177.7 912.629   1
  19   5  -5 27197.0 875.721   1
  -7   1 -19 10735.1 534.533   1
  19   1  -7 10432.8 588.405   1
  -1  -7 -19 11614.1 639.345   1
   1  -7 -19 10551.6 636.200   1
  19  -1  -7 11056.6 612.640   1
   7   1 -19 10494.6 665.048   1
   7  -1 -19 10748.8 668.110   1
  -7  -1 -19 10661.5 524.284   1
  -7   3 -19 19887.1 756.409   1
   7   3 -19 19919.8 906.687   1
   3   7 -19 21725.6 955.681   1
  19   3  -7 20134.5 796.304   1
  -7  -3 -19 20950.0 746.913   1
   3  -7 -19 19150.4 897.107   1
  19   7  -3 19940.5 686.292   1
  -3  -7 -19 19647.7 806.802   1
   7  -3 -19 19950.1 926.786   1
   7   5 -19 6527.11 532.958   1
   5   7 -19 6341.43 527.018   1
   7  -5 -19 6823.58 559.909   1
  19   7  -5 6207.32 408.269   1
  19   5  -7 6188.46 439.603   1
   5  -7 -19 7074.47 570.364   1
   7   7 -19 99440.5 2207.79   1
   7  -7 -19 98314.3 2289.44   1
  19   7  -7 100616. 1940.43   1
  19   1  -9 9982.90 598.795   1
  19  -1  -9 9496.92 608.379   1
   9   1 -19 9839.77 657.744   1
   9  -1 -19 9286.71 650.318   1
  19   3  -9 2168.61 304.756   1
   9  -3 -19 2545.65 365.950   1
   9   3 -19 2201.59 336.175   1
  19  -3  -9 2247.14 316.035   1
  19   9  -3 2090.90 226.979   1
  -9   3 -19 1926.04 231.338   1
  -9   5 -19 11106.2 560.024   1
   9   5 -19 10712.3 685.767   1
  19   9  -5 11029.4 547.119   1
   9  -5 -19 10333.4 706.343   1
  19   5  -9 10513.2 599.884   1
  19   9  -7 799.010 202.648   1
   7   9 -19 543.643 218.884   1
   9   7 -19 312.542 227.585   1
  19   7  -9 476.727 163.404   1
   9  -7 -19 609.342 225.045   1
  19   9  -9 23886.0 924.100   1
   9   9 -19 23561.3 1049.43   1
  11   1 -19 25708.1 1087.04   1
  19   1 -11 26354.7 1035.85   1
  19  -1 -11 26444.5 1050.34   1
  11  -1 -19 25670.6 1099.74   1
  11   3 -19 3975.98 434.763   1
  11  -3 -19 3792.09 441.622   1
  19  -3 -11 4131.98 421.815   1
  19   3 -11 3748.48 387.876   1
  11   5 -19 41471.0 1404.82   1
  19  11  -5 39483.0 1090.13   1
  11  -5 -19 39887.1 1435.42   1
  19   5 -11 40502.8 1267.90   1
  11   7 -19 93159.0 2200.38   1
  19  11  -7 94057.8 1894.17   1
  11  -7 -19 91844.5 2296.06   1
  19   7 -11 92343.1 2032.83   1
  19  11  -9 20910.0 874.212   1
  11   9 -19 20614.3 995.425   1
  19   9 -11 21005.3 908.021   1
   9  11 -19 21363.9 1011.06   1
  19  11 -11 58382.9 1594.99   1
  11  11 -19 57840.9 1742.80   1
  19   1 -13 6391.40 543.180   1
  19  -1 -13 6608.10 559.696   1
  13   1 -19 6337.76 560.042   1
  13  -1 -19 5934.24 557.651   1
  13  -3 -19 12345.1 798.991   1
  19  -3 -13 13229.1 782.362   1
  13   3 -19 12373.9 769.166   1
  19   3 -13 13982.0 774.148   1
  13   5 -19 2608.80 358.661   1
  13  -5 -19 2394.87 387.969   1
  19   5 -13 2638.90 351.570   1
  19  13  -5 2151.37 254.572   1
  13   7 -19 7356.24 607.703   1
  19  13  -7 6837.42 476.639   1
  19   7 -13 6872.86 549.670   1
  13  -7 -19 7134.83 635.483   1
  19  13  -9 3572.49 373.099   1
  19   9 -13 3331.20 400.375   1
  13   9 -19 3688.03 448.588   1
  19  11 -13 864.943 222.036   1
  13  11 -19 1093.24 297.417   1
  19  13 -11 1213.03 268.427   1
  11  13 -19 1310.71 318.255   1
  13  13 -19 400.494 180.012   1
  19  13 -13 768.164 232.446   1
  15  -1 -19 14030.4 869.334   1
  19   1 -15 14807.9 848.481   1
  19  -1 -15 14449.8 843.848   1
  15   1 -19 14655.7 860.513   1
  15  -3 -19 8727.27 688.618   1
  19  -3 -15 10551.6 741.247   1
  15   3 -19 9763.23 709.403   1
  19   3 -15 9263.80 663.495   1
  15  -5 -19 72657.6 2067.47   1
  19  -5 -15 70713.3 1985.79   1
  19   5 -15 71411.8 1906.36   1
  15   5 -19 70912.7 1975.54   1
  15   7 -19 25912.3 1164.72   1
  19  15  -7 25583.2 959.811   1
  15  -7 -19 25301.1 1202.60   1
  19   7 -15 25273.3 1100.15   1
  15   9 -19 50356.1 1668.99   1
  19  15  -9 50806.6 1463.26   1
  19   9 -15 50531.2 1600.79   1
  15  11 -19 1554.53 328.660   1
  19  11 -15 1539.07 302.019   1
  11  15 -19 1945.51 381.702   1
  19  15 -11 1746.79 292.411   1
  19  13 -15 843.377 249.378   1
  19  15 -13 153.107 156.507   1
  13  15 -19 431.064 215.472   1
  15  13 -19 409.253 226.549   1
  19  15 -15 34433.3 1379.57   1
  15  15 -19 32037.8 1396.49   1
  19 -15  15 36473.6 1356.29   3
  17   1 -19 2546.49 398.369   1
  19   1 -17 2585.31 393.136   1
  17  -1 -19 2488.92 398.767   1
  19  -1 -17 2104.35 357.957   1
  17   3 -19 592.147 231.582   1
  17  -3 -19 724.465 243.113   1
  19   3 -17 924.322 251.013   1
  19  -3 -17 514.722 250.647   1
  17   5 -19 7393.97 638.681   1
  19  -5 -17 7196.82 653.262   1
  17  -5 -19 5949.78 592.092   1
  19   5 -17 6420.54 577.058   1
  19   7 -17 10531.3 739.807   1
  17   7 -19 11405.0 799.149   1
  17   9 -19 8117.98 684.984   1
  19  17  -9 8166.06 592.308   1
  19   9 -17 8584.45 684.941   1
  17  11 -19 9403.33 747.070   1
  19  11 -17 9687.77 728.547   1
  19  17 -11 9372.86 664.788   1
  19 -13  17 2797.44 370.980   3
  17  13 -19 2174.54 407.300   1
  19  13 -17 1384.77 270.961   1
  13  17 -19 1939.49 375.029   1
  17  19 -13 1860.39 329.145   1
  19  17 -13 1890.22 345.377   1
  17 -15  19 3759.42 480.781   3
  19 -15  17 2703.90 397.078   3
  19  15 -17 3119.30 437.002   1
  19  17 -15 3005.86 445.769   1
  15  19 -17 3593.89 473.225   1
  17  19 -15 3276.34 444.292   1
  15  17 -19 3729.11 508.648   1
  17  15 -19 3879.99 510.231   1
  19 -17  17 1151.68 296.651   3
  17 -17  19 2188.73 392.319   3
  17  19 -17 1260.05 354.525   1
  17  17 -19 2122.41 404.209   1
  19  17 -17 1225.24 319.112   1
  19  -1 -19 1418.36 322.115   1
  19   1 -19 1277.68 329.252   1
  19   3 -19 2357.49 386.351   1
  19  -3 -19 2555.26 404.613   1
  19  -5 -19 574.366 243.928   1
  19   5 -19 826.292 238.929   1
  19   7 -19 8065.22 691.246   1
  19  19  -9 4456.98 450.012   1
  19  -9  19 5078.71 462.546   3
  19   9 -19 4269.01 507.375   1
  19  19 -11 26341.8 1163.24   1
  19 -11  19 28273.8 1108.32   3
  19  11 -19 25268.4 1237.28   1
  19  19 -13 5186.35 539.733   1
  13  19 -19 4929.98 574.129   1
  19 -13  19 5596.86 518.379   3
  19  13 -19 4312.86 508.529   1
  19  15 -19 10999.8 853.394   1
  15  19 -19 12208.6 903.481   1
  19  19 -15 12430.8 867.990   1
  19 -15  19 10925.5 759.945   3
  19 -17  19 36.9682 279.427   3
  19  17 -19-244.632 244.498   1
  17  19 -19 199.310 241.718   1
  19  19 -17-405.310 228.603   1
  19  19 -19 360.347 279.780   1
   0   0 -20 75486.7 1754.43   1
   0   2 -20 69204.9 1677.52   1
  -2   0 -20 69940.8 1636.06   1
   0  -2 -20 66408.4 1630.70   1
   2   0 -20 67917.6 1702.68   1
   2   2 -20 92069.6 2033.70   1
  -2   2 -20 94054.5 1964.26   1
  -2  -2 -20 94576.6 1940.02   1
   2  -2 -20 92854.3 2041.69   1
  -4   0 -20 9588.51 563.600   1
   0   4 -20 10199.1 623.801   1
   0  -4 -20 9690.51 607.186   1
   4   0 -20 9141.18 619.783   1
   4   2 -20 55365.6 1556.08   1
  -4   2 -20 56839.7 1429.96   1
   2   4 -20 55779.8 1540.52   1
  -2   4 -20 56967.1 1494.78   1
   2  -4 -20 57078.9 1559.15   1
  -2  -4 -20 55495.3 1451.20   1
   4  -2 -20 55536.5 1564.21   1
  20   2  -4 57314.3 1324.32   1
  20   4  -2 56955.5 1211.00   1
  -4  -2 -20 57968.8 1412.15   1
   4   4 -20 45412.7 1399.41   1
  -4   4 -20 44953.9 1274.62   1
   4  -4 -20 43427.7 1405.28   1
  -4  -4 -20 43964.3 1236.06   1
  20   4  -4 44865.6 1135.88   1
   0   6 -20 13835.1 762.849   1
   0  -6 -20 13335.4 725.795   1
  20   0  -6 13281.4 654.892   1
  -6   0 -20 13730.2 638.346   1
   6   0 -20 13951.1 784.447   1
   2  -6 -20 290.808 185.729   1
   6   2 -20 235.773 207.120   1
  20   2  -6 46.2165 131.535   1
  -2  -6 -20 11.1294 149.211   1
  -6  -2 -20 147.091 127.650   1
  -2   6 -20-88.7142 147.376   1
   2   6 -20-139.005 160.072   1
   6  -2 -20-27.5748 185.880   1
  -6   2 -20 96.4942 119.002   1
  -6   4 -20 3438.57 343.016   1
  20   6  -4 3456.22 303.377   1
  -6  -4 -20 3144.44 310.755   1
  20   4  -6 3582.91 339.179   1
   6  -4 -20 2894.01 373.614   1
  -4  -6 -20 3187.55 339.697   1
   4   6 -20 3418.54 404.311   1
   6   4 -20 3285.69 411.081   1
   4  -6 -20 3168.30 404.708   1
   6  -6 -20 151.395 170.187   1
   6   6 -20 305.455 202.229   1
  20   6  -6-33.3560 114.867   1
  -8   0 -20 4967.27 357.569   1
  20   0  -8 5248.37 445.257   1
   0  -8 -20 5420.12 480.094   1
   8   0 -20 4763.60 476.336   1
  -8   2 -20 26816.1 887.614   1
   8   2 -20 26965.8 1104.60   1
   8  -2 -20 27017.1 1120.20   1
  20   2  -8 27397.4 995.116   1
   2  -8 -20 27622.9 1098.90   1
   8   4 -20-70.9117 160.211   1
  20   4  -8 101.571 126.660   1
  -8   4 -20 177.600 132.151   1
   8  -4 -20-8.37199 180.094   1
   4   8 -20 197.415 241.660   1
   4  -8 -20-51.6912 159.830   1
  20   8  -4 5.21535 90.3438   1
   8   6 -20 4790.77 479.135   1
   6   8 -20 4819.93 491.035   1
   8  -6 -20 4453.38 487.233   1
  20   8  -6 4888.31 388.557   1
   6  -8 -20 5028.39 506.155   1
  20   6  -8 5097.65 424.945   1
  20   8  -8 1426.15 244.401   1
   8   8 -20 1310.69 287.545   1
   8  -8 -20 1765.06 342.587   1
  20   0 -10 152285. 2771.64   1
  10   0 -20 141987. 2868.32   1
  20   2 -10 54731.0 1515.10   1
  10   2 -20 51146.2 1605.47   1
  10  -2 -20 52601.5 1645.40   1
  20  -2 -10 55265.0 1550.48   1
  10   4 -20 38453.8 1376.77   1
  20   4 -10 39541.2 1251.07   1
  10  -4 -20 37039.6 1386.43   1
  20   6 -10 1364.33 250.966   1
  20  10  -6 1573.13 252.959   1
  10  -6 -20 1160.43 260.620   1
 -10   6 -20 1603.23 237.144   1
   6  10 -20 1068.44 261.669   1
  10   6 -20 1835.57 343.991   1
   8  10 -20 1143.19 300.108   1
  20  10  -8 998.117 204.066   1
  20   8 -10 1168.29 244.355   1
  10  -8 -20 1571.78 338.219   1
  10   8 -20 1484.35 315.424   1
  20  10 -10 67320.5 1695.87   1
  10  10 -20 66983.6 1889.98   1
  20   0 -12 333.872 174.624   1
  12   0 -20 578.557 241.135   1
  12  -2 -20 493.983 216.896   1
  20  -2 -12 299.988 183.788   1
  20   2 -12 667.399 229.147   1
  12   2 -20 195.861 181.068   1
  12  -4 -20 4048.30 487.773   1
  12   4 -20 4332.95 463.168   1
  20   4 -12 4342.50 438.420   1
  20  12  -6 3501.32 335.861   1
  12   6 -20 3283.52 418.288   1
  12  -6 -20 3332.63 447.667   1
  20   6 -12 3349.66 384.750   1
  20  12  -8 20937.0 871.270   1
   8  12 -20 20483.8 1025.98   1
  12   8 -20 20872.7 1028.56   1
  20   8 -12 20318.0 931.428   1
  12  -8 -20 20968.6 1096.15   1
  12  10 -20 12734.0 815.958   1
  10  12 -20 12672.2 813.984   1
  20  12 -10 12143.6 698.958   1
  20  10 -12 12184.2 719.565   1
  20  12 -12 288.496 149.247   1
  12  12 -20 417.017 224.166   1
  20   0 -14 35757.0 1332.97   1
  14   0 -20 36549.8 1397.88   1
  14  -2 -20 110019. 2594.29   1
  20  -2 -14 110322. 2491.61   1
  14   2 -20 109046. 2533.91   1
  20   2 -14 110483. 2457.67   1
  14  -4 -20 88133.4 2331.78   1
  20  -4 -14 85770.5 2194.05   1
  20   4 -14 86809.2 2123.79   1
  14   4 -20 88905.9 2248.15   1
  14  -6 -20 1246.72 282.828   1
  14   6 -20 539.271 215.433   1
  20   6 -14 1376.74 274.569   1
  14   8 -20 867.705 245.288   1
  20   8 -14 709.805 229.053   1
  20  14  -8 778.936 196.602   1
  10  14 -20 65345.2 1946.21   1
  20  14 -10 64022.6 1703.44   1
  14  10 -20 63543.7 1921.55   1
  20  10 -14 63550.8 1807.52   1
  20  14 -12 21326.8 1001.13   1
  14  12 -20 19905.3 1062.15   1
  20  12 -14 20099.7 996.699   1
  12  14 -20 20920.0 1126.22   1
  20  14 -14 155548. 3128.95   1
  14  14 -20 158902. 3325.77   1
  16   0 -20 526.882 243.556   1
  20   0 -16 54.0097 163.344   1
  20   2 -16 16509.2 922.744   1
  16  -2 -20 17727.5 1009.31   1
  20  -2 -16 16547.7 940.283   1
  16   2 -20 16703.6 964.488   1
  16   4 -20 6908.18 628.284   1
  16  -4 -20 6259.53 614.262   1
  20  -4 -16 7067.23 624.977   1
  20   4 -16 6318.28 584.943   1
  16  -6 -20 1918.22 400.383   1
  16   6 -20 1189.20 246.778   1
  20   6 -16 1888.33 335.807   1
  16   8 -20 15290.8 930.672   1
  20   8 -16 15094.1 882.857   1
  16  10 -20 1240.99 299.602   1
  20  10 -16 1577.64 319.462   1
  20  16 -10 1364.17 258.785   1
  16  12 -20 5806.18 600.321   1
  20  16 -12 5285.60 511.915   1
  12  16 -20 5036.50 558.578   1
  20  12 -16 4311.73 499.184   1
  20 -12  16 4652.65 470.411   3
  16  14 -20 23670.8 1222.31   1
  14  16 -20 25498.5 1261.04   1
  20  16 -14 26921.7 1209.73   1
  20  14 -16 25171.8 1202.10   1
  20 -14  16 26508.2 1146.15   3
  16 -14  20 24667.8 1065.91   3
  20 -16  14 26780.1 1209.16   3
  16  20 -16 11394.2 857.419   1
  20  16 -16 9709.38 769.463   1
  16  16 -20 10496.1 816.941   1
  20 -16  16 11107.3 784.612   3
  18   0 -20 414.229 241.468   1
  20   0 -18 529.559 235.549   1
  18   2 -20 39374.9 1537.68   1
  20   2 -18 38831.4 1509.43   1
  18  -2 -20 39593.2 1567.84   1
  20  -2 -18 38971.7 1526.64   1
  20   4 -18-46.3907 208.299   1
  20  -4 -18 112.152 182.564   1
  18  -4 -20 343.842 231.810   1
  18   4 -20 128.912 164.186   1
  18   6 -20 1986.36 389.372   1
  20   6 -18 1978.01 348.243   1
  18   8 -20 770.386 237.815   1
  20   8 -18 902.639 264.846   1
  20   8  18 1525.53 279.636   3
  18  20 -10 15090.7 868.791   1
  18  10 -20 15300.0 970.737   1
  20  10 -18 15444.3 955.133   1
  20 -10  18 16905.8 862.227   3
  18 -10  20 15723.9 802.209   3
  20  10  18 16136.8 740.337   3
  20 -12  18 2794.84 409.312   3
  18 -12  20 2739.49 368.045   3
  18  12 -20 2411.47 400.904   1
  20  12 -18 2868.34 433.848   1
  12  18 -20 2889.80 449.007   1
  20  18 -12 2765.72 392.617   1
  18  20 -12 2550.18 390.795   1
  20  18 -14 6385.49 601.350   1
  20  14 -18 6856.69 645.674   1
  18  14 -20 6491.83 654.247   1
  14  20 -18 6235.97 664.195   1
  18  20 -14 6476.59 627.794   1
  14  18 -20 6935.91 690.799   1
  20 -14  18 6595.67 594.415   3
  18 -14  20 7444.02 612.950   3
  20  18 -16 3907.77 506.129   1
  18  16 -20 3953.03 544.304   1
  20  16 -18 3915.74 509.249   1
  16  20 -18 3816.42 531.346   1
  18  20 -16 3832.30 513.389   1
  16  18 -20 4028.91 546.476   1
  18 -16  20 3605.64 473.870   3
  20 -16  18 3960.03 487.704   3
  20  18 -18 863.693 256.603   1
  18  18 -20 578.432 256.574   1
  18  20 -18 976.429 327.108   1
  20   0 -20 5408.25 587.722   1
  20   0  20 6969.40 516.529   3
  20   2 -20 28594.4 1351.03   1
  20  -2 -20 28088.3 1342.25   1
  20  -2  20 31213.6 1103.67   3
  20   2  20 31079.4 1071.96   3
  20   4 -20-56.2238 180.103   1
  20  -4 -20 94.4803 199.485   1
  20   4  20 246.599 192.661   3
  20  -4  20 1.63704 157.555   3
  20   6 -20 341.238 218.978   1
  20   6  20 624.231 185.059   3
  20  -6  20 592.855 239.475   3
  20   8 -20 1367.25 342.928   1
  20  -8  20 1345.12 263.945   3
  20   8  20 1861.80 274.703   3
  20  10 -20-162.923 237.106   1
  20 -10  20 192.376 197.094   3
  20  10  20 154.438 154.839   3
  20 -12  20 683.805 258.322   3
  20  12 -20 412.142 182.655   1
  12  20 -20 610.665 255.596   1
  20  20 -14 8950.95 725.902   1
  14  20 -20 8006.56 780.784   1
  20 -14  20 8639.82 667.173   3
  20  14 -20 8427.02 767.435   1
  20  16 -20 27095.6 1383.56   1
  20  20 -16 27322.5 1338.44   1
  16  20 -20 29066.9 1463.13   1
  20 -16  20 27292.9 1217.31   3
  -1   1 -21-183.766 172.859   1
   1   1 -21-103.126 187.271   1
  -1  -1 -21 178.214 155.721   1
   1  -1 -21 90.4349 149.862   1
  -1  -3 -21-165.816 161.097   1
  -3   1 -21-92.5982 154.061   1
   3   1 -21 62.4332 162.214   1
  -3  -1 -21 2.16669 131.316   1
   3  -1 -21-128.781 188.948   1
   1  -3 -21 217.934 169.569   1
  -1   3 -21-28.0704 142.104   1
   1   3 -21 310.934 202.792   1
   3  -3 -21 2119.92 326.951   1
   3   3 -21 2465.01 356.816   1
  -3  -3 -21 2455.60 317.536   1
  -3   3 -21 2521.51 333.667   1
   1  -5 -21 123.227 146.919   1
  -5   1 -21 3.11182 130.475   1
   5   1 -21-139.328 221.864   1
   5  -1 -21 161.719 210.908   1
  -1  -5 -21 101.376 132.909   1
  -1   5 -21-12.1608 160.705   1
   1   5 -21 323.482 184.806   1
  -5  -1 -21 169.844 142.694   1
   3  -5 -21 10003.8 669.126   1
  -3  -5 -21 10491.7 614.274   1
  21   3  -5 9466.20 534.569   1
  -5  -3 -21 9875.72 576.965   1
   5  -3 -21 9499.88 668.798   1
   5   3 -21 9924.96 678.178   1
  -5   3 -21 10048.1 585.069   1
  -3   5 -21 9769.36 626.806   1
   3   5 -21 9601.12 667.260   1
   5  -5 -21 5665.09 536.451   1
  21   5  -5 6015.16 421.589   1
  -5  -5 -21 5533.93 429.592   1
  -5   5 -21 6604.38 498.789   1
   5   5 -21 5516.75 513.468   1
   1  -7 -21 15523.0 819.037   1
  21   1  -7 15770.8 748.246   1
  -1  -7 -21 16147.4 807.880   1
   7   1 -21 14912.2 833.259   1
   7  -1 -21 15320.8 851.513   1
  -7  -1 -21 16274.9 688.105   1
  -1   7 -21 16037.0 840.279   1
  -7   1 -21 15641.2 691.853   1
   1   7 -21 16356.9 858.390   1
   7   3 -21 3926.86 442.866   1
  21   3  -7 3263.16 393.164   1
   3  -7 -21 3128.57 388.859   1
   3   7 -21 3493.34 424.639   1
  -3  -7 -21 3180.71 348.464   1
   7  -3 -21 3778.59 450.832   1
  -7   3 -21 3737.09 344.474   1
  21   7  -5 541.109 184.315   1
  21   5  -7 542.261 169.852   1
   7   5 -21 415.213 197.662   1
   7  -5 -21 477.776 233.438   1
   5  -7 -21 593.237 239.519   1
  -7   5 -21 628.192 182.078   1
   5   7 -21 373.300 232.240   1
   7  -7 -21 19344.9 1013.02   1
  21   7  -7 19419.6 805.423   1
   7   7 -21 18508.5 957.056   1
   9   1 -21 13464.8 813.912   1
  21   1  -9 13579.1 740.673   1
  21  -1  -9 13278.4 740.177   1
   9  -1 -21 12873.8 794.396   1
   9  -3 -21 55693.1 1735.41   1
  21   3  -9 55408.3 1520.75   1
   3   9 -21 58205.7 1728.29   1
   9   3 -21 54293.5 1674.42   1
   9  -5 -21 50084.5 1660.31   1
  21   5  -9 51563.4 1430.28   1
   9   5 -21 48130.9 1574.38   1
  -9   5 -21 46105.8 1248.01   1
   5   9 -21 49577.3 1600.20   1
  21   7  -9 29634.2 1066.46   1
   9  -7 -21 30447.5 1296.28   1
  21   9  -7 30099.9 1012.05   1
   9   7 -21 29247.8 1218.21   1
   7   9 -21 29913.5 1239.12   1
  21   9  -9 179804. 3008.12   1
   9   9 -21 172788. 3344.07   1
  21   1 -11 22036.8 982.623   1
  21  -1 -11 23052.8 1016.38   1
  11   1 -21 20208.5 1017.28   1
  11  -1 -21 22437.3 1079.34   1
  11   3 -21 576.647 230.438   1
  11  -3 -21 1138.64 284.950   1
  21   3 -11 940.892 240.217   1
  11  -5 -21 8705.78 705.989   1
  21   5 -11 7623.57 564.819   1
  11   5 -21 7248.17 617.073   1
  21   7 -11 10398.2 650.219   1
  11  -7 -21 10577.7 786.925   1
  21  11  -7 10193.9 587.680   1
   7  11 -21 11799.1 792.227   1
  11   7 -21 11590.8 778.323   1
  21  11  -9 4026.87 396.964   1
  21   9 -11 4069.33 430.115   1
  11   9 -21 4198.86 490.349   1
   9  11 -21 3977.32 481.752   1
  21  11 -11 18341.8 885.466   1
  11  11 -21 16980.1 963.835   1
  13  -1 -21 1523.53 330.253   1
  13   1 -21 1257.45 303.027   1
  21  -1 -13 1781.27 319.071   1
  21   1 -13 1373.81 288.735   1
  21   3 -13 40511.7 1404.13   1
  13  -3 -21 41636.7 1552.05   1
  21  -3 -13 41003.3 1450.96   1
  13   3 -21 38836.3 1459.11   1
  13  -5 -21 35134.1 1447.11   1
  13   5 -21 33422.3 1361.35   1
  21   5 -13 34978.5 1281.58   1
  13  -7 -21 55378.8 1856.74   1
  21   7 -13 54565.4 1627.60   1
  13   7 -21 54307.6 1762.16   1
  21   9 -13 67227.4 1833.26   1
   9  13 -21 65544.1 1960.83   1
  21  13  -9 66096.7 1690.79   1
  13   9 -21 65736.1 1974.57   1
  21  11 -13 12136.8 755.083   1
  13  11 -21 11520.9 805.885   1
  21  13 -11 10664.7 683.300   1
  11  13 -21 11152.3 794.128   1
  13  13 -21 3024.63 462.611   1
  21  13 -13 3872.50 443.078   1
  15   1 -21 1684.48 336.565   1
  15  -1 -21 1450.54 333.588   1
  21  -1 -15 1611.71 321.442   1
  21   1 -15 1225.72 282.871   1
  21   3 -15 1973.75 328.859   1
  21  -3 -15 1934.77 368.206   1
  15   3 -21 2362.89 396.167   1
  15  -3 -21 2366.52 383.809   1
  21   5 -15 1396.99 288.017   1
  15   5 -21 1517.52 315.203   1
  15  -5 -21 1403.18 302.269   1
  15   7 -21 95.0960 198.895   1
  15  -7 -21 495.042 280.315   1
  21   7 -15-39.0590 181.209   1
  15   9 -21 1410.48 328.224   1
  21   9 -15 1388.33 270.548   1
   9  15 -21 1082.91 303.546   1
  15  11 -21 852.872 293.666   1
  21  15 -11 920.758 252.723   1
  21  11 -15 527.684 217.045   1
  11  15 -21 714.871 252.184   1
  21  13 -15 5839.50 564.242   1
  15  13 -21 5196.05 577.014   1
  21  15 -13 6104.53 546.847   1
  13  15 -21 6221.65 623.426   1
  21 -13  15 6441.01 583.771   3
  21 -15  13 6500.03 609.540   3
  21  13  15 5888.66 452.158   3
  21  15 -15 623.926 224.377   1
  15  15 -21 657.679 271.565   1
  21 -15  15 704.568 254.381   3
  21  15  15 724.525 196.478   3
  17  -1 -21 99.7944 215.275   1
  17   1 -21 353.629 246.938   1
  21  -1 -17 779.736 270.594   1
  21   1 -17 557.923 231.006   1
  21   3 -17 3960.88 460.142   1
  17  -3 -21 3945.42 498.302   1
  21  -3 -17 4132.12 510.906   1
  17   3 -21 3688.89 485.779   1
  21   5 -17 148.498 179.164   1
  17  -5 -21-3.29686 211.442   1
  17   5 -21 291.285 203.306   1
  17   7 -21 8533.81 720.404   1
  21   7 -17 9412.17 731.420   1
  17   9 -21 3145.41 457.969   1
  21   9 -17 3066.42 423.226   1
  21  -9  17 3751.15 434.595   3
  21   9  17 3683.88 353.169   3
  17  11 -21 1010.11 273.474   1
  21  11 -17 550.526 215.014   1
  11  17 -21 685.895 229.794   1
  17 -11  21 1139.53 253.892   3
  21 -11  17 995.336 269.181   3
  21  11  17 1031.60 240.629   3
  17  21 -13 20891.1 1114.16   1
  13  17 -21 21872.4 1192.83   1
  17  13 -21 20187.0 1147.78   1
  21  17 -13 19979.7 1048.84   1
  21  13 -17 21385.4 1133.95   1
  17 -13  21 21561.3 990.186   3
  21 -13  17 22407.1 1059.32   3
  21  17  13 22990.1 860.386   3
  21  13  17 20478.8 853.918   3
  17  15 -21 3230.85 503.995   1
  21  17 -15 2885.31 438.354   1
  21  15 -17 2300.46 371.505   1
  15  21 -17 3231.87 487.032   1
  15  17 -21 2663.18 449.535   1
  17  21 -15 2396.85 408.583   1
  21 -15  17 3123.39 461.153   3
  17 -15  21 2386.19 385.984   3
  21  17  15 3050.94 341.116   3
  21  15  17 3226.80 363.421   3
  21  17 -17 2697.01 424.308   1
  17  21 -17 2787.73 462.687   1
  17  17 -21 3738.86 552.577   1
  21  17  17 3458.00 368.245   3
  19  -1 -21 1738.69 374.212   1
  19   1 -21 2506.63 448.851   1
  21  -1 -19 1662.45 367.713   1
  21   1 -19 1653.68 353.942   1
  21   1  19 2064.61 303.942   3
  21  -1  19 2200.77 301.474   3
  19  -1  21 2242.90 321.417   3
  19   1  21 2138.70 323.907   3
  19  -3 -21 1606.53 380.959   1
  19   3 -21 653.343 210.658   1
  21  -3 -19 743.973 255.495   1
  21   3 -19 847.855 263.954   1
  21   3  19 1188.94 243.491   3
  21  -3  19 660.751 210.858   3
  19  -3  21 917.289 233.677   3
  19   3  21 718.613 174.942   3
  21   5 -19 539.616 235.988   1
  19   5 -21 196.299 195.468   1
  19  -5 -21 212.352 209.761   1
  19   5  21 194.355 192.517   3
  21   5  19-24.4296 153.293   3
  19  -5  21 329.876 162.744   3
  21  -5  19 60.5341 181.666   3
  21   7 -19 5462.55 580.815   1
  19   7 -21 6368.92 651.184   1
  19  -7  21 6348.89 524.242   3
  21  -7  19 5732.76 499.369   3
  21   7  19 6253.39 475.349   3
  19   7  21 6749.50 500.150   3
  19   9 -21 9.36205 223.609   1
  21   9 -19 315.686 195.251   1
  21  -9  19 660.449 231.357   3
  19  -9  21 80.6178 192.575   3
  21   9  19 375.329 209.543   3
  11  19 -21 7386.15 726.331   1
  19  11 -21 7553.63 728.715   1
  21  11 -19 6793.89 660.812   1
  19 -11  21 7568.95 608.069   3
  21 -11  19 8407.69 649.103   3
  21  11  19 7973.27 536.116   3
  19  13 -21 3354.08 508.950   1
  21  13 -19 4064.61 523.077   1
  13  21 -19 3251.81 510.934   1
  19  21 -13 2891.47 453.948   1
  13  19 -21 3498.79 511.992   1
  21 -13  19 3492.99 443.938   3
  19 -13  21 2983.71 403.066   3
  21  13  19 3651.07 377.731   3
  15  21 -19 500.853 282.870   1
  21  19 -15 298.016 210.166   1
  19  15 -21 72.3419 206.648   1
  21  15 -19 86.4064 238.808   1
  15  19 -21 660.385 289.409   1
  19  21 -15 472.709 275.989   1
  19 -15  21 231.950 222.776   3
  21 -15  19 448.752 267.013   3
  21  15  19 458.405 217.110   3
  21  19  15 429.455 171.211   3
  21  19 -17 489.041 217.760   1
  19  17 -21 1324.91 337.919   1
  21  17 -19 376.410 192.101   1
  17  21 -19 686.605 267.409   1
  19  21 -17 1303.64 344.781   1
  17  19 -21 454.856 281.371   1
  19 -17  21 602.783 243.925   3
  21  17  19 995.849 236.881   3
  21  19  17 1380.99 283.925   3
  21  19  19 2592.35 336.723   3
  21   1 -21 1136.73 337.990   1
  21  -1 -21 1144.45 328.230   1
  21  -1  21 1461.38 289.461   3
  21   1  21 1417.12 279.733   3
  21   3 -21 17944.9 1092.21   1
  21  -3 -21 18672.3 1136.67   1
  21  -3  21 18722.0 886.777   3
  21   3  21 18278.9 839.978   3
  21   5 -21 21742.2 1202.47   1
  21  -5  21 22098.5 975.415   3
  21   5  21 22704.7 932.132   3
  21  -7  21 26376.2 1091.39   3
  21   7  21 27751.8 1031.30   3
  21   9 -21 44384.3 1742.01   1
  21  -9  21 45165.0 1466.34   3
  21   9  21 47513.9 1371.23   3
  21  11 -21 14207.6 981.614   1
  21 -11  21 15328.1 862.508   3
  21  11  21 15439.6 768.603   3
  13  21 -21 81975.4 2535.77   1
  21  13 -21 77148.0 2402.24   1
  21 -13  21 78020.6 2078.68   3
  21  13  21 78515.4 1836.20   3
  21  15 -21 165.746 264.622   1
  21 -15  21 137.276 233.107   3
  21  15  21 546.537 199.227   3
  21  17  21-100.220 161.447   3
  21  21  17 152.647 156.736   3
  21  21  19 500.443 215.203   3
  21  19  21 376.384 210.880   3
  21  21  21 76388.7 1772.48   3
   0   0 -22 1336.32 246.714   1
   2   0 -22 44715.4 1430.00   1
  -2   0 -22 43337.6 1337.63   1
   0  -2 -22 44347.4 1382.88   1
   0   2 -22 45619.5 1420.69   1
   2  -2 -22 128686. 2609.76   1
  -2  -2 -22 133602. 2532.38   1
   2   2 -22 129465. 2647.18   1
  -2   2 -22 132074. 2559.06   1
   0  -4 -22 5814.12 498.458   1
  -4   0 -22 5896.11 466.957   1
   4   0 -22 5794.50 522.532   1
   0   4 -22 6721.90 545.372   1
   2  -4 -22 26509.6 1104.72   1
  -2  -4 -22 26154.6 1033.24   1
   4  -2 -22 26760.5 1119.77   1
  -4  -2 -22 27514.7 1011.12   1
   2   4 -22 26183.5 1096.52   1
   4   2 -22 26491.6 1115.48   1
  -4   2 -22 25987.5 1004.20   1
  -2   4 -22 27845.6 1077.47   1
   4  -4 -22 10653.5 724.441   1
  -4  -4 -22 10254.8 608.620   1
  -4   4 -22 11677.9 675.116   1
   4   4 -22 11892.0 752.991   1
   0  -6 -22 15619.0 823.145   1
   6   0 -22 15369.9 859.088   1
  -6   0 -22 15603.2 724.902   1
   0   6 -22 16412.4 865.746   1
   2  -6 -22 12655.0 776.552   1
  -2  -6 -22 13448.1 736.913   1
  22   2  -6 13963.8 686.412   1
   6   2 -22 13658.7 816.523   1
   6  -2 -22 14381.7 846.245   1
  -6  -2 -22 13425.2 671.563   1
  -2   6 -22 12831.1 750.423   1
  -6   2 -22 13407.0 686.701   1
   2   6 -22 13118.7 788.505   1
   6  -4 -22 27135.8 1181.35   1
   4  -6 -22 28186.9 1191.82   1
  22   4  -6 27119.5 957.968   1
  -4  -6 -22 27653.7 1022.30   1
  -6   4 -22 27829.0 1017.45   1
   6   4 -22 28239.2 1195.57   1
  -4   6 -22 27741.5 1071.47   1
   4   6 -22 27460.1 1170.24   1
   6  -6 -22 228.920 197.613   1
  22   6  -6 30.8710 126.181   1
  -6   6 -22-42.5101 120.850   1
   6   6 -22-236.441 232.153   1
  22   0  -8 56193.9 1534.99   1
   0  -8 -22 54993.6 1621.24   1
   8   0 -22 56043.4 1726.93   1
   0   8 -22 57447.7 1728.40   1
  22   2  -8 69491.6 1712.13   1
   2  -8 -22 70491.5 1902.54   1
   8   2 -22 68176.5 1931.64   1
   8  -2 -22 68637.8 1962.85   1
   2   8 -22 69978.2 1941.95   1
  -2   8 -22 70289.5 1881.31   1
   4  -8 -22 1181.09 296.435   1
   8   4 -22 1294.73 323.850   1
   8  -4 -22 601.856 209.703   1
   4   8 -22 939.817 270.366   1
  -8   4 -22 1061.79 225.044   1
  22   4  -8 932.277 195.528   1
  22   6  -8 3351.72 355.421   1
   8  -6 -22 4039.59 489.282   1
   6  -8 -22 4429.81 499.705   1
   6   8 -22 4279.34 488.007   1
   8   6 -22 4866.85 526.822   1
  -8   6 -22 4160.12 396.888   1
   8  -8 -22 1838.24 365.720   1
   8   8 -22 1281.00 283.395   1
  22   8  -8 1592.95 252.923   1
  22   0 -10 2863.56 359.533   1
  10   0 -22 3304.89 446.594   1
  22   2 -10 5908.80 508.401   1
  10   2 -22 6331.83 596.277   1
  10  -2 -22 6187.21 597.369   1
  22   4 -10 4919.69 470.172   1
  10  -4 -22 4304.09 514.370   1
   4  10 -22 4954.10 529.491   1
  10   4 -22 4921.04 515.489   1
  10   6 -22 2509.59 370.453   1
  22   6 -10 2591.36 339.440   1
  10  -6 -22 2958.64 447.994   1
   6  10 -22 2556.31 397.288   1
  10  -8 -22 16982.8 1016.71   1
  22   8 -10 18101.8 857.306   1
   8  10 -22 18203.9 1001.58   1
  10   8 -22 17761.9 984.555   1
  22  10 -10 2220.82 316.274   1
  10  10 -22 2000.16 373.410   1
  22   0 -12 74768.4 1963.59   1
  12   0 -22 71079.7 2064.17   1
  12  -2 -22 102281. 2546.17   1
  22   2 -12 102372. 2337.38   1
  22  -2 -12 101308. 2361.26   1
  12   2 -22 98265.7 2458.27   1
  22   4 -12 10004.3 679.564   1
  12  -4 -22 10097.5 779.287   1
  12   4 -22 10134.9 759.785   1
  12  -6 -22 23753.2 1212.14   1
  22   6 -12 23199.5 1034.94   1
   6  12 -22 23335.9 1153.55   1
  12   6 -22 24764.1 1181.14   1
  12  -8 -22 40295.5 1611.94   1
  22   8 -12 40451.3 1368.84   1
  12   8 -22 38341.5 1503.24   1
   8  12 -22 39399.2 1509.52   1
  22  12 -10 12877.1 732.247   1
  22  10 -12 14538.1 810.882   1
  12  10 -22 13907.6 899.069   1
  10  12 -22 13107.1 872.702   1
  22  12 -12 89801.2 2172.39   1
  12  12 -22 91838.1 2436.64   1
  22   0 -14 37190.0 1411.94   1
  14   0 -22 38331.2 1515.93   1
  14  -2 -22 24520.8 1223.20   1
  22   2 -14 23183.2 1105.47   1
  14   2 -22 25021.2 1209.02   1
  22  -2 -14 25396.1 1165.81   1
  14  -4 -22 1327.41 342.187   1
  22   4 -14 1205.41 286.145   1
  14   4 -22 1281.83 295.870   1
  14  -6 -22 36904.3 1532.84   1
  14   6 -22 34732.7 1435.56   1
  22   6 -14 37337.5 1381.54   1
  14   8 -22 268.050 202.620   1
   8  14 -22 522.051 241.293   1
  22   8 -14 708.436 207.673   1
  14  10 -22 385.012 200.372   1
  22  10 -14 470.638 207.306   1
  10  14 -22 519.557 256.613   1
  14  12 -22 20875.5 1140.13   1
  12  14 -22 20448.1 1117.39   1
  22  14 -12 20624.3 996.113   1
  22  12 -14 19200.1 1003.75   1
  22 -14  12 22888.5 1100.30   3
  22 -12  14 23427.9 1056.97   3
  22  12  14 22325.2 870.782   3
  22  14 -14 1596.88 335.094   1
  14  14 -22 1298.19 309.111   1
  22 -14  14 1392.81 344.415   3
  22  14  14 1842.13 268.814   3
  16   0 -22 88148.2 2435.70   1
  22   0 -16 91001.1 2368.70   1
  22   2 -16 51615.5 1732.15   1
  16  -2 -22 52273.0 1854.80   1
  22  -2 -16 50993.1 1741.70   1
  16   2 -22 51622.3 1810.44   1
  22   4 -16 11938.6 819.547   1
  16  -4 -22 11788.8 880.627   1
  16   4 -22 13162.2 893.891   1
  16  -6 -22 17526.9 1069.98   1
  16   6 -22 17935.0 1047.15   1
  22   6 -16 18710.2 1008.00   1
  16   8 -22 3400.59 481.664   1
  22   8 -16 3742.18 461.607   1
  22  -8  16 3303.01 390.592   3
  22   8  16 3369.80 364.107   3
  16  10 -22 11421.2 847.028   1
  10  16 -22 12037.5 873.494   1
  22  10 -16 11843.8 810.873   1
  16 -10  22 11697.1 678.803   3
  22 -10  16 12851.2 769.619   3
  22  10  16 12809.6 659.322   3
  16  12 -22 55782.9 1943.42   1
  12  16 -22 54342.9 1911.78   1
  22  12 -16 54613.7 1806.73   1
  22 -12  16 60760.1 1767.09   3
  16 -12  22 56283.5 1585.68   3
  22  12  16 58186.2 1485.62   3
  22  16 -14 9430.11 720.635   1
  14  16 -22 8842.27 778.236   1
  16  14 -22 8855.28 768.310   1
  22  14 -16 8546.03 710.931   1
  16 -14  22 8181.73 621.757   3
  22 -14  16 9555.56 719.237   3
  22  14  16 9328.66 581.332   3
  22  16  14 9577.12 567.590   3
  16  22 -16 10041.5 836.370   1
  16  16 -22 9622.91 836.471   1
  22  16 -16 8605.87 715.503   1
  22 -16  16 9302.15 739.906   3
  22  16  16 10548.1 607.100   3
  18   0 -22 14976.1 989.037   1
  22   0 -18 14471.8 950.121   1
  22   0  18 15565.9 771.680   3
  18   0  22 16627.3 778.578   3
  18   2 -22 385.859 230.401   1
  18  -2 -22 722.863 288.999   1
  22   2 -18 252.586 227.284   1
  22  -2 -18 171.529 227.159   1
  18  -2 -22 419.903 104.544   2
  22   2  18 367.179 192.480   3
  22  -2  18 354.395 154.426   3
  18   2  22 534.569 219.191   3
  18  -2  22 555.135 197.010   3
  18  -4 -22 537.189 266.822   1
  22   4 -18 368.919 229.152   1
  18   4 -22 945.098 296.682   1
  18  -4 -22 883.198 134.074   2
  18  -4  22 329.620 200.682   3
  22   4  18 446.810 198.502   3
  22  -4  18 251.565 187.108   3
  18   4  22 656.039 192.362   3
  18  -6 -22 998.450 135.992   2
  22   6 -18 693.487 241.503   1
  18   6 -22 1053.26 329.852   1
  22  -6  18 748.502 194.468   3
  22   6  18 1426.02 293.836   3
  18   6  22 1106.24 230.790   3
  18  -6  22 714.216 206.166   3
  18  -8 -22 844.090 139.373   2
  18   8 -22 561.840 237.051   1
  22   8 -18 808.577 264.204   1
  22  -8  18 1105.38 265.138   3
  22   8  18 447.772 197.466   3
  18  -8  22 456.559 173.856   3
  18 -10 -22 564.785 119.929   2
  18  10 -22 542.745 208.396   1
  18  22 -10 757.600 273.340   1
  10  18 -22 466.597 215.433   1
  22  10 -18 700.565 256.506   1
  18 -10  22 843.599 249.083   3
  22 -10  18 769.958 270.404   3
  22  10  18 973.903 241.738   3
  18  12 -22 3708.16 516.606   1
  22  12 -18 3541.76 479.298   1
  18  22 -12 3629.20 486.442   1
  12  18 -22 4637.45 579.414   1
  22 -12  18 4147.71 487.992   3
  18 -12  22 3308.43 421.644   3
  22  12  18 4271.99 418.166   3
  14  22 -18 12064.1 949.257   1
  18  14 -22 12306.7 926.953   1
  18  22 -14 13212.6 908.780   1
  14  18 -22 12641.5 954.376   1
  22  14 -18 12631.5 916.704   1
  22 -14  18 11644.4 796.768   3
  18 -14  22 11451.5 746.000   3
  22  18  14 12381.9 642.975   3
  22  14  18 12819.9 687.249   3
  18  16 -22 20520.9 1225.95   1
  16  18 -22 20511.5 1222.79   1
  18  22 -16 19789.1 1158.39   1
  16  22 -18 21408.7 1251.85   1
  22  16 -18 20598.0 1160.68   1
  18 -16  22 20419.2 1013.90   3
  22 -16  18 20552.9 1093.40   3
  22  16  18 20367.5 872.836   3
  22  18  16 21729.2 870.335   3
  22  18  18 62574.2 1585.07   3
  20   0 -22 34500.1 1541.66   1
  22   0 -20 33914.5 1510.52   1
  22   0  20 35945.9 1220.58   3
  20   0  22 36174.8 1214.82   3
  22   2 -20 4423.84 565.860   1
  20   2 -22 4117.43 550.481   1
  20  -2 -22 4498.53 586.060   1
  22  -2 -20 4287.07 529.667   1
  22  -2  20 4704.71 460.599   3
  20  -2  22 4246.95 426.218   3
  20   2  22 4391.18 426.925   3
  22   2  20 4050.24 421.118   3
  20   4 -22 3559.57 519.361   1
  22   4 -20 2525.62 407.473   1
  20  -4 -22 3212.34 466.965   1
  20  -4  22 2970.38 392.208   3
  20   4  22 3815.70 391.177   3
  22  -4  20 3515.30 409.349   3
  22   4  20 3588.70 391.458   3
  20   6 -22 697.055 254.899   1
  22   6 -20 472.487 277.637   1
  22  -6  20 403.948 217.003   3
  20   6  22 605.635 214.403   3
  20  -6  22 127.178 209.855   3
  22   6  20 322.188 195.703   3
  20   8 -22 5342.62 623.225   1
  22   8 -20 4863.28 578.914   1
  20  -8  22 5867.31 526.685   3
  22  -8  20 6156.64 544.408   3
  22   8  20 5907.33 479.945   3
  20   8  22 6125.03 490.885   3
  10  20 -22 10711.2 885.142   1
  20  10 -22 9230.72 804.204   1
  22  10 -20 9285.98 776.144   1
  22 -10  20 10826.4 728.273   3
  20 -10  22 9759.79 682.830   3
  20  10  22 10767.7 642.483   3
  22  10  20 10605.5 637.973   3
  20  12 -22 2431.46 440.483   1
  22  12 -20 2010.49 424.400   1
  12  20 -22 2610.23 497.295   1
  22 -12  20 2083.17 377.120   3
  20 -12  22 2065.95 322.807   3
  22  12  20 2553.73 345.174   3
  20  14 -22 41.8072 193.650   1
  22  14 -20 269.086 204.213   1
  14  22 -20-110.583 258.582   1
  14  20 -22 285.187 221.254   1
  22 -14  20-38.7148 224.881   3
  20 -14  22 265.228 204.511   3
  22  14  20 411.507 213.489   3
  22 -16  20 449.944 294.013   3
  20 -16  22 94.7231 232.964   3
  22  20  16 15.0384 158.245   3
  22  16  20 389.187 197.952   3
  22  20  18 13451.9 693.031   3
  22  18  20 13681.2 728.726   3
  22  20  20 2706.52 351.269   3
  22   0 -22 31094.9 1495.53   1
  22   0  22 32684.7 1198.50   3
  22   2 -22 13900.9 993.874   1
  22  -2 -22 14472.1 1028.16   1
  22  -2  22 15145.3 817.504   3
  22   2  22 15513.3 793.507   3
  22   4 -22 849.790 279.451   1
  22  -4  22 992.901 264.677   3
  22   4  22 1204.93 268.616   3
  22   6 -22 240.403 218.912   1
  22  -6  22-87.2664 233.687   3
  22   6  22-9.94198 176.847   3
  22   8 -22 52793.3 1974.99   1
  22  -8  22 52835.1 1615.24   3
  22   8  22 54802.2 1520.24   3
  22  10 -22 1099.75 265.726   1
  22 -10  22 1358.97 318.816   3
  22  10  22 1825.25 308.642   3
  22 -12  22 14839.5 888.917   3
  22  12  22 16566.3 812.146   3
  22 -14  22 16540.5 947.852   3
  22  14  22 17678.6 850.666   3
  22 -16  22 1845.64 368.693   3
  22  16  22 2494.23 346.389   3
  22  22  18 46419.7 1289.92   3
  22  18  22 42758.9 1320.48   3
  22  20  22 4705.12 445.613   3
  22  22  20 4811.40 415.529   3
  22  22  22 37895.9 1187.41   3
   1   1 -23 6060.91 540.190   1
  -1   1 -23 6086.90 516.460   1
   1  -1 -23 6586.19 555.896   1
  -1  -1 -23 6618.78 536.837   1
   1   3 -23 6967.40 580.345   1
  -1   3 -23 6554.49 546.822   1
  -1  -3 -23 6164.87 520.324   1
  -3   1 -23 6656.19 527.347   1
   3   1 -23 6818.37 570.124   1
   3  -1 -23 7539.04 610.512   1
  -3  -1 -23 6946.37 520.857   1
   1  -3 -23 6277.03 533.757   1
  -3   3 -23 9002.24 623.461   1
   3   3 -23 8453.42 658.016   1
  -3  -3 -23 9066.72 607.128   1
   3  -3 -23 8534.22 653.344   1
  -1   5 -23 18199.5 917.787   1
   1   5 -23 18944.1 952.857   1
   1  -5 -23 18139.6 920.014   1
  -1  -5 -23 20078.3 936.079   1
  -5   1 -23 18524.1 843.995   1
   5   1 -23 20121.2 1006.25   1
   5  -1 -23 19647.0 1004.23   1
  -5  -1 -23 18515.7 830.705   1
  -5   3 -23 5777.15 481.079   1
  -3   5 -23 6419.69 527.965   1
   3   5 -23 6036.57 570.484   1
   5   3 -23 5869.01 555.023   1
   5  -3 -23 5270.90 530.854   1
  -5  -3 -23 5641.52 462.739   1
   3  -5 -23 5660.92 538.681   1
  -3  -5 -23 5785.99 491.028   1
   5   5 -23 902.454 268.631   1
   5  -5 -23 815.059 260.813   1
  -5   5 -23 1050.67 234.430   1
  -1   7 -23 45364.7 1505.30   1
   1   7 -23 45622.1 1550.81   1
   1  -7 -23 46431.4 1513.34   1
  -1  -7 -23 44176.1 1438.78   1
   7   1 -23 45159.0 1560.93   1
   7  -1 -23 45225.2 1575.15   1
  -3   7 -23 7043.14 585.193   1
   3   7 -23 6530.54 606.627   1
  -7   3 -23 6269.94 478.998   1
   7  -3 -23 7035.77 621.352   1
   3  -7 -23 6241.46 573.700   1
  23   3  -7 7004.47 499.035   1
   7   3 -23 6950.99 607.849   1
  -7   5 -23 7086.07 524.572   1
   5   7 -23 7964.46 656.647   1
   7   5 -23 7359.55 633.335   1
  -5   7 -23 8027.24 583.194   1
   7  -5 -23 7044.12 636.997   1
  23   5  -7 7167.39 504.408   1
   5  -7 -23 7283.45 636.138   1
  -7   7 -23 50437.5 1457.93   1
   7   7 -23 54212.2 1761.38   1
   7  -7 -23 56423.7 1834.87   1
   1   9 -23 36805.9 1425.51   1
  -1   9 -23 36837.6 1391.98   1
  23   1  -9 37112.8 1270.45   1
   9   1 -23 34316.3 1389.96   1
   9  -1 -23 35854.5 1427.45   1
   3   9 -23 23334.3 1135.57   1
  -3   9 -23 22619.0 1047.57   1
   9  -3 -23 21561.5 1117.55   1
  23   3  -9 22206.2 962.535   1
   9   3 -23 21412.4 1097.54   1
   9  -5 -23 2183.32 401.201   1
   9   5 -23 2295.50 392.022   1
  -5   9 -23 2489.43 356.454   1
  23   5  -9 2652.88 345.339   1
   5   9 -23 2573.38 407.154   1
   9   7 -23 1750.20 344.491   1
  23   7  -9 1773.95 277.651   1
   9  -7 -23 1965.05 385.976   1
  -7   9 -23 1879.21 300.368   1
   7   9 -23 2218.69 386.305   1
   9   9 -23 23211.4 1157.44   1
  23   1 -11 30859.5 1210.47   1
  11   1 -23 30541.5 1333.76   1
  11  -1 -23 29016.8 1317.87   1
  23   3 -11 2528.75 344.370   1
  11   3 -23 2535.01 397.108   1
  11  -3 -23 2400.62 391.710   1
   3  11 -23 2489.01 415.116   1
   5  11 -23 42187.6 1580.77   1
  23   5 -11 42251.2 1408.29   1
  11  -5 -23 42133.5 1638.71   1
  11   5 -23 42784.0 1589.97   1
  11   7 -23 86958.2 2369.03   1
   7  11 -23 88164.9 2375.57   1
  23   7 -11 89779.0 2115.26   1
  11  -7 -23 87475.8 2447.50   1
  11   9 -23 22951.8 1174.42   1
   9  11 -23 25267.5 1228.44   1
  23   9 -11 24524.2 1043.17   1
  11  11 -23 117611. 2823.44   1
  23  11 -11 116976. 2476.98   1
  13  -1 -23 3196.71 448.238   1
  23  -1 -13 3370.77 439.189   1
  23   1 -13 2600.78 374.482   1
  13   1 -23 3219.29 469.410   1
  13  -3 -23 5281.67 600.864   1
  23   3 -13 4760.37 497.928   1
  13   3 -23 5650.32 589.580   1
  13   5 -23 1364.74 297.487   1
  23   5 -13 1146.29 252.875   1
   5  13 -23 1133.92 309.002   1
  13  -5 -23 1317.46 312.837   1
  13  -7 -23 327.855 224.882   1
  23   7 -13 30.9980 149.960   1
  13   7 -23 31.4479 178.769   1
   7  13 -23 209.526 237.929   1
  13   9 -23 13171.6 904.295   1
   9  13 -23 14095.9 922.176   1
  23   9 -13 13304.7 806.508   1
  13  11 -23 75.3663 219.935   1
  23  11 -13 91.3527 141.814   1
  11  13 -23 319.964 198.854   1
  23 -13  11 105.333 227.293   3
  23 -11  13 168.925 212.699   3
  13  13 -23 15312.3 996.345   1
  23  13 -13 15445.6 890.479   1
  23 -13  13 15779.3 917.049   3
  23  13  13 15784.0 736.168   3
  15   1 -23 3204.68 486.500   1
  23  -1 -15 2584.92 404.055   1
  15  -1 -23 2663.69 434.219   1
  23   1 -15 3437.35 444.459   1
  23   3 -15 12556.3 835.595   1
  15  -3 -23 13537.9 944.246   1
  15   3 -23 12115.2 875.196   1
  23   5 -15 20403.6 1054.09   1
  15  -5 -23 20690.5 1174.13   1
  15   5 -23 22075.1 1176.63   1
  23  -5  15 21982.8 958.144   3
  15   5 -23 21911.5 647.075   2
   7  15 -23 24967.4 1267.27   1
  15   7 -23 23252.4 1216.57   1
  23   7 -15 24653.8 1153.34   1
  23  -7  15 27299.4 1088.71   3
  23   7  15 27240.5 989.412   3
  15   9 -23 2370.69 409.248   1
   9  15 -23 2137.95 385.961   1
  23   9 -15 1856.22 332.021   1
  23  -9  15 2960.92 408.009   3
  15  -9 -23 2713.62 217.810   2
  23   9  15 2855.02 355.332   3
  15  -9  23 3227.42 377.352   3
  15  11 -23 2622.22 411.799   1
  23  11 -15 3362.20 461.163   1
  11  15 -23 3169.43 479.426   1
  15 -11  23 2785.37 361.817   3
  23 -11  15 2675.86 408.851   3
  15 -11 -23 3092.28 227.663   2
  23  11  15 3469.28 366.960   3
  15  13 -23 1977.75 388.415   1
  23  13 -15 1751.79 343.459   1
  13  15 -23 1504.43 371.450   1
  23 -13  15 1666.71 359.647   3
  23  15  13 1631.79 276.232   3
  23  13  15 2031.95 295.680   3
  15  15 -23 4391.79 565.473   1
  23 -15  15 3515.41 483.201   3
  23  15  15 4076.88 380.803   3
  17   1 -23 374.439 195.857   1
  23   1 -17 629.998 247.791   1
  23  -1 -17 628.624 268.868   1
  17  -1 -23 388.469 252.231   1
  17   1 -23 503.959 126.530   2
  17  -1 -23 482.503 110.573   2
  17  -1  23 759.165 229.547   3
  17   1  23 632.136 198.113   3
  23   1  17 435.143 169.946   3
  23  -1  17 783.646 222.822   3
  23   3 -17 7607.05 689.560   1
  17  -3 -23 8579.77 764.582   1
  17   3 -23 8342.71 737.228   1
  23   3  17 9059.18 582.176   3
  23  -3  17 7812.60 572.142   3
  17  -3  23 7686.19 534.137   3
  17   3  23 8453.39 561.313   3
  17  -3 -23 8528.81 379.967   2
  17  -5 -23 1037.22 140.916   2
  17  -5 -23 898.354 221.757   1
  23   5 -17 498.603 227.755   1
  17   5 -23 734.809 272.343   1
  23  -5  17 871.037 251.135   3
  23   5  17 1497.45 278.414   3
  17  -5  23 868.509 222.436   3
  23   7 -17 1801.28 354.107   1
  17   7 -23 1536.45 347.807   1
  23  -7  17 1426.37 320.092   3
  17  -7 -23 1865.17 183.113   2
  17  -7  23 1667.42 298.530   3
  23   7  17 1228.96 241.382   3
  17  -9 -23 1519.36 161.908   2
   9  17 -23 1076.08 311.220   1
  17   9 -23 2096.03 378.268   1
  23   9 -17 1577.74 314.980   1
  23  -9  17 1732.47 337.259   3
  23   9  17 1935.60 300.887   3
  17  -9  23 1837.12 303.178   3
  17 -11 -23 472.344 108.183   2
  17  11 -23 465.602 270.925   1
  23  11 -17 494.428 220.561   1
  11  17 -23 437.443 260.012   1
  23 -11  17 287.320 228.941   3
  17 -11  23 423.602 190.476   3
  23  11  17 686.080 225.716   3
  17  13 -23 1442.93 331.738   1
  17  23 -13 1695.64 375.798   1
  23  13 -17 2013.01 374.871   1
  13  17 -23 1724.37 383.432   1
  17 -13  23 1820.47 335.032   3
  23 -13  17 1142.79 308.785   3
  23  13  17 2258.36 310.097   3
  15  23 -17 8074.62 778.459   1
  17  23 -15 7953.91 743.723   1
  15  17 -23 7361.04 723.659   1
  17  15 -23 8013.36 768.624   1
  23  15 -17 7557.52 711.077   1
  17 -15  23 7718.13 622.546   3
  23 -15  17 7217.39 651.119   3
  23  17  15 8118.26 520.839   3
  23  15  17 7280.98 523.396   3
  17  23 -17 6508.64 700.758   1
  23  17  17 7504.41 533.447   3
  19   1 -23 9696.83 824.002   1
  19  -1 -23 10953.6 896.671   1
  23   1 -19 11435.8 876.929   1
  23  -1 -19 10565.1 841.875   1
  23   1  19 11485.7 680.618   3
  19  -1  23 11777.2 688.747   3
  19   1  23 11570.3 669.664   3
  23   3 -19 180.953 182.679   1
  19   3 -23 224.805 192.400   1
  19  -3 -23 81.9943 242.215   1
  19   3  23 263.512 201.157   3
  23  -3  19-41.3829 171.185   3
  23   3  19 456.658 160.864   3
  19  -3  23 231.493 249.391   3
  23   5 -19 8610.42 751.110   1
  19   5 -23 9916.54 830.754   1
  19  -5  23 10291.2 654.318   3
  23  -5  19 9879.44 671.056   3
  19   5  23 10316.2 632.578   3
  23   5  19 10539.6 641.558   3
  23   7 -19 13931.7 939.970   1
  19   7 -23 16752.6 1072.41   1
  23  -7  19 16789.5 885.642   3
  19  -7  23 15476.4 813.438   3
  23   7  19 17230.8 811.196   3
  19   7  23 17056.1 804.209   3
   9  19 -23 11754.7 920.756   1
  19   9 -23 12315.6 928.067   1
  23   9 -19 13234.7 919.596   1
  19  -9  23 12943.9 760.334   3
  23  -9  19 13577.1 810.427   3
  19   9  23 12634.2 700.164   3
  23   9  19 12945.0 705.091   3
  11  19 -23 49180.9 1906.10   1
  19  11 -23 49716.0 1897.45   1
  23  11 -19 45314.2 1733.64   1
  19 -11  23 47070.6 1500.14   3
  23 -11  19 48559.7 1604.32   3
  23  11  19 49148.6 1410.81   3
  13  19 -23 6619.17 715.069   1
  19  13 -23 6529.32 695.718   1
  23  13 -19 6176.32 666.007   1
  23 -13  19 5151.34 567.006   3
  19 -13  23 6025.38 559.051   3
  23  13  19 6900.09 516.269   3
  23  15 -19 13393.1 961.823   1
  19 -15  23 11892.5 775.464   3
  23 -15  19 12882.5 861.540   3
  23  19  15 13246.0 676.429   3
  23  15  19 13459.7 730.455   3
  19 -17  23 652.919 258.410   3
  23  17  19 1220.36 299.269   3
  23  19  17 1060.02 260.159   3
  23  19  19 11285.6 646.975   3
  21   1 -23 6626.35 711.956   1
  23   1 -21 6137.79 667.446   1
  21  -1 -23 5685.53 662.030   1
  23  -1 -21 5520.84 615.994   1
  23  -1  21 6638.39 552.789   3
  23   1  21 5369.15 484.127   3
  21  -1  23 6073.91 515.158   3
  21   1  23 6236.31 523.519   3
  21   3 -23 14246.2 1005.31   1
  23   3 -21 14030.8 985.274   1
  21  -3 -23 14464.3 1026.25   1
  23  -3  21 14656.0 811.078   3
  23   3  21 15641.8 811.012   3
  21  -3  23 15408.4 827.393   3
  21   3  23 15069.7 784.487   3
  21   5 -23 195.025 238.127   1
  23   5 -21 421.032 219.901   1
  21  -5  23 364.591 201.523   3
  23   5  21 638.647 238.779   3
  23  -5  21 576.702 252.613   3
  21   5  23 503.122 215.505   3
  21   7 -23 2518.10 457.903   1
  23   7 -21 2555.81 468.472   1
  23  -7  21 3170.21 427.773   3
  21  -7  23 2670.27 387.032   3
  23   7  21 2429.79 349.604   3
  21   7  23 2535.03 348.421   3
   9  21 -23 6278.40 718.236   1
  21   9 -23 5217.09 614.752   1
  23   9 -21 7031.74 710.202   1
  23  -9  21 5482.58 548.493   3
  21  -9  23 5799.75 551.313   3
  23   9  21 5329.40 475.900   3
  21   9  23 5315.81 475.742   3
  21  11 -23 4776.64 610.535   1
  23  11 -21 4806.37 563.247   1
  23 -11  21 4763.19 526.973   3
  21 -11  23 4874.69 511.666   3
  21  11  23 5372.68 483.246   3
  23  11  21 4814.23 458.217   3
  23 -13  21 12057.9 808.578   3
  21 -13  23 11832.7 785.208   3
  23  13  21 12794.3 715.379   3
  21  13  23 13100.0 721.186   3
  21 -15  23 9782.87 735.910   3
  23 -15  21 9792.61 765.015   3
  23  15  21 10454.7 639.220   3
  21  15  23 9941.17 638.707   3
  21  23  17 2753.75 326.368   3
  23  17  21 2515.85 350.357   3
  23  21  17 3170.47 355.118   3
  21  17  23 2425.02 340.868   3
  21  19  23 4246.45 439.628   3
  23  19  21 3225.38 383.448   3
  23  21  19 3621.55 381.211   3
  21  23  19 3380.20 375.608   3
  21  21  23 21254.0 884.475   3
  23  21  21 20983.5 881.094   3
  21  23  21 19802.9 839.398   3
  23   1 -23 27253.7 1426.06   1
  23  -1 -23 26858.5 1418.24   1
  23  -1  23 26026.0 1096.62   3
  23   1  23 26214.8 1088.44   3
  23   3 -23 6153.43 684.237   1
  23  -3  23 6897.21 578.467   3
  23   3  23 7227.61 562.118   3
  23   5 -23 62995.3 2209.25   1
  23  -5  23 64139.1 1811.04   3
  23   5  23 64991.3 1718.67   3
  23  -7  23 52370.1 1647.05   3
  23   7  23 55146.1 1564.56   3
  23  -9  23 9960.06 709.520   3
  23   9  23 10782.8 680.593   3
  23 -11  23 54764.7 1726.26   3
  23  11  23 56272.8 1568.63   3
  23 -13  23 2292.22 403.876   3
  23  13  23 1790.76 322.685   3
  23 -15  23 8088.58 684.496   3
  23  15  23 9272.23 616.952   3
  23  17  23 5677.44 493.748   3
  23  23  19 68838.3 1602.64   3
  23  19  23 67593.8 1681.72   3
  23  23  21 8564.70 545.434   3
  23  21  23 9174.32 581.139   3
  21  23  23 8867.35 557.966   3
  23  23  23 104837. 2055.64   3
   0   0 -24 205490. 3566.27   1
  -2   0 -24 41784.7 1391.03   1
   2   0 -24 41472.8 1466.12   1
   0   2 -24 42535.7 1448.10   1
   0  -2 -24 42081.6 1429.34   1
   2  -2 -24-11.9474 173.441   1
  -2  -2 -24-43.9237 167.911   1
  -2   2 -24-79.8192 147.706   1
   2   2 -24 94.8877 165.155   1
   0  -4 -24 53105.3 1642.95   1
   4   0 -24 52066.7 1682.59   1
  -4   0 -24 53515.6 1534.42   1
   0   4 -24 54372.5 1685.97   1
   2  -4 -24 19620.8 1010.57   1
  -2  -4 -24 20914.7 968.039   1
  -4   2 -24 19801.1 925.234   1
   4   2 -24 21685.1 1071.48   1
   4  -2 -24 20157.4 1042.23   1
  -4  -2 -24 21006.3 927.106   1
   2   4 -24 22255.7 1087.07   1
  -2   4 -24 21074.2 992.575   1
   4  -4 -24 43972.9 1574.37   1
  -4  -4 -24 44570.8 1383.64   1
   4   4 -24 46175.6 1612.09   1
  -4   4 -24 47031.8 1465.31   1
   0  -6 -24 7101.61 589.344   1
   6   0 -24 7788.83 658.083   1
   0   6 -24 7336.21 619.606   1
   6  -2 -24 445.658 219.035   1
  -2  -6 -24 584.377 226.511   1
  -6   2 -24 410.274 138.000   1
   6   2 -24 442.488 220.466   1
   2  -6 -24 886.388 266.970   1
  -2   6 -24 279.279 149.760   1
   2   6 -24 341.971 218.697   1
   4   6 -24 923.775 255.448   1
  -6   4 -24 1028.82 246.217   1
   6   4 -24 522.749 220.566   1
   4  -6 -24 1165.63 278.533   1
   6  -4 -24 770.934 270.521   1
  -4   6 -24 755.220 216.817   1
   6  -6 -24 12809.0 867.755   1
  -6   6 -24 11695.3 698.683   1
   6   6 -24 13488.1 881.705   1
   8   0 -24 5129.55 551.158   1
   0   8 -24 5010.30 526.613   1
   8  -2 -24 1725.66 363.445   1
   8   2 -24 1052.03 279.544   1
  -2   8 -24 1665.82 315.544   1
   2   8 -24 1514.45 327.572   1
   2  -8 -24 1366.01 295.306   1
   8  -4 -24 4507.89 540.269   1
   4  -8 -24 4702.24 534.973   1
   8   4 -24 4866.53 544.082   1
   4   8 -24 5542.33 580.410   1
  -4   8 -24 5433.08 517.959   1
   8   6 -24 2261.81 386.911   1
   6  -8 -24 2342.15 388.970   1
   8  -6 -24 2638.51 422.175   1
  -6   8 -24 2625.41 348.648   1
   6   8 -24 2939.09 433.265   1
   8   8 -24 4471.15 533.937   1
   8  -8 -24 3907.92 513.765   1
  10   0 -24 123321. 2902.37   1
   0  10 -24 130656. 2926.16   1
  10  -2 -24 10373.2 801.932   1
  24   2 -10 10982.9 704.824   1
  10   2 -24 11996.8 846.785   1
  -2  10 -24 10468.9 762.185   1
   2  10 -24 11358.8 824.741   1
  10  -4 -24 5220.05 575.939   1
  24   4 -10 6181.71 527.239   1
  10   4 -24 5939.76 616.368   1
  -4  10 -24 6699.66 595.046   1
   4  10 -24 5751.23 604.126   1
  24   6 -10 7775.54 592.024   1
  10  -6 -24 8132.86 727.028   1
   6  10 -24 8698.01 735.430   1
  10   6 -24 8152.30 701.012   1
  -6  10 -24 7117.59 582.343   1
  10   8 -24 216.075 216.232   1
  -8  10 -24 322.727 158.811   1
   8  10 -24 628.993 264.785   1
  10  -8 -24 507.248 229.678   1
  10  10 -24 46717.0 1727.42   1
  24   0 -12 93672.5 2294.21   1
  12   0 -24 91287.4 2488.13   1
  24   2 -12 2432.14 376.304   1
  12  -2 -24 3254.30 478.415   1
   2  12 -24 2612.01 440.761   1
  12   2 -24 2792.20 431.542   1
  12  -4 -24 8143.50 743.455   1
  24   4 -12 8368.42 643.698   1
  12   4 -24 8735.02 742.761   1
   4  12 -24 9276.16 768.039   1
  12   6 -24 1218.35 287.357   1
  12  -6 -24 1133.49 302.717   1
  24   6 -12 1405.92 296.168   1
   6  12 -24 1774.73 385.307   1
   8  12 -24 7928.69 719.646   1
  12   8 -24 7314.22 678.139   1
  24   8 -12 7568.47 601.216   1
  24 -12   8 8263.70 669.393   3
  24  -8  12 7146.82 592.520   3
  12   8 -24 7954.47 383.445   2
  12  10 -24 16338.8 1022.31   1
  10  12 -24 15903.7 1005.59   1
  24 -10  12 17920.7 945.056   3
  24 -12  10 18099.5 984.451   3
  12  12 -24 4437.25 571.610   1
  12 -12 -24 4597.31 274.716   2
  24 -12  12 4515.53 514.147   3
  24  12  12 5472.37 450.359   3
  14   0 -24 87915.6 2487.29   1
  24   0 -14 87609.6 2302.48   1
  14  -2 -24 16271.2 1049.43   1
  24   2 -14 18114.8 982.216   1
  14   2 -24 17073.2 1052.58   1
   4  14 -24 57681.0 1997.60   1
  24   4 -14 56510.0 1796.71   1
  14  -4 -24 56318.8 1999.54   1
  14   4 -24 58939.2 1980.12   1
  24  -4  14 63032.2 1662.16   3
  14   4 -24 59129.1 1137.77   2
  14  -6 -24 252.842 91.8420   2
  14   6 -24 257.622 88.6865   2
  14  -6 -24 540.838 250.557   1
  14   6 -24 182.419 258.510   1
  24   6 -14 329.354 167.739   1
   6  14 -24 491.952 222.993   1
  24  -6  14 576.237 230.772   3
  24   6  14 179.827 199.263   3
  14  -8 -24 107.039 86.7250   2
  24   8 -14-112.773 155.004   1
  14   8 -24 42.1222 163.414   1
   8  14 -24 257.187 230.364   1
  24  -8  14 225.209 233.412   3
  24   8  14 252.712 201.170   3
  14  -8  24-100.042 186.732   3
  10  14 -24 13959.7 968.365   1
  14  10 -24 13520.3 940.988   1
  14 -10 -24 15208.2 514.276   2
  10 -14 -24 15106.9 498.956   2
  24  10 -14 13720.7 849.910   1
  24 -10  14 15631.0 874.913   3
  14 -10  24 14087.7 729.839   3
  24  10  14 14514.7 729.963   3
  12  14 -24 9604.12 805.701   1
  12 -14 -24 10265.3 413.488   2
  14  12 -24 9593.25 812.504   1
  14 -12 -24 10493.8 421.411   2
  24 -14  12 10846.8 795.708   3
  24 -12  14 9573.31 721.329   3
  24  14  12 11201.1 620.023   3
  24  12  14 10172.7 616.699   3
  14  14 -24 22682.9 1258.98   1
  24 -14  14 25643.1 1216.08   3
  24  14  14 25826.5 975.261   3
  16   0 -24 14987.5 1015.75   1
  24   0 -16 15000.6 935.788   1
  24   0  16 16218.5 810.286   3
  16   0 -24 16538.8 545.519   2
  16   0  24 16782.9 789.224   3
  16  -2 -24 93.0217 197.615   1
  16   2 -24 194.715 223.854   1
  24   2 -16 157.074 180.006   1
  16   2 -24 258.732 90.7500   2
  16  -2 -24 263.489 95.9500   2
  16   2  24 495.275 197.031   3
  24  -2  16-40.7426 195.855   3
  16  -2  24 333.150 163.431   3
  24   2  16 209.540 169.884   3
  16  -4 -24 283.798 100.756   2
  24   4 -16 679.479 262.109   1
  16  -4 -24 213.129 194.190   1
  16   4 -24 199.486 173.546   1
  24  -4  16 513.493 243.607   3
  16  -4  24 166.415 156.552   3
  24   4  16 471.049 226.506   3
  16  -6 -24 1193.01 150.925   2
  16  -6 -24 937.211 339.049   1
  24   6 -16 696.890 239.579   1
   6  16 -24 1121.06 338.914   1
  16   6 -24 1207.76 279.881   1
  24  -6  16 1518.61 291.719   3
  16  -6  24 985.014 250.565   3
  24   6  16 977.750 240.370   3
  16  -8 -24 54.3225 69.3237   2
  24   8 -16 226.299 160.470   1
  16   8 -24 166.931 186.870   1
   8  16 -24-162.141 222.313   1
  24  -8  16-68.9162 203.996   3
  24   8  16 77.0383 162.857   3
  16  -8  24 177.405 179.536   3
  10 -16 -24 1013.49 132.654   2
  16 -10 -24 889.326 136.330   2
  16  10 -24 1083.94 312.367   1
  10  16 -24 916.041 277.837   1
  24  10 -16 886.396 257.050   1
  16 -10  24 790.770 234.033   3
  24 -10  16 1227.64 317.569   3
  24  10  16 1018.82 246.448   3
  16  12 -24 1684.20 354.961   1
  24  12 -16 2159.30 349.132   1
  12  16 -24 1680.79 380.953   1
  24 -12  16 2433.38 413.648   3
  16 -12  24 1978.90 338.189   3
  24  12  16 2112.38 320.033   3
  16 -12 -24 2221.01 191.168   2
  16  14 -24 4326.20 548.970   1
  14  16 -24 4372.96 557.301   1
  24 -14  16 4244.04 519.001   3
  24  14  16 4739.00 440.970   3
  24  16  14 4791.01 427.396   3
  16  24 -16 21480.6 1248.87   1
  16  16 -24 21170.7 1265.45   1
  24  16  16 22203.4 907.522   3
  18   0 -24 11219.3 898.321   1
  24   0 -18 10802.8 835.910   1
  24   0  18 11448.8 700.030   3
  18   0  24 11513.1 673.606   3
  24   2 -18 3700.32 525.941   1
  18   2 -24 3677.47 545.487   1
  18  -2 -24 3864.24 540.668   1
  24   2  18 4069.09 432.378   3
  24  -2  18 4061.49 457.926   3
  18  -2  24 3914.73 411.164   3
  18   2  24 4000.20 407.595   3
  18  -2 -24 3708.71 268.152   2
  18  -4 -24 1210.38 159.406   2
  18  -4 -24 1194.49 376.395   1
  24   4 -18 632.789 242.661   1
  18   4 -24 956.861 273.323   1
  24  -4  18 620.154 231.223   3
  24   4  18 657.704 187.252   3
  18  -4  24 654.783 197.557   3
  18   4  24 824.362 227.973   3
  24   6 -18 2682.21 423.091   1
  18   6 -24 2372.50 398.535   1
  24  -6  18 2711.52 379.667   3
  18  -6  24 2497.49 350.900   3
  18   6  24 2644.78 335.038   3
  24   6  18 2359.33 323.064   3
  18  -6 -24 2678.01 229.484   2
  24   8 -18 3010.95 470.936   1
   8  18 -24 2669.64 491.623   1
  18   8 -24 3138.23 481.398   1
  24  -8  18 2509.18 374.947   3
  18  -8 -24 2624.92 224.612   2
  24   8  18 2545.42 330.793   3
  18  -8  24 2468.96 355.797   3
  10  18 -24 15998.9 1075.00   1
  18  10 -24 16460.1 1088.35   1
  24  10 -18 15625.0 989.553   1
  18 -10  24 16676.9 865.439   3
  24 -10  18 17871.5 964.577   3
  24  10  18 17504.9 825.097   3
  18 -10 -24 18436.4 563.738   2
  12  18 -24 31091.2 1514.83   1
  18  12 -24 29419.8 1469.20   1
  24  12 -18 30573.8 1412.46   1
  18 -12  24 29719.2 1179.22   3
  24 -12  18 31203.1 1298.83   3
  24  12  18 32619.2 1138.47   3
  14  24 -18-164.959 240.760   1
  18  24 -14 532.061 225.424   1
  18 -14  24 69.4905 211.510   3
  24 -14  18-273.787 292.398   3
  24  14  18 121.897 191.907   3
  24  18  16 11634.5 654.820   3
  24  16  18 10839.5 649.455   3
  24  18  18 2209.80 312.332   3
  24   0 -20 4270.83 549.904   1
  20   0 -24 4517.42 581.273   1
  20   0  24 5072.44 481.794   3
  24   0  20 4712.87 465.856   3
  24   2 -20 1009.15 283.069   1
  20   2 -24 990.605 360.037   1
  24  -2  20 1305.14 284.148   3
  20   2  24 1135.10 247.897   3
  20  -2  24 1508.28 289.579   3
  24   2  20 1082.13 284.372   3
  24   4 -20 4964.92 597.652   1
  20   4 -24 4757.66 610.804   1
  24   4  20 5917.33 504.949   3
  20  -4  24 6200.79 545.597   3
  24  -4  20 5300.59 516.845   3
  20   4  24 5243.59 477.801   3
  24   6 -20 8046.44 742.551   1
  20   6 -24 8575.81 802.190   1
  20  -6  24 8171.91 607.953   3
  24  -6  20 8579.93 643.538   3
  24   6  20 8812.90 618.126   3
  20   6  24 8973.06 607.709   3
  24   8 -20 444.480 238.564   1
   8  20 -24 677.561 306.513   1
  20   8 -24 279.180 260.010   1
  24  -8  20 851.514 274.374   3
  20  -8  24 410.050 235.394   3
  24   8  20 769.690 265.851   3
  20   8  24 604.684 238.204   3
  10  20 -24 22078.8 1298.12   1
  20  10 -24 22744.3 1284.08   1
  24  10 -20 20973.9 1198.38   1
  24 -10  20 21092.9 1071.50   3
  20 -10  24 21711.5 1013.74   3
  24  10  20 21538.2 948.643   3
  20  10  24 21440.3 928.724   3
  20 -12  24 4369.56 493.512   3
  24 -12  20 4331.64 517.765   3
  20  12  24 4086.30 432.448   3
  24  12  20 4290.87 426.412   3
  24 -14  20 7303.62 651.224   3
  20 -14  24 7243.21 609.506   3
  20  14  24 7818.11 566.600   3
  24  14  20 7540.09 564.070   3
  20 -16  24 6195.15 603.091   3
  24  16  20 6273.64 510.474   3
  24  20  16 6396.98 482.809   3
  24  18  20 2844.11 344.297   3
  24  20  18 2799.00 347.337   3
  20  24  20 38459.3 1169.58   3
  24  20  20 37431.8 1196.85   3
  22   0 -24 8391.54 812.708   1
  24   0 -22 8360.99 801.823   1
  22   0  24 8298.96 624.901   3
  24   0  22 9107.51 658.944   3
  22   2 -24 11041.9 920.778   1
  24   2 -22 11350.9 913.363   1
  22  -2 -24 11108.5 919.449   1
  24  -2  22 11444.7 733.922   3
  22   2  24 11311.6 702.944   3
  22  -2  24 11719.6 733.849   3
  24   2  22 11653.4 726.454   3
  24   4 -22 995.851 265.631   1
  22   4 -24 1202.43 352.638   1
  24  -4  22 1782.25 341.174   3
  22  -4  24 1798.77 346.959   3
  22   4  24 2236.31 375.651   3
  24   4  22 1556.52 313.381   3
  22   6 -24 8623.91 833.207   1
  24   6 -22 8456.39 796.224   1
  22  -6  24 8715.75 666.103   3
  24  -6  22 8289.37 654.633   3
  24   6  22 9396.87 655.375   3
  22   6  24 8521.08 621.293   3
  22  -8  24 3121.62 426.726   3
  24  -8  22 3020.52 425.894   3
  24   8  22 2956.20 398.164   3
  22   8  24 3442.77 401.627   3
  24 -10  22 1556.31 341.557   3
  22 -10  24 1606.60 322.533   3
  24  10  22 1850.35 316.268   3
  22  10  24 1671.49 327.693   3
  24 -12  22 307.475 224.093   3
  22 -12  24 508.833 231.240   3
  24  12  22 419.687 204.767   3
  22  12  24 832.811 245.478   3
  22 -14  24-252.607 263.999   3
  24 -14  22 130.679 268.053   3
  24  14  22 234.941 183.252   3
  22  14  24-53.4471 206.469   3
  22 -16  24 4351.59 514.905   3
  24  16  22 4832.45 461.086   3
  22  16  24 4702.87 453.506   3
  24  22  18 1603.46 260.413   3
  22  18  24 1614.19 283.863   3
  24  18  22 1804.50 306.200   3
  20  22  24 7014.09 516.840   3
  24  22  20 6723.69 495.860   3
  24  20  22 6976.35 515.422   3
  22  20  24 6725.93 524.943   3
  20  24  22 7552.06 519.676   3
  22  24  20 7249.11 500.418   3
  22  22  24 2123.05 383.009   3
  22  24  22 1821.17 290.991   3
  24  22  22 1815.70 296.131   3
  24   0  24 68437.6 1863.52   3
  24   2  24 4977.35 500.821   3
  24  -2  24 4642.20 482.771   3
  24   4  24 36869.2 1305.14   3
  24  -4  24 37725.4 1384.36   3
  24  -6  24 8267.86 657.953   3
  24   6  24 7995.49 606.951   3
  24  -8  24 7190.85 628.745   3
  24   8  24 7420.58 583.265   3
  24 -10  24 11452.2 789.545   3
  24  10  24 12115.5 734.791   3
  24 -12  24 14345.6 875.106   3
  24  12  24 15307.4 820.601   3
  24 -14  24 47842.2 1651.35   3
  24  14  24 50356.6 1473.43   3
  24  16  24 2186.06 341.466   3
  24  18  24 846.239 252.921   3
  24  24  20 16623.0 733.703   3
  24  20  24 15670.7 761.881   3
  20  24  24 16602.1 758.576   3
  24  24  22 2061.59 292.704   3
  22  24  24 1735.06 270.207   3
  24  22  24 2241.10 311.239   3
  24  24  24 47133.6 1238.91   3
  -1   1 -25 13674.4 818.576   1
   1   1 -25 14338.7 853.990   1
   1  -1 -25 13497.2 828.433   1
  -1  -1 -25 13247.3 798.434   1
  -1   3 -25 17935.6 941.386   1
   1   3 -25 17931.8 966.072   1
   1  -3 -25 17468.4 950.605   1
  -1  -3 -25 17745.5 940.447   1
  -3   1 -25 17090.9 882.426   1
   3   1 -25 18381.2 992.265   1
   3  -1 -25 17799.1 979.935   1
  -3  -1 -25 17711.6 891.906   1
  -3   3 -25 22768.5 1033.02   1
   3  -3 -25 23357.4 1129.00   1
  -3  -3 -25 23014.9 1025.91   1
   3   3 -25 22816.5 1130.11   1
   1   5 -25 58061.9 1821.56   1
  -1   5 -25 58585.7 1784.39   1
   1  -5 -25 54472.7 1737.97   1
  -1  -5 -25 58012.5 1730.90   1
  -5   1 -25 52992.0 1547.48   1
   5   1 -25 56619.8 1835.20   1
   5  -1 -25 55703.2 1830.33   1
  -3   5 -25 2929.96 397.983   1
   3   5 -25 2950.34 430.044   1
   3  -5 -25 2560.72 387.713   1
  -5   3 -25 3243.31 382.844   1
   5   3 -25 3144.04 449.792   1
   5  -3 -25 2512.50 408.915   1
  -3  -5 -25 2305.59 329.426   1
   5   5 -25 6636.28 635.617   1
  -5   5 -25 6822.61 564.691   1
   5  -5 -25 6460.28 629.290   1
   1   7 -25 58748.9 1865.38   1
  -1   7 -25 56694.1 1778.99   1
   1  -7 -25 56144.8 1769.93   1
  -1  -7 -25 55768.2 1703.45   1
   7   1 -25 57723.8 1887.65   1
   7  -1 -25 57197.8 1895.82   1
   3   7 -25 15949.7 974.122   1
  -3   7 -25 15177.6 865.998   1
   7  -3 -25 16537.7 1000.19   1
   3  -7 -25 14980.7 926.804   1
   7   3 -25 14455.9 930.630   1
   5   7 -25 272.502 231.971   1
   7  -5 -25 481.315 248.271   1
   7   5 -25 206.553 196.451   1
   5  -7 -25 804.978 265.437   1
  -5   7 -25 391.657 164.392   1
   7   7 -25 1122.41 338.224   1
   7  -7 -25 1209.96 340.088   1
  -1   9 -25 31921.0 1346.75   1
   1   9 -25 33219.7 1411.99   1
   9   1 -25 31712.4 1411.09   1
   9  -1 -25 32321.8 1426.97   1
  -3   9 -25 17175.1 948.474   1
   3   9 -25 17319.1 1027.31   1
   9  -3 -25 16809.9 1041.38   1
   9   3 -25 16936.5 1024.27   1
   9   5 -25 1894.49 386.799   1
   9  -5 -25 1672.41 325.374   1
  -5   9 -25 1586.96 306.152   1
   5   9 -25 1596.53 361.255   1
   9   7 -25 5382.23 592.377   1
  -7   9 -25 5380.05 488.782   1
   9  -7 -25 5525.79 611.781   1
   7   9 -25 4884.52 569.087   1
   9   9 -25 37759.1 1586.53   1
  25  -9   9 40152.3 1426.24   3
  11  -1 -25 20382.8 1157.15   1
  11   1 -25 20748.6 1147.15   1
  -1  11 -25 22262.9 1155.94   1
   1  11 -25 21282.5 1157.05   1
  25   3 -11 74.4890 146.131   1
  -3  11 -25 124.760 161.366   1
  11   3 -25 8.61065 186.876   1
   3  11 -25 52.1890 201.529   1
  11  -3 -25-327.619 281.920   1
  11   5 -25 697.301 267.024   1
  11  -5 -25 480.302 195.069   1
  -5  11 -25 951.897 256.167   1
   5  11 -25 1175.79 341.382   1
  -7  11 -25 5447.06 507.561   1
  11   7 -25 5429.43 610.993   1
   7  11 -25 7094.90 691.675   1
  11  -7 -25 6279.66 670.250   1
  25  -7  11 6161.36 546.858   3
  11   7 -25 7020.08 363.845   2
   9  11 -25 373.129 114.069   2
  11   9 -25 528.490 123.005   2
  11  -9 -25 350.967 96.4006   2
  25  -9  11 474.259 235.737   3
  25 -11   9 388.611 210.200   3
  11   9 -25 495.775 214.536   1
   9  11 -25-48.2107 228.404   1
  11  11 -25 13769.6 963.208   1
  11 -11 -25 15227.5 511.907   2
  25 -11  11 15178.2 901.461   3
  25  11  11 16077.6 766.442   3
  13   1 -25 278.117 73.1038   2
  13  -1 -25 334.701 100.996   2
  13   1 -25 335.815 245.533   1
  13  -1 -25 239.728 212.585   1
  -1  13 -25 552.411 277.012   1
   1  13 -25 441.771 282.352   1
  25   1 -13 205.825 164.947   1
  25  -1  13 414.803 233.000   3
  25   1  13 340.395 209.875   3
   3  13 -25 26534.3 1340.98   1
  13  -3 -25 28256.0 726.239   2
  13  -3 -25 26746.4 1367.82   1
  25   3 -13 26905.1 1194.04   1
  13   3 -25 27193.7 1352.69   1
  25   3  13 28688.1 1061.65   3
  25  -3  13 28798.5 1102.28   3
  13   3 -25 27904.5 738.619   2
   5  13 -25 40883.3 1677.11   1
  13  -5 -25 41298.3 896.239   2
  25   5 -13 38084.3 1435.81   1
  13  -5 -25 37412.6 1633.10   1
  13   5 -25 38486.7 1602.08   1
  25  -5  13 42083.7 1381.69   3
  25   5  13 39570.2 1255.96   3
  13   5 -25 38725.3 900.019   2
  13  -7 -25 9278.03 402.751   2
   7  13 -25 8224.92 763.170   1
  25   7 -13 7574.72 630.592   1
  13  -7 -25 7708.33 744.421   1
  13   7 -25 7323.26 698.403   1
  25   7  13 8460.89 564.476   3
  13  -7  25 8123.13 551.344   3
  25  -7  13 8094.53 638.100   3
  13   7 -25 8631.00 409.219   2
  13   9 -25 33035.0 1502.56   1
   9  13 -25 33690.1 1511.76   1
  13  -9 -25 36103.6 837.274   2
  25  -9  13 34206.6 1324.55   3
  13  -9  25 32838.3 1129.16   3
  25   9  13 35157.8 1160.59   3
  13 -11 -25 1411.79 165.159   2
  11 -13 -25 1497.12 174.207   2
  13  11 -25 1221.03 306.390   1
  11  13 -25 1285.99 333.405   1
  25 -13  11 1169.60 313.643   3
  25 -11  13 1405.06 317.705   3
  25  11  13 1511.04 261.459   3
  13  13 -25 6032.25 661.976   1
  13 -13 -25 7017.62 351.962   2
  25  13  13 5712.30 467.728   3
  25 -13  13 6755.10 645.344   3
  15   1 -25 489.784 222.784   1
  25   1 -15 491.785 222.372   1
  15  -1 -25 478.079 241.525   1
  15   1 -25 817.993 151.485   2
  15  -1 -25 764.835 131.973   2
  25   1  15 700.083 254.504   3
  15  -1  25 1063.72 238.105   3
  25  -1  15 662.813 231.378   3
  15   1  25 1094.47 267.047   3
  15  -3 -25 50.1812 80.2784   2
  15   3 -25 408.518 106.168   2
  15   3 -25 554.203 283.679   1
  15  -3 -25 351.643 226.558   1
   3  15 -25 205.060 228.331   1
  25   3 -15 311.609 191.636   1
  25  -3  15 189.553 200.812   3
  15  -3  25 472.280 200.401   3
  25   3  15 316.717 170.625   3
  25   5 -15 3236.53 438.273   1
   5  15 -25 3448.74 508.437   1
  15  -5 -25 3491.69 532.087   1
  15   5 -25 4230.99 546.422   1
  15  -5  25 3794.54 381.040   3
  25  -5  15 3872.61 430.628   3
  25   5  15 4252.53 421.288   3
  15  -5 -25 3630.70 264.539   2
  15   5 -25 3829.24 275.121   2
  15   7 -25 1739.46 389.059   1
  25   7 -15 1747.73 345.435   1
   7  15 -25 1976.15 396.806   1
  25  -7  15 1910.11 359.178   3
  25   7  15 1972.20 317.409   3
  15  -7 -25 2035.55 190.786   2
  15  -7  25 1573.95 278.104   3
  25   9 -15 2517.50 393.833   1
  15   9 -25 1881.16 390.140   1
   9  15 -25 2078.86 384.875   1
  25  -9  15 2762.55 401.811   3
  25   9  15 2258.06 336.781   3
  15  -9  25 2503.85 353.449   3
  15  -9 -25 2458.72 212.484   2
  11  15 -25 7006.28 696.991   1
  11 -15 -25 7221.30 344.969   2
  15  11 -25 7781.32 745.664   1
  25 -11  15 6929.54 638.978   3
  15 -11  25 6661.62 546.267   3
  15 -11 -25 7306.63 354.801   2
  25  11  15 6527.12 520.680   3
  13  15 -25 2455.07 471.255   1
  15  13 -25 1458.00 311.325   1
  25 -13  15 1862.47 382.790   3
  25  15  13 2257.82 312.119   3
  25  13  15 1680.63 267.914   3
  15 -13 -25 2246.04 197.397   2
  15  15 -25 18404.1 1167.27   1
  25  15  15 21157.6 887.140   3
  17   1 -25 9397.41 824.980   1
  17  -1 -25 9096.53 827.501   1
  25   1 -17 8951.96 758.804   1
  25   1  17 9588.68 633.217   3
  25  -1  17 10447.5 680.344   3
  17   1 -25 9931.44 432.851   2
  17  -1 -25 10662.6 442.474   2
  17  -1  25 10043.8 637.074   3
  17   1  25 10068.2 629.919   3
  17  -3 -25 2934.94 487.362   1
  17   3 -25 3394.94 486.045   1
  25   3 -17 3420.01 492.827   1
  25  -3  17 3709.28 422.172   3
  17  -3  25 3748.87 405.161   3
  17  -3 -25 3538.51 251.916   2
  25   3  17 3203.36 382.758   3
  17   3  25 4023.05 414.567   3
   5  17 -25 5554.64 657.335   1
  25   5 -17 3917.60 501.831   1
  17  -5 -25 5289.59 647.461   1
  17   5 -25 4968.92 604.229   1
  17  -5  25 4994.60 456.803   3
  25  -5  17 4363.10 482.083   3
  25   5  17 4399.35 443.111   3
  17  -5 -25 4791.21 292.462   2
  17   5  25 4597.15 433.658   3
  25   7 -17 2565.83 441.774   1
   7  17 -25 2602.32 449.984   1
  17   7 -25 2892.42 462.995   1
  25  -7  17 3114.09 425.966   3
  17  -7 -25 3088.22 238.662   2
  25   7  17 2957.38 354.104   3
  17  -7  25 3218.02 396.877   3
   9 -17 -25 2499.40 205.890   2
  25   9 -17 2386.43 397.180   1
  17   9 -25 2499.79 466.480   1
   9  17 -25 1660.26 352.869   1
  25  -9  17 2949.90 417.479   3
  17  -9  25 2140.80 334.412   3
  25   9  17 2313.62 309.150   3
  17  -9 -25 2748.80 218.973   2
  11  17 -25 4811.56 620.596   1
  17  11 -25 4576.40 577.450   1
  25 -11  17 4566.54 520.536   3
  17 -11  25 4778.47 495.561   3
  17 -11 -25 5390.73 304.442   2
  25  11  17 5282.57 535.673   3
  17  13 -25 271.938 213.738   1
  17  25 -13-394.808 304.644   1
  13  17 -25 4.68724 204.892   1
  17 -13  25 632.298 247.260   3
  25 -13  17 553.454 294.257   3
  25  13  17 988.552 284.578   3
  25  17  15 5413.16 452.526   3
  25  15  17 5158.39 463.108   3
  25  17  17 330.081 214.134   3
  19   1 -25 31212.2 1534.18   1
  19  -1 -25 33961.7 1596.35   1
  25   1 -19 29038.6 1417.82   1
  25  -1  19 33527.3 1248.85   3
  25   1  19 31546.7 1185.11   3
  19  -1  25 32940.8 1192.57   3
  19   1  25 30308.7 1137.39   3
  19   3 -25 124.187 186.703   1
  25   3 -19 83.1927 191.123   1
  19  -3 -25-40.5138 223.694   1
  25  -3  19 774.766 278.928   3
  19   3  25 204.659 195.626   3
  19  -3  25 83.6965 189.519   3
  25   3  19 471.562 209.225   3
   5  19 -25 32444.2 1610.29   1
  19   5 -25 32194.0 1552.26   1
  25   5 -19 31103.1 1448.12   1
  25  -5  19 32587.9 1262.50   3
  19  -5  25 32337.8 1204.49   3
  25   5  19 31486.3 1173.36   3
  19   5  25 32485.7 1153.91   3
   7  19 -25 8790.06 827.200   1
  25   7 -19 8297.80 743.067   1
  19   7 -25 8892.99 817.343   1
  25   7  19 9388.51 624.253   3
  19  -7  25 7760.92 581.887   3
  25  -7  19 8036.78 646.741   3
  19   7  25 9037.44 619.263   3
  25   9 -19 601.997 296.805   1
   9  19 -25 964.996 316.746   1
  19   9 -25 657.446 249.596   1
  19  -9  25 571.360 231.020   3
  25  -9  19 631.310 234.704   3
  25   9  19 953.480 264.562   3
  19   9  25 1490.14 302.528   3
  19 -11  25 1999.28 360.118   3
  25 -11  19 2051.67 384.484   3
  25  11  19 2378.46 341.972   3
  19 -13  25 6240.36 564.561   3
  25 -13  19 6215.61 623.204   3
  25  13  19 6654.48 532.418   3
  25 -15  19 8380.20 724.394   3
  19 -15  25 9273.97 682.415   3
  25  15  19 9679.46 620.917   3
  25  19  17 4371.48 409.888   3
  25  17  19 4111.60 422.996   3
  25  19  19 12806.9 690.760   3
  21   1 -25 6505.70 714.310   1
  21  -1 -25 6396.71 719.851   1
  25   1 -21 6859.77 703.225   1
  21   1  25 7087.98 569.171   3
  25  -1  21 6552.87 565.218   3
  25   1  21 6354.67 558.403   3
  21  -1  25 7324.03 594.240   3
  21   3 -25 44592.6 1860.16   1
  25   3 -21 40268.6 1725.49   1
  25  -3  21 44897.7 1494.15   3
  21  -3  25 43606.5 1444.56   3
  25   3  21 44240.8 1427.07   3
  21   3  25 44663.9 1413.33   3
  21   5 -25 12710.7 988.140   1
  25   5 -21 12050.2 941.028   1
  21  -5  25 11945.3 754.069   3
  25  -5  21 12893.4 804.604   3
  25   5  21 13361.5 761.567   3
  21   5  25 12116.7 732.488   3
  25   7  21 24991.2 1036.82   3
  25  -7  21 24110.0 1123.40   3
  21  -7  25 24402.6 1084.68   3
  21   7  25 24786.6 1029.23   3
  21  -9  25 40158.4 1416.46   3
  25  -9  21 39199.0 1463.21   3
  25   9  21 39219.7 1313.64   3
  21   9  25 39860.8 1308.14   3
  21 -11  25 319.358 239.572   3
  25 -11  21 653.243 260.537   3
  25  11  21 712.036 237.972   3
  21  11  25 230.073 189.484   3
  21 -13  25 17881.0 953.323   3
  25 -13  21 18481.7 1024.93   3
  21  13  25 18688.2 873.321   3
  25  13  21 19235.0 893.548   3
  21 -15  25 1297.59 340.467   3
  25 -15  21 516.968 272.103   3
  25  15  21 1058.01 290.259   3
  21  15  25 783.617 246.460   3
  25  17  21 4047.14 414.068   3
  21  17  25 4525.62 447.460   3
  25  21  19 2250.55 309.059   3
  21  19  25 2445.19 344.220   3
  25  19  21 1982.72 285.332   3
  21  25  19 2468.83 305.466   3
  21  25  21 76494.5 1680.32   3
  25  21  21 75920.7 1729.84   3
  21  21  25 74580.8 1735.66   3
  25  -1  23 15576.7 880.744   3
  23   1  25 16535.6 882.482   3
  25   1  23 16059.6 883.256   3
  23  -1  25 16484.0 896.253   3
  25  -3  23 999.163 331.732   3
  23   3  25 1349.04 298.528   3
  25   3  23 889.166 278.455   3
  23  -3  25 830.238 275.709   3
  23  -5  25 7759.84 639.358   3
  25   5  23 7915.90 607.589   3
  25  -5  23 7843.20 643.306   3
  23   5  25 7050.66 583.505   3
  23  -7  25 12396.7 801.190   3
  25  -7  23 13293.0 838.166   3
  25   7  23 13272.6 770.147   3
  23   7  25 13220.4 768.466   3
  23  -9  25 1877.27 359.519   3
  25  -9  23 2457.95 419.260   3
  25   9  23 2831.95 382.797   3
  23   9  25 2364.16 366.473   3
  23 -11  25 21349.3 1054.67   3
  25 -11  23 19734.2 1046.29   3
  25  11  23 22156.2 972.731   3
  23  11  25 21452.0 950.543   3
  25 -13  23 5844.88 603.940   3
  23 -13  25 6019.98 586.185   3
  23  13  25 6187.52 523.966   3
  25  13  23 6039.78 532.476   3
  23 -15  25 1455.46 339.087   3
  25  15  23 2027.20 340.816   3
  23  15  25 2142.89 352.713   3
  23  17  25 1340.98 277.521   3
  25  17  23 1026.84 274.552   3
  23  19  25 11157.6 646.176   3
  25  19  23 11473.0 655.763   3
  25  21  23 3492.13 374.058   3
  25  23  21 3471.45 349.247   3
  23  25  21 3696.13 351.139   3
  21  23  25 3713.42 374.132   3
  21  25  23 3520.71 360.506   3
  23  21  25 3621.91 380.235   3
  25  23  23 16162.6 714.104   3
  23  23  25 14424.0 686.765   3
  23  25  23 15163.1 683.438   3
  25  -1  25 691.007 272.666   3
  25   1  25 1128.39 291.577   3
  25  -3  25 48498.1 1594.19   3
  25   3  25 46269.9 1506.82   3
  25  -5  25 53744.5 1689.58   3
  25   5  25 52014.9 1588.90   3
  25   7  25 13403.6 781.336   3
  25  -7  25 13915.7 866.127   3
  25   9  25 84048.8 2016.23   3
  25  -9  25 82839.9 2178.76   3
  25 -11  25 710.366 298.557   3
  25  11  25 744.261 271.852   3
  25 -13  25 13666.6 869.461   3
  25  13  25 15055.2 798.342   3
  25  15  25 5502.36 500.816   3
  25  17  25 11940.1 679.957   3
  19  25  25 16635.8 739.228   3
  25  19  25 17123.8 789.852   3
  25  21  25 52904.2 1372.80   3
  21  25  25 51474.7 1315.59   3
  23  25  25 1754.53 249.745   3
  25  23  25 2071.51 276.053   3
  25  25  23 2027.12 261.970   3
  25  25  25 6326.97 408.438   3
   0   0 -26 777.933 255.482   1
   0  -2 -26 35064.2 1384.54   1
   0   2 -26 36147.8 1401.27   1
   2   0 -26 35285.1 1416.68   1
  -2   0 -26 36975.6 1365.09   1
   2  -2 -26 72355.4 2076.67   1
  -2  -2 -26 71409.3 1959.30   1
  -2   2 -26 72072.1 1981.65   1
   2   2 -26 71557.5 2077.85   1
   0   4 -26-167.439 198.457   1
   4   0 -26 222.556 218.504   1
  -4   0 -26 150.379 157.612   1
   0  -4 -26 492.976 252.505   1
  -2  -4 -26 114.508 171.443   1
  -2   4 -26-102.274 179.423   1
   4  -2 -26 40.2187 187.166   1
   2   4 -26-30.9606 231.124   1
  -4   2 -26 33.9681 191.814   1
   4   2 -26-157.848 206.975   1
   2  -4 -26 110.803 167.807   1
   4  -4 -26 7270.56 663.252   1
   4   4 -26 7638.44 703.632   1
  -4   4 -26 7193.90 587.060   1
   0  -6 -26 7070.51 620.568   1
   6   0 -26 7771.97 702.358   1
   0   6 -26 8117.75 694.045   1
  -2   6 -26 838.621 267.000   1
   2   6 -26 413.372 195.167   1
   2  -6 -26 644.839 256.312   1
  -2  -6 -26 436.290 225.446   1
   6  -2 -26 861.591 268.002   1
   6   2 -26 1214.35 321.869   1
  -4   6 -26 682.390 225.908   1
   4   6 -26 909.084 280.894   1
   6   4 -26 947.577 290.422   1
   6  -4 -26 689.652 271.995   1
   4  -6 -26 462.848 200.716   1
   6  -6 -26 87.9981 202.413   1
   6   6 -26 424.651 211.103   1
   8   0 -26 1329.95 347.420   1
   0   8 -26 853.805 267.607   1
   8  -2 -26 3100.24 454.418   1
   8   2 -26 3228.95 481.780   1
  -2   8 -26 3228.53 440.840   1
   2   8 -26 3287.18 477.507   1
   8  -4 -26 4315.90 571.440   1
   8   4 -26 5033.88 584.635   1
  -4   8 -26 4957.03 516.004   1
   4   8 -26 4501.24 550.385   1
   6   8 -26 1125.72 311.459   1
   8  -6 -26 1031.18 315.337   1
   8   6 -26 1293.85 315.192   1
  -6   8 -26 1068.00 261.144   1
   8   8 -26 6107.91 665.521   1
  26  -8   8 7180.78 614.724   3
   8   8 -26 6271.69 346.370   2
   0  10 -26 4308.37 536.462   1
  10   0 -26 4324.42 554.198   1
  10  -2 -26 45433.1 1780.02   1
  10   2 -26 46353.3 1778.61   1
   2  10 -26 46543.0 1766.67   1
  10   2 -26 46900.9 996.373   2
  -2  10 -26 46420.9 1662.97   1
  -4  10 -26 7818.30 649.151   1
  10  -4 -26 8185.67 374.869   2
   4  10 -26 8197.37 737.430   1
  10  -4 -26 7824.87 744.618   1
  10   4 -26 8027.23 733.451   1
  26  -4  10 8780.77 631.798   3
  10   4 -26 8495.15 395.273   2
   6  10 -26 1769.17 191.984   2
  10   6 -26 1672.02 183.617   2
  10  -6 -26 1771.69 178.239   2
  10   6 -26 1382.70 339.526   1
  10  -6 -26 1337.15 337.302   1
  -6  10 -26 1114.64 265.123   1
   6  10 -26 1581.13 396.519   1
  26  -6  10 1719.34 325.656   3
  10  -8 -26 3194.40 243.235   2
   8  10 -26 3223.65 494.378   1
  10   8 -26 3309.06 458.369   1
  26 -10   8 3531.22 482.343   3
  26  -8  10 3457.69 435.524   3
  10   8 -26 3412.66 265.734   2
   8  10 -26 3311.40 252.006   2
  26   8  10 3452.40 367.663   3
  10  10 -26 10.5261 85.0081   2
  10 -10 -26 33.1368 65.8495   2
  10  10 -26-75.3695 166.706   1
  26 -10  10 188.544 261.312   3
  26  10  10 35.1308 185.454   3
  12   0 -26-27.3028 79.9402   2
  12   0 -26-57.4140 214.089   1
   0  12 -26 340.032 247.595   1
  26   0  12 117.955 164.934   3
  -2  12 -26 28055.8 1319.61   1
  12  -2 -26 29253.8 752.184   2
   2  12 -26 29114.7 1405.67   1
  12  -2 -26 26508.8 1373.51   1
  12   2 -26 26557.9 1364.47   1
  26  -2  12 29210.8 1137.49   3
  26   2  12 28536.6 1089.04   3
  12   2 -26 28358.7 747.024   2
  12  -2  26 27042.6 984.396   3
  -4  12 -26 5322.76 544.044   1
   4  12 -26 6049.86 652.643   1
  12  -4 -26 6304.47 337.053   2
  12  -4 -26 5181.26 631.058   1
  12   4 -26 6466.44 684.131   1
  26  -4  12 6103.07 546.849   3
  26   4  12 5707.78 479.920   3
  12   4 -26 5562.17 319.998   2
  12  -4  26 5603.35 460.155   3
   4  12 -26 5210.84 304.906   2
  12   6 -26 1793.09 197.720   2
  12  -6 -26 1705.31 178.633   2
  12   6 -26 1275.24 303.992   1
  -6  12 -26 1625.50 319.831   1
   6  12 -26 1858.15 377.404   1
  12  -6 -26 2271.64 434.315   1
  26  -6  12 1787.25 332.834   3
  26   6  12 1737.92 284.703   3
  12  -6  26 1974.23 274.659   3
   6  12 -26 1813.27 192.331   2
  12  -8 -26 4048.42 275.590   2
  12   8 -26 4268.30 548.865   1
   8  12 -26 3968.13 556.471   1
  26  -8  12 4220.25 502.715   3
  12   8 -26 4129.60 288.489   2
   8  12 -26 3883.48 276.769   2
  26   8  12 3738.37 392.881   3
  10 -12 -26 99.6696 67.6628   2
  12 -10 -26 103.690 81.7524   2
  10  12 -26-237.239 218.733   1
  12  10 -26 250.162 204.445   1
  26 -12  10 337.509 253.002   3
  26 -10  12 332.516 269.007   3
  26  10  12 191.058 204.783   3
  12 -12 -26 460.699 121.090   2
  12  12 -26 34.6692 183.247   1
  26 -12  12 302.883 232.668   3
  26  12  12 269.424 191.529   3
  14   0 -26 1252.90 157.591   2
  14   0 -26 1718.92 392.821   1
   0  14 -26 1593.91 388.816   1
  26   0  14 1804.73 342.979   3
  14   0  26 1291.67 269.246   3
  -2  14 -26 12188.2 893.480   1
   2  14 -26 11819.9 929.335   1
  14  -2 -26 13100.4 970.712   1
  26   2 -14 10974.4 797.557   1
  14   2 -26 11469.8 913.290   1
  26  -2  14 11911.1 739.784   3
  26   2  14 12303.8 718.164   3
  14   2 -26 12068.2 475.355   2
  14  -2 -26 11934.4 463.741   2
  14  -2  26 11369.0 650.011   3
  14   2  26 12493.9 678.132   3
  -4  14 -26 4541.92 532.087   1
   4  14 -26 4835.16 620.311   1
  26   4 -14 5009.67 537.256   1
  14   4 -26 4286.82 561.410   1
  14  -4 -26 4719.52 597.048   1
  26   4  14 4711.28 441.413   3
  26  -4  14 4327.31 474.878   3
  14   4 -26 4387.57 290.380   2
  14  -4  26 4582.14 438.037   3
   4  14 -26 4466.41 277.064   2
  14  -4 -26 5084.31 303.733   2
  14   6 -26 66.5340 96.1373   2
  14  -6 -26 34.3468 89.8559   2
  14  -6 -26-41.7153 187.759   1
  -6  14 -26 63.5811 170.369   1
  14   6 -26-283.536 254.026   1
   6  14 -26 115.421 199.214   1
  26  -6  14-138.721 209.270   3
  14  -6  26 63.9456 177.143   3
  26   6  14 178.350 225.395   3
  14  -8 -26 2018.25 195.716   2
  14   8 -26 1494.90 318.366   1
   8  14 -26 2658.76 478.378   1
  26  -8  14 2033.96 367.918   3
  26   8  14 2190.17 337.688   3
  14  -8  26 1959.21 294.771   3
  14 -10 -26 3787.12 257.791   2
  10 -14 -26 4353.05 278.556   2
  14  10 -26 3682.56 532.535   1
  10  14 -26 3598.03 543.196   1
  26 -10  14 3442.94 477.605   3
  14 -10  26 3294.06 388.833   3
  26  10  14 3924.08 416.014   3
  14 -12 -26 4982.11 297.987   2
  12 -14 -26 4618.23 283.016   2
  12  14 -26 4551.53 614.562   1
  14  12 -26 3854.01 536.882   1
  26 -12  14 4082.33 504.951   3
  26  12  14 4586.94 437.469   3
  26  14  12 5172.16 447.761   3
  26  14  14 13827.7 722.769   3
  14 -14 -26 13500.9 485.865   2
   0  16 -26 710.077 307.556   1
  16   0 -26 998.870 314.213   1
  16   0 -26 1019.58 155.820   2
  26   0  16 1227.78 294.670   3
  16   0  26 832.219 241.633   3
   2  16 -26 7695.24 779.069   1
  16   2 -26 7877.04 764.640   1
  16  -2 -26 7402.77 752.863   1
  26   2 -16 7979.36 697.720   1
  26   2  16 8250.92 601.187   3
  26  -2  16 7510.64 605.488   3
  16   2  26 8526.58 583.004   3
  16  -2  26 7956.92 569.230   3
  16  -2 -26 7739.48 376.805   2
  16   2 -26 8368.03 398.345   2
  16  -4 -26 100.351 88.3614   2
  26   4 -16 242.386 210.813   1
  16   4 -26 144.930 278.581   1
  16  -4 -26-459.880 270.885   1
   4  16 -26 202.570 269.915   1
  26  -4  16-80.4875 173.909   3
  26   4  16 307.535 171.276   3
  16  -4  26-146.539 185.504   3
  16   4  26 122.943 166.271   3
  16  -6 -26 78.2528 71.0650   2
  26   6 -16-219.665 246.479   1
   6  16 -26 401.494 259.940   1
  16   6 -26 293.072 272.564   1
  26  -6  16 94.2532 199.030   3
  26   6  16 67.1831 177.613   3
  16  -6  26-100.331 160.639   3
  16   8 -26 4588.71 588.643   1
   8  16 -26 4499.36 603.680   1
  16  -8  26 4829.20 474.229   3
  26  -8  16 4433.15 508.063   3
  26   8  16 4796.46 454.272   3
  16  -8 -26 4872.06 297.764   2
  10  16 -26 11346.4 916.930   1
  10 -16 -26 13463.3 487.297   2
  16  10 -26 13137.1 981.788   1
  16 -10  26 12728.4 733.044   3
  26 -10  16 12470.3 820.385   3
  26  10  16 13645.1 742.733   3
  16 -10 -26 14240.8 506.955   2
  12 -16 -26 1590.81 171.003   2
  16  12 -26 1665.49 374.907   1
  12  16 -26 1559.37 396.374   1
  26 -12  16 1606.10 381.636   3
  16 -12  26 1257.88 290.372   3
  16 -12 -26 1867.49 181.977   2
  26  12  16 1579.98 290.002   3
  26  16  14 17901.4 808.289   3
  26 -14  16 17934.2 1040.52   3
  26  14  16 18159.7 854.072   3
  26  16  16 449.217 200.807   3
  18   0 -26 8029.00 791.585   1
  26   0  18 8385.47 623.279   3
  18   0  26 8039.09 599.753   3
  18  -2 -26 1753.25 394.694   1
   2  18 -26 2055.76 477.517   1
  26   2 -18 1769.91 405.721   1
  18   2 -26 1858.00 385.236   1
  26  -2  18 1726.86 345.324   3
  18   2  26 1364.49 285.298   3
  18  -2  26 1901.36 341.914   3
  26   2  18 1834.64 340.685   3
  26   4 -18 1724.42 350.043   1
  18   4 -26 1701.66 386.809   1
  18  -4 -26 1560.50 436.002   1
   4  18 -26 1969.85 440.924   1
  26  -4  18 2186.62 378.581   3
  18   4  26 2047.68 333.672   3
  26   4  18 1467.60 283.157   3
  18  -4  26 1695.71 319.021   3
  18  -4 -26 1949.78 197.300   2
  18  -6 -26 464.173 112.820   2
  18   6 -26 540.279 232.198   1
  26   6 -18 349.124 198.350   1
   6  18 -26 687.602 315.673   1
  26  -6  18 590.130 255.664   3
  18  -6  26 480.839 215.006   3
  18   6  26 576.520 229.088   3
  26   6  18 681.031 270.947   3
  18  -8 -26 1217.26 160.001   2
   8  18 -26 1913.97 452.432   1
  18   8 -26 975.539 300.223   1
  26   8 -18 1062.40 330.863   1
  26  -8  18 1329.08 335.379   3
  18  -8  26 1169.88 276.207   3
  18   8  26 1480.45 274.229   3
  26   8  18 1274.44 275.701   3
  26  10  18 4550.51 448.278   3
  18 -10  26 3859.87 444.372   3
  26 -10  18 3782.53 486.501   3
  18 -10 -26 4817.84 292.173   2
  26  12  18 24870.5 1016.56   3
  18 -12  26 25270.6 1089.69   3
  26 -12  18 25069.9 1212.07   3
  18 -12 -26 26700.0 693.837   2
  26  14  18 11091.9 672.207   3
  26 -14  18 10203.2 807.284   3
  18 -14  26 11255.5 744.204   3
  26  16  18 1864.45 292.179   3
  26  18  16 2043.74 316.624   3
  26  18  18 1354.85 245.238   3
  20   0 -26 303.997 285.837   1
  26   0  20 405.035 232.067   3
  20   0  26 137.107 192.759   3
  20  -2 -26 987.674 302.836   1
  20   2 -26 1370.42 373.598   1
  26   2 -20 1768.31 440.479   1
  26  -2  20 1488.02 331.011   3
  20   2  26 1747.06 308.936   3
  20  -2  26 1592.19 308.781   3
  26   2  20 1116.06 285.198   3
   4  20 -26 5732.58 706.067   1
  26   4 -20 5842.52 657.528   1
  26   4  20 5681.13 513.433   3
  20  -4  26 5291.30 511.840   3
  26  -4  20 5476.66 560.767   3
  20   4  26 5214.14 493.232   3
  26   6 -20-404.251 265.898   1
  26  -6  20 277.150 226.002   3
  20  -6  26-279.600 236.678   3
  20   6  26 97.1486 207.378   3
  26   6  20-208.491 203.821   3
  26  -8  20 1840.90 391.175   3
  20  -8  26 1437.80 331.422   3
  20   8  26 1456.82 296.037   3
  26   8  20 2155.83 347.239   3
  26 -10  20 8014.12 681.498   3
  26  10  20 7448.48 580.202   3
  20 -10  26 8096.39 641.052   3
  20  10  26 6975.41 545.777   3
  20 -12  26 167.730 211.738   3
  26 -12  20-118.057 300.453   3
  20  12  26 520.889 206.272   3
  26  12  20 287.408 199.433   3
  26 -14  20 14597.9 937.086   3
  20 -14  26 14782.1 856.433   3
  26  14  20 15375.9 792.974   3
  20  14  26 15680.7 809.306   3
  20 -16  26 223.170 213.126   3
  20  16  26 631.337 213.075   3
  26  16  20 869.711 231.855   3
  26  20  18 6138.95 480.417   3
  26  18  20 6363.93 506.855   3
  20  18  26 6097.84 504.502   3
  26  20  20 6448.23 482.434   3
  20  20  26 6723.90 516.610   3
  20  26  20 6618.97 478.620   3
  26   0  22 18268.5 943.401   3
  22   0  26 18902.9 946.971   3
  26   2  22 42515.6 1435.69   3
  22  -2  26 41269.7 1416.41   3
  26  -2  22 42167.5 1471.31   3
  22   2  26 43123.5 1424.04   3
  26  -4  22 3037.52 441.221   3
  22   4  26 2766.72 384.966   3
  26   4  22 2639.17 392.285   3
  22  -4  26 2590.14 388.423   3
  22  -6  26 1310.66 314.101   3
  26  -6  22 1613.11 367.774   3
  26   6  22 1266.73 308.398   3
  22   6  26 1469.43 326.141   3
  22  -8  26 10993.4 744.726   3
  26   8  22 10750.2 705.251   3
  26  -8  22 11977.2 813.672   3
  22   8  26 11398.7 710.124   3
  22 -10  26 4400.15 499.132   3
  26 -10  22 4380.03 520.939   3
  26  10  22 3959.79 441.796   3
  22  10  26 5278.16 501.157   3
  22 -12  26 24692.7 1130.18   3
  26 -12  22 24530.5 1184.68   3
  26  12  22 24142.5 1022.42   3
  22  12  26 22855.5 989.337   3
  26  14  22 6641.17 532.349   3
  22 -14  26 6834.70 598.121   3
  26 -14  22 7018.66 653.903   3
  22  14  26 6913.08 553.278   3
  26  16  22 15922.0 804.055   3
  22  16  26 14976.1 777.678   3
  22  18  26 570.195 233.245   3
  26  18  22 608.704 224.627   3
  26  20  22 2947.39 353.100   3
  22  20  26 2720.63 338.695   3
  20  26  22 2376.97 296.644   3
  20  22  26 3160.26 358.790   3
  26  22  20 2865.01 336.156   3
  26  22  22 17617.1 763.508   3
  22  22  26 17057.1 761.460   3
  22  26  22 16828.5 712.740   3
  26   0  24 2409.29 385.144   3
  24   0  26 2641.64 400.779   3
  26  -2  24 3447.07 466.311   3
  24  -2  26 3468.79 430.623   3
  26   2  24 2942.33 392.780   3
  24   2  26 3219.13 436.845   3
  26  -4  24 9653.73 730.549   3
  24   4  26 9245.92 671.497   3
  24  -4  26 9896.37 724.956   3
  26   4  24 9157.76 660.548   3
  26  -6  24 353.224 236.788   3
  24  -6  26 505.950 297.494   3
  24   6  26 446.192 233.671   3
  26   6  24 495.412 249.622   3
  26  -8  24 59.3246 254.740   3
  24  -8  26 108.376 234.371   3
  26   8  24 53.2807 222.780   3
  24   8  26-220.748 221.589   3
  24 -10  26 684.763 263.636   3
  26 -10  24 709.337 307.009   3
  24  10  26 935.277 276.607   3
  26  10  24 762.077 261.545   3
  24 -12  26 507.280 261.480   3
  26 -12  24 501.018 246.332   3
  26  12  24 861.823 271.138   3
  24  12  26 671.478 237.652   3
  24 -14  26 3611.61 466.245   3
  26 -14  24 3693.82 461.174   3
  26  14  24 3799.65 428.189   3
  24  14  26 3520.24 408.775   3
  24  16  26 334.629 193.734   3
  26  16  24 167.655 188.657   3
  24  18  26 368.528 222.455   3
  26  18  24 338.301 195.655   3
  26  20  24 178.870 172.426   3
  24  20  26-178.119 173.262   3
  20  24  26 118.760 168.446   3
  20  26  24-91.0716 155.536   3
  26  24  22 10567.9 558.096   3
  26  22  24 10171.2 567.397   3
  24  22  26 10320.5 579.939   3
  22  26  24 10706.9 558.468   3
  22  24  26 9932.01 557.124   3
  24  24  26 2176.45 276.877   3
  24  26  24 2055.24 251.690   3
  26  24  24 2088.30 260.308   3
  26   0  26 4855.58 509.858   3
  26  -2  26 25753.3 1151.86   3
  26   2  26 25771.3 1131.94   3
  26  -4  26 2768.80 432.599   3
  26   4  26 2348.34 379.915   3
  26  -6  26 2251.91 401.854   3
  26   6  26 1634.84 313.421   3
  26  -8  26 768.456 308.951   3
  26   8  26 713.561 250.458   3
  26  10  26 16427.5 845.928   3
  26 -10  26 16647.7 948.862   3
  26  12  26 11703.1 713.587   3
  26 -12  26 10382.4 757.878   3
  26  14  26 8651.81 610.800   3
  26  16  26 12877.7 707.587   3
  18  26  26 1221.30 220.077   3
  26  18  26 1340.29 266.002   3
  20  26  26 3891.45 347.000   3
  26  20  26 3492.08 356.330   3
  26  22  26 17187.7 714.221   3
  22  26  26 17288.4 688.198   3
  26  24  26-28.5797 148.397   3
  24  26  26 76.2787 164.536   3
   1   1 -27 4077.39 496.791   1
  -1   1 -27 3744.45 470.311   1
   1  -1 -27 4017.78 497.670   1
  -1  -1 -27 4084.96 492.205   1
   3  -1 -27 3378.60 462.966   1
   1  -3 -27 3466.60 475.792   1
  -3  -1 -27 3413.32 415.926   1
  -1   3 -27 3071.06 426.904   1
   1   3 -27 3965.83 495.612   1
   3   1 -27 3792.21 497.877   1
  -1  -3 -27 3376.54 438.629   1
  -3   1 -27 3268.54 435.401   1
   3  -3 -27 63335.6 2008.79   1
  -3   3 -27 62013.2 1839.49   1
   3   3 -27 63718.3 2029.40   1
   1   5 -27 34576.2 1457.85   1
  -1   5 -27 33769.2 1397.83   1
   1  -5 -27 34083.4 1416.34   1
  -1  -5 -27 32028.7 1320.18   1
   5   1 -27 33662.6 1482.90   1
   5  -1 -27 33431.9 1471.81   1
   3   5 -27 7294.29 682.289   1
  -3   5 -27 7036.35 616.908   1
   5  -3 -27 6767.15 668.868   1
   3  -5 -27 7720.67 704.225   1
   5   3 -27 8029.16 728.453   1
   5  -5 -27 12602.0 909.207   1
   5   5 -27 11739.7 884.106   1
   1   7 -27 18170.2 1069.11   1
   7   1 -27 17459.4 569.707   2
   7  -1 -27 17235.8 561.979   2
  -1   7 -27 18459.3 1040.35   1
   7  -1 -27 17944.2 1093.99   1
   7   1 -27 18302.4 1100.32   1
   3   7 -27 42553.8 1701.08   1
   7  -3 -27 42851.7 924.440   2
   7   3 -27 42664.0 946.424   2
  -3   7 -27 38320.1 1465.93   1
   7  -3 -27 40921.6 1692.56   1
   3  -7 -27 39678.4 1592.58   1
   7   3 -27 42055.8 1701.28   1
   7   5 -27 269.158 124.031   2
   5   7 -27 271.631 104.849   2
  -5   7 -27 54.9779 166.215   1
   5   7 -27 483.863 258.485   1
   7   5 -27 267.842 209.327   1
   7  -5 -27 394.741 219.228   1
   5  -7 -27-48.8490 189.884   1
  27  -5   7-268.792 257.661   3
  27  -7   5 456.718 223.349   3
   7  -7 -27 3317.34 519.939   1
   7   7 -27 2401.93 436.930   1
  27  -7   7 2614.96 401.863   3
   7   7 -27 3505.43 258.205   2
   9   1 -27 18897.6 607.829   2
  -1   9 -27 18767.6 1067.56   1
   1   9 -27 19397.0 1119.94   1
   9  -1 -27 19281.3 603.944   2
  27  -1   9 19789.3 924.968   3
  27   1   9 19690.6 903.753   3
   9  -1 -27 19394.6 1161.80   1
   9   1 -27 18683.4 1138.51   1
   9  -3 -27 8802.90 399.166   2
  -3   9 -27 7998.12 674.046   1
   9   3 -27 9192.23 423.310   2
   3   9 -27 8673.48 408.180   2
   3   9 -27 9301.03 797.513   1
   9  -3 -27 9395.05 810.863   1
   9   3 -27 9158.75 796.577   1
  27   3   9 8301.56 583.467   3
  27  -3   9 8791.20 638.879   3
   9  -5 -27 1981.14 195.055   2
   5   9 -27 1958.55 429.447   1
   9   5 -27 1918.27 374.734   1
   9  -5 -27 1468.36 361.678   1
  -5   9 -27 1795.46 320.782   1
  27   5   9 1718.22 265.715   3
  27  -5   9 2349.12 377.653   3
   9   5 -27 2144.15 210.937   2
   5   9 -27 2335.67 221.142   2
   7   9 -27 392.986 112.920   2
   9   7 -27 234.214 93.7528   2
   9  -7 -27 359.362 100.602   2
   7   9 -27 280.082 202.486   1
   9   7 -27 286.305 227.033   1
   9  -7 -27 361.560 221.867   1
  27  -7   9 378.622 237.424   3
  27   7   9 251.247 183.925   3
  27  -9   7 501.458 286.613   3
   9   9 -27 807.359 152.077   2
   9  -9 -27 604.396 116.911   2
   9   9 -27 451.229 217.375   1
  27  -9   9 870.199 277.461   3
  27   9   9 220.371 181.659   3
   1  11 -27 11598.9 888.223   1
  -1  11 -27 11080.4 839.740   1
  11  -1 -27 11718.4 474.204   2
  11  -1 -27 9529.20 838.969   1
  11   1 -27 11474.8 901.869   1
  27   1  11 11791.6 720.385   3
  27  -1  11 11952.6 723.754   3
   1  11 -27 10547.1 440.741   2
  11   1 -27 11664.4 471.511   2
  11  -1  27 11158.9 621.134   3
   3  11 -27 32.3243 75.1859   2
  11   3 -27 139.562 85.0381   2
  11  -3 -27 75.4055 79.4460   2
  11  -3 -27 259.414 314.358   1
  -3  11 -27 276.292 235.873   1
  11   3 -27-303.210 249.410   1
   3  11 -27-93.1696 209.115   1
  27   3  11-541.467 249.032   3
  27  -3  11 153.315 230.662   3
  11  -3  27 302.591 194.104   3
   5  11 -27 1368.37 171.567   2
  11   5 -27 1487.34 183.602   2
  11  -5 -27 1583.78 175.793   2
  11  -5 -27 758.747 306.848   1
  11   5 -27 1490.39 341.644   1
  -5  11 -27 1231.51 279.470   1
   5  11 -27 1415.41 360.001   1
  27  -5  11 1176.52 296.982   3
  11  -5  27 1707.14 276.304   3
  27   5  11 1801.46 302.285   3
  11  -7 -27 2739.37 221.191   2
   7  11 -27 2533.11 441.933   1
  11   7 -27 2211.20 433.246   1
  27  -7  11 2907.39 444.553   3
  11   7 -27 2615.03 232.785   2
  27   7  11 2494.52 340.505   3
   7  11 -27 2694.43 238.601   2
   9 -11 -27 722.879 131.628   2
  11   9 -27 753.571 149.392   2
   9  11 -27 841.175 145.038   2
  11  -9 -27 733.599 132.179   2
   9  11 -27 550.982 207.863   1
  11   9 -27 382.642 233.583   1
  27  -9  11 702.056 256.272   3
  27   9  11 713.920 182.446   3
  11 -11 -27 5211.85 312.317   2
  11  11 -27 4421.96 600.947   1
  27  11  11 5420.04 465.482   3
  27 -11  11 4318.76 512.905   3
  13   1 -27 7.25017 87.4943   2
  13  -1 -27 11.3195 72.5128   2
  13   1 -27 130.750 164.565   1
  -1  13 -27 132.195 171.792   1
  13  -1 -27-105.062 190.041   1
   1  13 -27 152.650 265.298   1
  27  -1  13 207.348 221.818   3
  27   1  13 194.547 209.539   3
  13   1  27 104.968 182.679   3
  13  -1  27-72.7335 166.555   3
   3  13 -27-103.064 95.2299   2
  13   3 -27 10.9532 82.1647   2
  13  -3 -27 56.2166 95.8605   2
  13   3 -27-369.033 278.173   1
  13  -3 -27 107.785 191.382   1
  -3  13 -27 166.338 183.793   1
   3  13 -27 358.910 279.777   1
  27  -3  13-190.344 206.607   3
  27   3  13 73.5654 183.389   3
  13  -3  27 153.320 161.293   3
   5  13 -27-14.8612 83.9114   2
  13   5 -27-36.3279 92.8903   2
  13  -5 -27-2.44690 71.6647   2
  13  -5 -27-15.9412 193.736   1
  -5  13 -27-64.8436 187.830   1
  13   5 -27 303.439 234.141   1
   5  13 -27-3.89783 181.896   1
  27  -5  13-13.1156 199.008   3
  13  -5  27-110.382 164.421   3
  27   5  13 156.153 197.113   3
  13  -7 -27 3693.26 266.944   2
  13   7 -27 2605.17 440.138   1
   7  13 -27 3216.53 494.847   1
  27  -7  13 3559.00 442.345   3
  13  -7  27 3707.77 394.824   3
  27   7  13 2875.81 367.576   3
  13   7 -27 3585.06 268.742   2
   9 -13 -27 2747.68 226.956   2
  13  -9 -27 2978.00 252.407   2
   9  13 -27 2881.13 482.363   1
  13   9 -27 2450.22 436.449   1
  27  -9  13 3041.43 442.249   3
  27   9  13 2358.75 335.397   3
  13 -11 -27 331.798 106.978   2
  11 -13 -27 319.812 98.1293   2
  11  13 -27 149.043 250.529   1
  13  11 -27 65.5500 188.752   1
  27 -11  13 430.572 288.326   3
  27  11  13-32.7275 171.679   3
  13 -13 -27 9895.59 431.277   2
  27  13  13 10310.9 636.628   3
  15   1 -27 1450.29 175.519   2
  15  -1 -27 1417.73 172.375   2
  15  -1 -27 1388.04 369.362   1
  15   1 -27 1079.44 344.688   1
  -1  15 -27 1707.97 380.273   1
   1  15 -27 1569.39 414.885   1
  27  -1  15 1039.02 258.014   3
  27   1  15 1466.13 282.984   3
  15   1  27 1385.28 273.471   3
  15  -1  27 1511.29 289.836   3
  -3  15 -27 8861.32 774.789   1
   3  15 -27 9298.10 853.358   1
  15   3 -27 9610.73 854.978   1
  15  -3 -27 9273.66 859.168   1
  27  -3  15 9260.15 674.658   3
  27   3  15 10294.7 681.046   3
  15  -3  27 9277.86 605.542   3
  15   3 -27 9764.01 437.890   2
  15  -3 -27 9851.56 427.074   2
  15   3  27 9734.38 617.450   3
  15  -5 -27-3.93860 76.9476   2
  -5  15 -27 193.456 192.835   1
   5  15 -27 403.431 348.601   1
  15  -5 -27-68.0903 210.912   1
  15   5 -27 123.070 216.062   1
  27  -5  15 87.2016 216.672   3
  15  -5  27 281.167 203.079   3
  27   5  15 33.0409 220.060   3
  15   7 -27 2306.56 457.901   1
   7  15 -27 1979.00 416.006   1
  27  -7  15 2566.21 381.881   3
  15  -7 -27 2029.90 203.093   2
  15  -7  27 2182.16 333.584   3
  27   7  15 2560.33 342.358   3
   9 -15 -27 1645.31 172.919   2
  15  -9 -27 1740.68 182.885   2
  15   9 -27 1414.85 335.245   1
   9  15 -27 1724.03 409.562   1
  27  -9  15 1593.56 341.865   3
  27   9  15 1222.25 272.896   3
  15  -9  27 955.896 234.113   3
  11 -15 -27 4659.95 291.709   2
  11  15 -27 3865.84 553.289   1
  15  11 -27 5018.51 622.005   1
  27 -11  15 3924.64 511.411   3
  15 -11 -27 4581.10 291.130   2
  15 -13 -27 13.5137 87.4623   2
  13 -15 -27 32.6642 72.8243   2
  27 -13  15-150.528 292.162   3
  27  13  15-19.5774 196.179   3
  27  15  15 16136.7 794.683   3
  15 -15 -27 16265.4 526.135   2
  -1  17 -27 5902.73 694.947   1
   1  17 -27 6937.87 761.632   1
  17   1 -27 7100.03 772.545   1
  17  -1 -27 6093.52 689.522   1
  27  -1  17 6732.35 577.090   3
  27   1  17 5623.06 529.235   3
  17   1  27 6010.24 514.147   3
  17  -1  27 6473.01 528.595   3
  17  -1 -27 6319.90 347.680   2
   3  17 -27 35468.4 1714.09   1
  -3  17 -27 32189.0 1559.84   1
  17   3 -27 32872.0 1596.53   1
  17  -3 -27 34652.4 1660.95   1
  27   3 -17 29573.9 1383.15   1
  27   3  17 35325.8 1264.45   3
  17  -3  27 34355.4 1217.85   3
  27  -3  17 33486.2 1287.97   3
  17  -3 -27 35289.7 850.754   2
  17   3  27 33642.5 1192.13   3
  17   5 -27 2426.01 447.432   1
  -5  17 -27 2383.50 426.354   1
   5  17 -27 3458.68 543.026   1
  27  -5  17 3416.12 448.628   3
  17   5  27 2846.58 371.614   3
  17  -5  27 2709.18 365.685   3
  27   5  17 2563.80 365.316   3
  17  -5 -27 2916.78 236.978   2
   7  17 -27 14547.4 1069.90   1
  17   7 -27 12817.0 989.155   1
  17  -7  27 14460.6 789.022   3
  27  -7  17 13961.0 866.220   3
  27   7  17 14483.0 785.332   3
  17  -7 -27 14374.4 516.969   2
  17   7  27 12553.9 720.540   3
   9 -17 -27 1453.99 163.483   2
  17  -9 -27 1227.74 162.739   2
  17  -9  27 957.407 260.525   3
  27  -9  17 1260.03 324.320   3
  27   9  17 1048.34 253.055   3
  17 -11 -27-12.3574 85.4141   2
  11 -17 -27 16.2499 80.7951   2
  17 -11  27-90.9671 193.170   3
  27 -11  17 165.996 254.655   3
  27  11  17-114.238 208.806   3
  17 -13  27 19401.9 950.372   3
  27  13  17 20919.7 929.309   3
  27 -13  17 19321.1 1086.16   3
  17 -13 -27 22886.3 636.144   2
  27  15  17 4670.26 440.119   3
  27  17  15 3772.26 385.281   3
  27  17  17 41835.8 1289.17   3
  -1  19 -27 19264.4 1282.10   1
   1  19 -27 21691.6 1365.23   1
  27  -1  19 19626.0 969.503   3
  19  -1  27 19729.5 940.343   3
  27   1  19 20244.8 976.242   3
  19   1  27 18934.0 911.058   3
  27   3 -19 7710.87 735.329   1
  27  -3  19 6502.61 595.054   3
  19  -3  27 5779.97 529.033   3
  27   3  19 5953.46 528.661   3
  19   3  27 5379.34 507.009   3
  27   5  19 7921.26 608.345   3
  27  -5  19 7410.52 627.066   3
  19  -5  27 7488.05 588.693   3
  19   5  27 7331.51 557.048   3
  27  -7  19 2749.36 419.071   3
  19   7  27 2959.48 376.060   3
  27   7  19 2826.93 375.056   3
  19  -7  27 2929.74 415.523   3
  27  -9  19 10317.0 772.311   3
  27   9  19 8917.00 630.371   3
  19  -9  27 8362.93 645.325   3
  19   9  27 8771.15 600.155   3
  27 -11  19 5939.22 611.931   3
  27  11  19 6509.92 548.804   3
  19 -11  27 6264.05 566.981   3
  19  11  27 6796.60 544.983   3
  27 -13  19-104.010 280.158   3
  19 -13  27-257.169 206.912   3
  27  13  19 117.889 189.988   3
  19  13  27 374.052 237.849   3
  19 -15  27 976.914 294.833   3
  27  15  19 486.399 205.678   3
  27  19  17 2753.35 337.418   3
  27  17  19 2423.74 327.064   3
  27  19  19 7794.77 537.966   3
  21  -1  27 5532.04 535.032   3
  27  -1  21 6499.29 602.878   3
  21   1  27 5753.86 535.201   3
  27   1  21 5919.30 555.913   3
  27  -3  21 39560.2 1428.79   3
  27   3  21 40684.5 1398.87   3
  21  -3  27 37747.1 1366.10   3
  21   3  27 39633.1 1348.31   3
  27  -5  21 15320.7 903.982   3
  27   5  21 14700.5 826.202   3
  21  -5  27 14513.9 842.942   3
  21   5  27 15320.2 824.310   3
  27   7  21 19164.9 924.679   3
  21  -7  27 18473.3 954.685   3
  27  -7  21 18868.0 1009.89   3
  21   7  27 19611.6 926.608   3
  27   9  21 19531.0 926.573   3
  21  -9  27 19354.0 982.116   3
  27  -9  21 18936.7 1032.25   3
  21   9  27 19553.1 918.903   3
  21 -11  27 307.422 260.762   3
  27 -11  21-103.398 253.739   3
  27  11  21 72.8522 216.204   3
  21  11  27 552.730 235.606   3
  27 -13  21 4718.82 552.513   3
  21 -13  27 5251.87 540.171   3
  27  13  21 4655.50 469.517   3
  21  13  27 4696.38 461.680   3
  21 -15  27 3835.01 445.109   3
  27  15  21 3540.58 406.563   3
  21  15  27 3987.00 425.415   3
  27  17  21 12228.0 693.735   3
  21  17  27 11543.3 683.363   3
  27  21  19 509.215 185.504   3
  21  19  27 549.294 193.767   3
  27  19  21 302.479 181.011   3
  19  27  21 620.377 181.423   3
  19  21  27 562.533 225.015   3
  27  21  21 31616.6 1045.79   3
  21  21  27 31087.6 1057.66   3
  21  27  21 31942.1 989.112   3
  23   1  27 16792.3 902.876   3
  27   1  23 16076.0 896.044   3
  27  -1  23 16687.0 919.179   3
  23  -1  27 16276.9 909.831   3
  27  -3  23 4714.46 520.971   3
  23   3  27 3696.81 445.531   3
  27   3  23 3889.30 439.243   3
  23  -3  27 3844.57 460.465   3
  27  -5  23 23643.1 1120.27   3
  27   5  23 25171.7 1088.40   3
  23  -5  27 24392.4 1103.50   3
  23   5  27 24178.7 1063.53   3
  27   7  23 42542.2 1412.60   3
  27  -7  23 43041.1 1545.71   3
  23  -7  27 43362.7 1503.11   3
  23   7  27 44593.3 1427.91   3
  23  -9  27 2213.66 395.864   3
  27  -9  23 2010.76 410.345   3
  27   9  23 1481.29 301.229   3
  23   9  27 1870.71 344.056   3
  27  11  23 19166.4 919.458   3
  27 -11  23 18533.9 1027.25   3
  23 -11  27 20072.3 1014.09   3
  23  11  27 20108.8 955.381   3
  23 -13  27 2463.72 379.147   3
  27 -13  23 2158.24 391.294   3
  27  13  23 2483.25 370.855   3
  23  13  27 2510.91 344.618   3
  23 -15  27 5.20110 215.362   3
  27  15  23 129.758 184.605   3
  23  15  27 18.3228 197.279   3
  27  17  23 6467.75 506.435   3
  23  17  27 6406.23 503.985   3
  27  19  23 28916.7 1026.86   3
  19  23  27 29548.4 1004.24   3
  19  27  23 29212.6 958.266   3
  23  19  27 28892.2 1036.15   3
  21  23  27 1221.17 252.803   3
  27  21  23 1168.68 230.527   3
  21  27  23 1187.33 234.396   3
  23  21  27 1348.81 268.556   3
  27  23  23 18175.8 721.010   3
  23  23  27 17228.2 722.183   3
  27  -1  25 1609.59 392.557   3
  27   1  25 1198.28 329.351   3
  25   1  27 920.924 282.652   3
  27  -3  25 4918.08 546.941   3
  25  -3  27 4576.12 511.561   3
  27   3  25 4090.09 486.541   3
  25   3  27 4217.96 478.467   3
  27  -5  25 8738.62 687.368   3
  27   5  25 7884.89 625.005   3
  25  -5  27 8352.85 677.144   3
  25   5  27 8243.04 644.822   3
  25  -7  27 1970.48 375.505   3
  27  -7  25 2128.63 410.119   3
  25   7  27 2069.95 367.824   3
  27   7  25 1606.38 329.167   3
  27   9  25 18817.2 909.828   3
  25   9  27 19218.6 924.720   3
  25  -9  27 18841.1 991.474   3
  27  -9  25 20239.1 1053.46   3
  25 -11  27 5795.28 566.042   3
  27 -11  25 5046.76 546.219   3
  27  11  25 7002.52 577.882   3
  25  11  27 5924.80 520.993   3
  27 -13  25 6285.08 607.348   3
  25 -13  27 6380.00 580.436   3
  27  13  25 6731.12 642.681   3
  25  13  27 5715.11 496.190   3
  27  15  25 1942.66 325.322   3
  25  15  27 2163.28 338.742   3
  27  17  25-57.0266 166.717   3
  25  17  27 87.1379 177.620   3
  19  25  27 140.564 167.551   3
  19  27  25 8.05552 220.783   3
  25  19  27 78.1186 194.707   3
  27  19  25-246.691 204.297   3
  25  21  27 4172.90 383.956   3
  27  21  25 4462.91 373.552   3
  21  25  27 4418.86 378.805   3
  21  27  25 3871.47 335.519   3
  27  23  25-15.4640 129.029   3
  23  27  25 119.762 123.341   3
  23  25  27-91.3429 150.959   3
  25  23  27 170.259 131.884   3
  25  25  27-56.6374 131.000   3
  27   1  27 2873.12 420.325   3
  27  -1  27 3481.08 456.821   3
  27   3  27 12222.5 781.570   3
  27  -3  27 13405.8 833.743   3
  27   5  27 6207.04 564.047   3
  27  -5  27 6327.80 600.542   3
  27   7  27 45174.3 1445.18   3
  27  -7  27 45153.7 1572.27   3
  27  -9  27 415.370 253.200   3
  27   9  27 539.929 236.495   3
  27 -11  27 17359.1 978.792   3
  27  11  27 17486.2 855.039   3
  27  13  27 6259.15 513.889   3
  27  15  27-113.340 194.524   3
  27  17  27 13366.5 678.869   3
  27  19  27 11664.9 610.520   3
  19  27  27 11503.5 572.460   3
  21  27  27 3353.01 302.123   3
  27  21  27 3162.36 315.385   3
  23  27  27 259.669 130.188   3
  27  23  27 452.115 157.222   3
  27  25  27 960.474 170.288   3
   0   0 -28 205339. 3876.90   1
   0  -2 -28 8910.59 727.222   1
   0   2 -28 9823.14 768.612   1
   2   0 -28 9470.87 764.983   1
  -2   0 -28 10052.6 754.792   1
   2  -2 -28 9297.67 770.659   1
   2   2 -28 10072.1 802.871   1
  -2   2 -28 9387.03 715.499   1
   0  -4 -28 7250.84 659.470   1
   0   4 -28 7144.01 661.768   1
   4   0 -28 7436.38 706.068   1
   4   2 -28 173.423 89.2321   2
   2   4 -28 202.246 81.6135   2
   2  -4 -28 86.2543 228.060   1
  -2   4 -28 569.963 223.728   1
   2   4 -28 44.4517 190.639   1
   4  -2 -28 122.552 216.382   1
   4   2 -28-35.1284 166.017   1
   4   4 -28 198.494 97.2303   2
  28  -4   4 204.591 251.201   3
   4  -4 -28 207.963 183.853   1
   4   4 -28 187.831 193.169   1
   6   0 -28 4047.79 276.850   2
   0   6 -28 4668.73 304.541   2
  28   0   6 4095.98 443.872   3
   6   0 -28 4054.16 544.702   1
   0   6 -28 2829.67 412.906   1
   0  -6 -28 3896.53 496.742   1
   6  -2 -28 329.973 114.585   2
   6   2 -28 340.200 110.067   2
   2   6 -28 372.084 120.664   2
  28  -2   6 452.722 245.567   3
  -2   6 -28-188.681 205.794   1
   2   6 -28 593.751 257.883   1
   6  -2 -28 326.376 220.936   1
   6   2 -28 586.482 241.123   1
   2  -6 -28 727.741 260.885   1
   6   4 -28 579.689 137.439   2
   4   6 -28 545.812 131.704   2
  28  -4   6 345.345 227.696   3
  -4   6 -28-19.6664 177.198   1
   6  -4 -28 259.238 230.292   1
   6   4 -28 328.517 226.057   1
   4  -6 -28 564.520 250.350   1
   6   6 -28 1721.31 196.201   2
  28  -6   6 998.885 311.278   3
   6   6 -28 1026.57 320.331   1
   6  -6 -28 1547.64 364.549   1
   0   8 -28 7718.60 693.654   1
   0   8 -28 8725.53 409.757   2
   8   0 -28 8523.50 400.319   2
  28   0   8 8562.01 629.505   3
   8   0 -28 9012.43 808.040   1
  -2   8 -28 5075.51 309.218   2
   8  -2 -28 4722.59 299.169   2
   2   8 -28 5041.00 318.032   2
   8   2 -28 5078.66 318.778   2
  28  -2   8 5692.62 527.879   3
  28   2   8 5019.18 492.847   3
  -2   8 -28 4353.21 505.660   1
   2   8 -28 4476.21 559.257   1
   8  -2 -28 5686.43 646.832   1
   8   2 -28 4512.87 570.622   1
   8  -4 -28 10815.2 451.298   2
  -4   8 -28 10208.3 733.070   1
  -4   8 -28 10557.0 445.906   2
   8   4 -28 12217.2 492.492   2
   4   8 -28 10984.7 472.819   2
   4   8 -28 10639.8 893.976   1
   8  -4 -28 10940.1 894.316   1
   8   4 -28 11653.6 917.020   1
  28   4   8 12493.6 731.918   3
  28  -4   8 12106.9 759.144   3
   8  -6 -28 2202.88 209.412   2
   6   8 -28 2411.01 425.020   1
   8   6 -28 2366.09 448.364   1
   8  -6 -28 2123.29 407.290   1
  28   6   8 2831.00 343.381   3
  28  -6   8 2294.29 383.236   3
   6   8 -28 2378.08 227.470   2
   8   6 -28 2151.92 212.908   2
   8   8 -28 19902.8 1219.99   1
   8  -8 -28 19273.0 614.928   2
  28  -8   8 19884.7 1059.16   3
  28   8   8 21301.5 942.290   3
   8   8 -28 20421.0 654.355   2
  10   0 -28 2438.76 229.801   2
   0  10 -28 2245.25 220.063   2
  10   0 -28 1832.27 419.025   1
   0  10 -28 2251.66 418.831   1
  28   0  10 2134.64 342.030   3
  10   2 -28 2647.64 234.328   2
  -2  10 -28 2231.30 215.832   2
  10  -2 -28 2253.16 208.199   2
  10   2 -28 3308.24 528.456   1
  10  -2 -28 2500.68 460.692   1
  -2  10 -28 2087.35 378.349   1
   2  10 -28 2595.24 465.019   1
  28  -2  10 2594.07 349.472   3
  28   2  10 2391.31 368.778   3
  10  -2  28 2760.52 332.934   3
   2  10 -28 2613.71 231.023   2
  10  -4 -28 333.035 109.272   2
   4  10 -28 332.731 117.389   2
  10   4 -28 395.890 115.253   2
   4  10 -28 427.625 252.846   1
  10  -4 -28 245.060 228.294   1
  10   4 -28 118.983 209.601   1
  -4  10 -28 515.570 233.804   1
  28  -4  10 536.488 243.370   3
  28   4  10 728.806 285.884   3
  10  -4  28 793.727 200.546   3
   6  10 -28 871.884 148.099   2
  10   6 -28 877.833 154.433   2
  10  -6 -28 928.731 158.343   2
  28   6  10 889.701 241.805   3
  28  -6  10 1029.75 316.691   3
   6  10 -28 1151.01 333.683   1
  10  -6 -28 614.240 278.037   1
  10   6 -28 920.728 295.695   1
   8 -10 -28 126.071 96.6293   2
   8  10 -28 100.420 87.6244   2
  10   8 -28 230.335 118.252   2
  10  -8 -28 21.2757 81.7631   2
   8  10 -28 49.2374 203.434   1
  10   8 -28 163.768 194.773   1
  28  -8  10 134.148 231.888   3
  28   8  10-127.186 206.792   3
  10  10 -28 12527.8 977.022   1
  10 -10 -28 12108.5 483.150   2
  28 -10  10 12588.4 855.226   3
  28  10  10 13098.5 735.876   3
  10  10 -28 12003.9 507.919   2
   0  12 -28 50383.2 1899.22   1
  12   0 -28 48463.2 1955.04   1
  28   0  12 51854.9 1578.05   3
  12   0 -28 49918.9 1051.83   2
  12   0  28 48338.1 1378.18   3
   2  12 -28 8394.59 794.715   1
  12  -2 -28 8832.65 412.143   2
  -2  12 -28 7395.19 703.090   1
  12  -2 -28 8926.36 833.747   1
  12   2 -28 9414.50 867.346   1
  28   2  12 8886.42 636.496   3
  28  -2  12 9350.63 673.325   3
   2  12 -28 8843.50 400.966   2
  12  -2  28 8984.79 587.904   3
  12   2 -28 9568.56 429.329   2
   4  12 -28 7704.93 767.909   1
  12  -4 -28 7985.91 392.820   2
  -4  12 -28 7331.88 656.366   1
  12  -4 -28 8038.29 803.880   1
  12   4 -28 7016.71 749.432   1
  28   4  12 7973.96 607.677   3
  28  -4  12 7287.83 622.735   3
   4  12 -28 7426.97 376.661   2
  12   4 -28 8477.97 405.889   2
  12  -4  28 7765.53 551.390   3
   6  12 -28 103.446 90.1344   2
  12   6 -28 428.889 122.432   2
  12  -6 -28 499.959 128.508   2
   6  12 -28 116.120 178.860   1
  12  -6 -28 114.046 197.992   1
  12   6 -28 475.538 281.859   1
  28  -6  12 361.983 222.839   3
  28   6  12 518.498 225.246   3
  12  -6  28-68.1200 179.442   3
  12  -8 -28 5579.45 329.156   2
   8  12 -28 5117.05 643.896   1
   8 -12 -28 5148.05 310.126   2
  12   8 -28 5014.83 628.904   1
  28  -8  12 5274.62 538.981   3
  28   8  12 5215.03 490.692   3
  12   8 -28 5165.77 333.982   2
  12 -10 -28 7.28987 84.4366   2
  10 -12 -28 77.0530 83.4635   2
  10  12 -28-91.6706 168.586   1
  12  10 -28 187.663 217.217   1
  28 -10  12-59.4233 233.310   3
  28  10  12 194.820 187.864   3
  12  12 -28 12091.8 962.130   1
  12 -12 -28 14242.8 526.870   2
  28  12  12 13090.1 729.308   3
   0  14 -28 6175.28 690.041   1
  14   0 -28 5303.38 635.242   1
  28   0  14 6118.92 550.138   3
  14   0 -28 5630.02 331.818   2
  14   0  28 5857.86 492.681   3
   2  14 -28 12153.7 985.670   1
  -2  14 -28 10764.7 864.929   1
  14   2 -28 11175.2 928.633   1
  14  -2 -28 11593.4 956.289   1
  28   2  14 11793.1 738.065   3
  28  -2  14 11027.1 737.506   3
  14  -2 -28 12259.7 479.527   2
  14   2 -28 11278.5 473.162   2
  14   2  28 11449.2 676.730   3
  14  -2  28 10938.8 666.999   3
   4  14 -28 169.703 74.2122   2
  14   4 -28 408.229 116.847   2
  14  -4 -28 323.595 107.254   2
  14   4 -28 465.800 266.093   1
  14  -4 -28 279.978 240.238   1
  -4  14 -28-69.9220 211.966   1
   4  14 -28 521.142 301.263   1
  28   4  14-45.8750 226.493   3
  28  -4  14 74.8453 228.094   3
  14  -4  28 81.4486 170.103   3
   6  14 -28 11716.7 963.419   1
  14   6 -28 11714.4 951.460   1
  14  -6  28 9683.67 628.665   3
  28   6  14 11004.2 697.446   3
  28  -6  14 11271.1 786.259   3
  14  -6 -28 11008.2 457.136   2
   8  14 -28 17672.9 1186.40   1
   8 -14 -28 19044.3 605.756   2
  14   8 -28 17784.5 1161.97   1
  14  -8  28 17974.8 855.566   3
  28   8  14 18364.0 890.838   3
  28  -8  14 18220.7 1006.90   3
  14  -8 -28 19200.6 607.832   2
  10 -14 -28 3009.11 243.287   2
  10  14 -28 2560.56 469.375   1
  14  10 -28 3277.80 525.866   1
  28 -10  14 3176.34 461.439   3
  14 -10 -28 3481.47 261.346   2
  28  10  14 3026.83 388.845   3
  12 -14 -28 4112.99 280.443   2
  28 -12  14 3273.22 492.137   3
  28  12  14 3722.37 416.652   3
  14 -12 -28 4025.85 272.683   2
  14 -14 -28 116.483 87.7093   2
  28  14  14 188.914 176.060   3
   0  16 -28 7193.93 763.621   1
  16   0 -28 7499.88 795.518   1
  28   0  16 7707.47 631.800   3
  16   0  28 7390.20 556.047   3
  16   0 -28 7163.10 375.290   2
  16   2 -28 1043.97 161.362   2
  16  -2 -28 1469.40 181.825   2
  16   2 -28 1635.79 420.912   1
  -2  16 -28 1244.48 368.214   1
   2  16 -28 756.478 293.248   1
  16  -2 -28 1551.41 377.540   1
  28  -2  16 1190.79 272.153   3
  28   2  16 1179.72 319.912   3
  16   2  28 1795.46 332.835   3
  16  -2  28 1141.58 280.140   3
  16   4 -28 2905.88 462.133   1
  16  -4 -28 3049.85 529.747   1
  -4  16 -28 2627.48 432.221   1
   4  16 -28 4184.35 604.078   1
  28  -4  16 2781.39 408.022   3
  28   4  16 3416.89 428.551   3
  16  -4  28 3284.66 380.276   3
  16  -4 -28 3418.83 257.249   2
  16   4  28 3543.66 411.161   3
  16   6 -28 3777.82 541.637   1
   6  16 -28 3064.81 508.832   1
  28  -6  16 3684.91 497.297   3
  16  -6  28 3347.89 390.005   3
  16  -6 -28 3040.10 245.565   2
  16   6  28 3691.27 422.324   3
  28   6  16 2901.74 377.459   3
   8 -16 -28 5048.56 305.651   2
  28  -8  16 4151.24 520.855   3
  28   8  16 5191.74 485.429   3
  16  -8  28 5260.81 482.962   3
  16  -8 -28 5083.85 310.217   2
  10 -16 -28 5829.44 324.841   2
  16 -10  28 5094.11 487.617   3
  28  10  16 5716.49 503.124   3
  28 -10  16 6041.39 609.930   3
  16 -10 -28 5649.55 330.598   2
  12 -16 -28 11348.2 456.731   2
  28  12  16 10166.9 650.814   3
  28 -12  16 10197.3 793.352   3
  16 -12 -28 10952.5 441.553   2
  14 -16 -28 865.545 130.917   2
  16 -14 -28 630.588 123.268   2
  28  14  16 679.728 185.805   3
  28  16  16 1981.47 304.859   3
  28   0  18 19077.8 960.388   3
  18   0  28 17673.8 897.280   3
  -2  18 -28 1107.39 374.958   1
  28  -2  18 1238.59 316.416   3
  28   2  18 1133.54 316.958   3
  18  -2  28 1156.21 276.889   3
  18   2  28 1258.45 289.420   3
  28  -4  18 8538.72 727.725   3
  18  -4  28 8698.84 634.592   3
  28   4  18 8144.90 606.673   3
  18   4  28 8038.80 591.369   3
  18  -4 -28 8883.49 418.023   2
  28  -6  18 2749.13 426.809   3
  18   6  28 3013.18 363.012   3
  18  -6 -28 2961.40 242.144   2
  18  -6  28 2566.41 386.920   3
  28   6  18 2598.98 353.895   3
   8 -18 -28 152.452 83.3672   2
  18  -8 -28-1.52064 93.3368   2
  18  -8  28 6.05590 222.718   3
  28  -8  18 42.2584 259.242   3
  18   8  28 116.575 201.558   3
  28   8  18-47.2130 219.250   3
  10 -18 -28 4882.29 295.855   2
  28 -10  18 4765.65 549.333   3
  18 -10  28 4893.34 499.314   3
  28  10  18 5074.50 477.081   3
  18 -10 -28 5160.97 306.559   2
  18  10  28 4480.80 446.017   3
  28 -12  18 13360.6 891.523   3
  18 -12  28 12785.6 776.049   3
  28  12  18 14150.1 799.901   3
  18 -12 -28 14835.7 514.858   2
  28  14  18 6246.52 512.505   3
  28  16  18-123.331 213.292   3
  28  18  18 4272.04 409.135   3
  20   0  28 16880.6 894.414   3
  28   0  20 17426.5 938.937   3
  20  -2  28 37287.5 1338.09   3
  28   2  20 37328.7 1350.84   3
  28  -2  20 36776.3 1371.44   3
  20   2  28 36657.1 1300.12   3
  28  -4  20 884.254 330.417   3
  20   4  28 803.449 261.134   3
  20  -4  28 332.156 218.107   3
  28   4  20 199.079 232.195   3
  28  -6  20 1562.16 386.971   3
  20   6  28 1300.30 308.479   3
  28   6  20 895.995 266.929   3
  20  -6  28 1438.27 330.231   3
   8 -20 -28 622.101 120.902   2
  20  -8  28 145.411 203.661   3
  28  -8  20 277.003 256.490   3
  28   8  20 425.697 225.771   3
  20   8  28 606.317 250.207   3
  20 -10  28 34726.6 1312.32   3
  28  10  20 35619.4 1256.50   3
  28 -10  20 33282.4 1399.11   3
  20  10  28 34720.7 1238.84   3
  28 -12  20 2628.06 457.233   3
  20 -12  28 3245.86 440.279   3
  28  12  20 2414.42 337.641   3
  20  12  28 2963.17 409.233   3
  28  14  20 14877.4 789.725   3
  20 -14  28 16056.7 891.812   3
  20  14  28 15269.2 819.998   3
  28  16  20 12871.8 720.732   3
  20  16  28 12845.7 730.283   3
  28  18  20 3296.88 360.623   3
  20  18  28 4420.49 428.831   3
  20  20  28 2435.51 334.190   3
  28  20  20 1590.94 259.731   3
  28   0  22 1381.53 341.756   3
  22   0  28 1921.58 367.594   3
  28  -2  22-50.7598 251.159   3
  22   2  28 167.231 220.820   3
  22  -2  28 10.3679 253.440   3
  28   2  22 196.045 223.537   3
  28  -4  22 4548.04 521.815   3
  28   4  22 4263.28 460.128   3
  22  -4  28 3502.29 441.202   3
  22   4  28 3659.32 445.421   3
  28  -6  22 611.830 324.719   3
  22  -6  28 138.668 214.831   3
  22   6  28-22.2496 220.070   3
  28   6  22-290.842 268.983   3
  28  -8  22 1654.96 367.769   3
  22  -8  28 2365.51 404.228   3
  22   8  28 1887.41 346.814   3
  28   8  22 2144.69 363.060   3
  22 -10  28 2889.64 415.041   3
  28 -10  22 3228.59 475.266   3
  28  10  22 2695.89 381.004   3
  22  10  28 3044.59 404.766   3
  22 -12  28 1315.91 318.377   3
  28 -12  22 1140.95 361.981   3
  22  12  28 913.793 274.719   3
  28  12  22 1873.02 335.370   3
  22 -14  28 4027.26 484.802   3
  28  14  22 3825.66 424.790   3
  22  14  28 3456.66 399.032   3
  28  16  22 2677.72 369.876   3
  22  16  28 2627.70 331.120   3
  22  18  28 3473.19 390.374   3
  28  18  22 1981.19 288.308   3
  28  20  22 8663.30 540.817   3
  22  20  28 8717.51 562.127   3
  20  28  22 8372.69 494.276   3
  20  22  28 8356.31 537.257   3
  28  22  22 23317.4 837.723   3
  22  22  28 22545.5 852.766   3
  24   0  28 32723.0 1269.28   3
  28   0  24 32711.4 1298.11   3
  28   2  24 9548.90 698.254   3
  24   2  28 9467.77 675.500   3
  28  -2  24 8749.39 681.585   3
  24  -2  28 9954.64 710.969   3
  24  -4  28 1762.62 370.114   3
  28  -4  24 3237.83 467.664   3
  28   4  24 2416.86 383.481   3
  24   4  28 2567.24 394.855   3
  28  -6  24 437.241 292.892   3
  24  -6  28 853.745 317.548   3
  24   6  28 473.419 256.198   3
  28   6  24 559.046 238.058   3
  28   8  24 5860.61 536.532   3
  24  -8  28 5264.88 551.007   3
  24   8  28 6419.19 560.161   3
  28  -8  24 5995.22 620.060   3
  28 -10  24 4876.42 569.216   3
  28  10  24 4874.64 482.156   3
  24 -10  28 5277.27 548.519   3
  24  10  28 5465.46 497.928   3
  28  12  24 12242.7 714.077   3
  28 -12  24 11861.7 828.541   3
  24 -12  28 12499.0 819.546   3
  24  12  28 12432.9 726.385   3
  24 -14  28 13759.7 835.831   3
  28  14  24 13737.8 744.317   3
  24  14  28 14226.2 758.328   3
  28  16  24 11976.7 674.633   3
  24  16  28 11817.4 694.976   3
  28  18  24 6588.64 495.672   3
  18  28  24 6468.96 446.938   3
  18  24  28 6999.95 484.856   3
  24  18  28 6506.24 499.524   3
  20  24  28-10.4642 144.494   3
  24  20  28-88.3914 155.716   3
  20  28  24 74.7459 134.011   3
  28  20  24 35.5497 163.973   3
  22  24  28 957.414 211.775   3
  24  22  28 793.774 220.435   3
  22  28  24 729.852 169.606   3
  28  22  24 498.827 169.298   3
  24  24  28 4275.39 342.028   3
  26   0  28 3506.59 445.736   3
  28   0  26 3689.97 458.373   3
  28  -2  26 2817.74 452.174   3
  28   2  26 3490.71 467.003   3
  26  -2  28 3827.82 468.840   3
  26   2  28 3214.01 432.675   3
  28  -4  26 390.944 259.786   3
  26  -4  28 699.749 312.302   3
  26   4  28-162.972 281.901   3
  28   4  26 123.924 233.660   3
  26  -6  28 53.1063 241.555   3
  28  -6  26 268.922 271.995   3
  26   6  28 71.1078 212.044   3
  28   6  26 181.272 217.735   3
  28   8  26 5482.43 524.230   3
  26  -8  28 5737.50 595.116   3
  28  -8  26 4856.93 533.984   3
  26   8  28 4998.87 506.641   3
  28 -10  26 778.682 301.038   3
  26 -10  28 472.331 237.828   3
  26  10  28 313.310 215.592   3
  28  10  26 378.787 213.991   3
  26 -12  28 3734.85 477.168   3
  28 -12  26 2455.61 406.147   3
  26  12  28 3244.66 390.970   3
  28  12  26 2943.50 390.819   3
  26  14  28 810.700 236.674   3
  28  14  26 732.569 258.165   3
  26  16  28 180.548 192.351   3
  28  16  26 101.961 204.683   3
  26  18  28 260.534 165.743   3
  18  28  26 145.104 138.873   3
  18  26  28 474.759 186.419   3
  28  18  26 358.010 181.436   3
  28  20  26 8555.57 519.372   3
  26  20  28 8908.26 523.818   3
  20  28  26 9447.93 494.077   3
  20  26  28 9569.46 513.231   3
  22  28  26 532.952 148.010   3
  26  22  28 641.863 183.030   3
  22  26  28 373.608 149.040   3
  28  22  26 429.321 129.335   3
  28  24  26 829.723 151.840   3
  24  26  28 659.965 145.457   3
  26  24  28 1097.23 184.104   3
  28   0  28 15473.3 875.262   3
  28   2  28 4396.74 488.471   3
  28  -2  28 4982.60 547.543   3
  28   4  28-284.338 248.794   3
  28  -4  28 176.205 270.148   3
  28  -6  28 1148.36 318.517   3
  28   6  28 730.508 269.602   3
  28  -8  28 235.114 239.806   3
  28   8  28 85.6274 209.826   3
  28 -10  28 10968.8 756.489   3
  28  10  28 11324.2 695.090   3
  28  12  28 1714.79 314.958   3
  28  14  28 10267.5 616.042   3
  28  16  28-296.340 187.963   3
  28  18  28 3263.08 339.214   3
  18  28  28 3314.59 307.770   3
  28  20  28 14085.1 611.438   3
  20  28  28 13949.8 576.678   3
  28  22  28 261.599 140.353   3
  22  28  28 283.720 135.005   3
  28  24  28 2612.06 223.327   3
  -1   1 -29 538.052 225.291   1
   1  -1 -29 554.202 201.712   1
  -1  -1 -29 653.665 263.508   1
   1   1 -29 144.595 196.463   1
   3   1 -29 4204.06 288.973   2
  29  -1   3 4170.80 471.320   3
  29   1   3 4425.30 459.438   3
   3   1 -29 4063.78 539.208   1
   1  -3 -29 3911.99 516.674   1
   3  -1 -29 3850.45 522.485   1
  -1   3 -29 4030.14 496.570   1
   1   3 -29 4111.85 542.101   1
   3   3 -29 156.914 98.0781   2
   3  -3 -29 148.783 164.839   1
   3   3 -29 223.458 234.348   1
   1   5 -29 23347.5 700.224   2
   5  -1 -29 22812.0 685.152   2
   5   1 -29 22523.4 687.970   2
  -1   5 -29 23401.3 704.377   2
  29   1   5 23998.0 1050.39   3
  29  -1   5 22947.1 1047.67   3
   5  -1 -29 22567.8 1268.20   1
   1  -5 -29 20894.8 1143.53   1
  -1   5 -29 21215.4 1145.96   1
   1   5 -29 22158.1 1207.17   1
   5   1 -29 21379.7 1238.36   1
   3   5 -29 5440.69 332.259   2
   5   3 -29 5517.15 335.867   2
  29   3   5 5684.73 513.808   3
  29  -3   5 6182.35 580.453   3
   5  -3 -29 5791.56 638.454   1
   3  -5 -29 4505.21 552.517   1
   3   5 -29 4754.29 601.500   1
   5   3 -29 5753.80 639.701   1
   5   5 -29 45951.3 1043.38   2
  29  -5   5 43873.7 1538.69   3
   5  -5 -29 43568.8 1761.40   1
   5   5 -29 44820.6 1829.36   1
   1   7 -29 5008.46 589.134   1
   1   7 -29 5923.19 352.726   2
   7  -1 -29 5893.02 340.724   2
  -1   7 -29 6493.57 355.973   2
   7   1 -29 5991.40 342.924   2
  -1   7 -29 5427.04 578.144   1
  29   1   7 6520.38 553.012   3
  29  -1   7 5878.56 557.038   3
   7  -1 -29 5544.96 662.984   1
   7   1 -29 5997.07 667.755   1
   7  -3 -29 5053.30 312.025   2
  -3   7 -29 4959.68 314.344   2
   7   3 -29 4825.44 322.896   2
   3   7 -29 4619.91 589.844   1
   3   7 -29 5030.65 324.993   2
  29   3   7 5352.54 491.993   3
  29  -3   7 5136.04 524.136   3
   7  -3 -29 5232.47 628.451   1
  -3   7 -29 4009.45 478.417   1
   7   3 -29 4211.58 571.225   1
   7  -5 -29 7982.66 394.666   2
   5   7 -29 7850.00 410.674   2
   7   5 -29 7941.78 411.465   2
  29  -5   7 7329.41 631.776   3
  29   5   7 8350.75 606.845   3
   7  -5 -29 7284.35 746.128   1
   5   7 -29 7563.45 764.556   1
   7   5 -29 7747.56 753.707   1
   7  -7 -29 16.9267 81.5650   2
   7   7 -29-60.3684 90.2463   2
   7   7 -29 395.404 298.370   1
  29   7   7 106.606 200.472   3
  29  -7   7-115.464 247.899   3
   1   9 -29 10944.3 879.676   1
   9  -1 -29 11085.4 474.934   2
   9   1 -29 11910.0 496.465   2
   1   9 -29 11359.3 491.264   2
  -1   9 -29 9983.71 807.474   1
  -1   9 -29 11199.7 476.372   2
   9   1 -29 11329.6 920.348   1
   9  -1 -29 10338.8 899.139   1
  29   1   9 11973.2 751.802   3
  29  -1   9 11844.8 752.707   3
   9  -1  29 10751.1 618.968   3
   9  -3 -29 2399.92 220.838   2
  -3   9 -29 2351.54 216.948   2
  -3   9 -29 1964.03 353.207   1
   3   9 -29 2656.94 458.888   1
   9  -3 -29 2114.95 445.508   1
   9   3 -29 3068.25 491.443   1
  29  -3   9 2292.24 387.845   3
  29   3   9 3011.26 399.566   3
   9  -3  29 2346.75 308.285   3
   3   9 -29 2451.84 229.167   2
   9   3 -29 2587.82 233.706   2
   5   9 -29 25488.9 1416.13   1
   9  -5 -29 25382.8 727.249   2
   9  -5 -29 25058.4 1388.65   1
   9   5 -29 27054.4 1454.30   1
  29   5   9 26223.1 1080.63   3
  29  -5   9 24817.0 1144.95   3
   9   5 -29 25709.5 743.296   2
   5   9 -29 24937.7 732.996   2
   9  -7 -29 3330.34 257.918   2
   7   9 -29 2874.09 512.834   1
   9   7 -29 3304.19 531.681   1
  29  -7   9 3650.27 471.954   3
  29   7   9 3055.31 382.340   3
   7   9 -29 3127.42 259.210   2
   9   7 -29 3278.63 271.741   2
   9  -9 -29 3930.38 280.361   2
   9   9 -29 3587.98 560.545   1
  29  -9   9 3533.17 479.544   3
  29   9   9 4280.74 434.712   3
   9   9 -29 4506.98 303.674   2
   1  11 -29 420.699 118.545   2
  11   1 -29 533.479 124.641   2
  -1  11 -29 491.396 117.941   2
  11  -1 -29 561.946 135.510   2
   1  11 -29 363.722 209.451   1
  11   1 -29 672.615 232.148   1
  11  -1 -29 882.380 351.767   1
  -1  11 -29 502.370 279.938   1
  29  -1  11 238.844 234.614   3
  29   1  11 613.712 265.140   3
  11  -1  29 609.099 233.631   3
  11  -3 -29 3182.56 266.203   2
   3  11 -29 3027.71 496.412   1
  11   3 -29 2994.58 534.377   1
  11  -3 -29 3271.13 545.961   1
  -3  11 -29 2785.83 458.344   1
  29   3  11 2531.91 375.707   3
  29  -3  11 2370.70 410.939   3
   3  11 -29 2765.51 235.011   2
  11   3 -29 3118.99 256.387   2
  11  -3  29 2887.44 358.339   3
   5  11 -29 62.8720 89.3342   2
  11   5 -29 4.41151 89.6876   2
  11  -5 -29 187.450 97.2432   2
   5  11 -29-44.5047 282.668   1
  11   5 -29-99.6998 189.962   1
  11  -5 -29 277.374 208.437   1
  29  -5  11 39.8278 217.438   3
  29   5  11 130.901 216.766   3
  11  -5  29 346.309 296.996   3
   7  11 -29 124.445 95.5758   2
  11   7 -29-6.45703 94.4936   2
  11  -7 -29-2.83240 93.6538   2
  29  -7  11-59.7707 239.134   3
  29   7  11-75.5783 194.794   3
   7  11 -29 355.041 225.547   1
  11   7 -29 29.8313 174.598   1
   9 -11 -29 593.320 123.364   2
  11  -9 -29 761.046 145.096   2
  29  -9  11 419.045 223.100   3
  29   9  11 718.552 239.014   3
   9  11 -29 397.125 249.640   1
  11   9 -29 917.613 321.881   1
  11 -11 -29 9849.68 442.104   2
  11  11 -29 10584.4 922.238   1
  29  11  11 9426.15 632.478   3
  13   1 -29 1372.32 168.637   2
  13  -1 -29 1368.98 174.759   2
  13  -1 -29 1105.70 372.301   1
  13   1 -29 1230.24 412.813   1
  -1  13 -29 997.679 227.788   1
   1  13 -29 1651.93 405.431   1
  29  -1  13 1382.67 312.997   3
  29   1  13 1467.59 301.489   3
  13  -1  29 1637.66 295.248   3
  13   1  29 1621.33 289.322   3
  13   3 -29 149.484 95.0973   2
  13  -3 -29 140.903 97.4545   2
  13   3 -29-117.138 220.588   1
  -3  13 -29-214.660 220.904   1
   3  13 -29-135.460 227.258   1
  13  -3 -29 63.3561 256.107   1
  29  -3  13 4.21182 226.827   3
  29   3  13-260.138 240.954   3
  13  -3  29 276.857 198.979   3
   5  13 -29 1280.19 158.479   2
  13   5 -29 1158.06 174.524   2
  13  -5 -29 1000.71 153.653   2
   5  13 -29 1730.39 399.955   1
  13  -5 -29 1361.67 374.265   1
  13   5 -29 1130.52 318.900   1
  29   5  13 1338.72 275.056   3
  29  -5  13 1490.99 354.810   3
  13  -5  29 1212.75 275.321   3
   7  13 -29 4727.34 671.055   1
  13  -7 -29 4857.43 309.084   2
  13   7 -29 4674.06 617.030   1
  29  -7  13 4580.64 512.379   3
  13  -7  29 4614.70 434.304   3
  29   7  13 6224.16 531.443   3
   9 -13 -29 421.696 115.130   2
  13  -9 -29 387.002 102.911   2
   9  13 -29 322.217 219.593   1
  29  -9  13 291.955 251.631   3
  29   9  13 94.3451 190.621   3
  13 -11 -29 1021.26 162.796   2
  11 -13 -29 1149.50 157.986   2
  29 -11  13 682.205 307.444   3
  29  11  13 1009.35 263.793   3
  13 -13 -29 6626.28 352.704   2
  29  13  13 6855.10 533.584   3
   1  15 -29 10333.1 898.223   1
  -1  15 -29 9417.80 842.467   1
  15   1 -29 9581.52 872.679   1
  15  -1 -29 10256.3 931.979   1
  29   1  15 9024.91 681.352   3
  29  -1  15 9885.38 707.218   3
  15   1  29 10055.4 653.150   3
  15  -1 -29 10171.6 446.587   2
  15  -1  29 9038.03 625.479   3
  15   1 -29 10154.1 451.359   2
  15   3 -29 386.610 112.836   2
  15  -3 -29 306.629 110.496   2
  15  -3 -29 383.636 276.355   1
  15   3 -29 668.204 334.180   1
  -3  15 -29 481.896 307.734   1
   3  15 -29-207.945 296.555   1
  29  -3  15 621.724 306.583   3
  29   3  15 172.286 195.929   3
  15   3  29 172.857 211.149   3
  15  -3  29 224.109 192.304   3
   5  15 -29 10747.2 952.697   1
  29  -5  15 11054.5 781.483   3
  15  -5  29 10236.7 653.501   3
  29   5  15 10832.6 707.590   3
  15   5  29 9955.65 646.070   3
  15  -5 -29 10209.4 446.137   2
  29  -7  15 3588.99 459.013   3
  15  -7  29 3010.21 385.203   3
  29   7  15 2900.40 395.281   3
  15  -7 -29 3847.15 272.378   2
   9 -15 -29 5047.20 314.043   2
  29  -9  15 3984.47 510.902   3
  15  -9  29 4467.38 461.150   3
  29   9  15 4990.71 487.430   3
  15  -9 -29 5262.30 317.449   2
  11 -15 -29 5842.83 331.539   2
  29  11  15 5897.89 510.797   3
  29 -11  15 5407.50 620.536   3
  15 -11 -29 5796.84 327.226   2
  15 -13 -29 383.571 114.583   2
  13 -15 -29 272.779 104.953   2
  29  13  15 213.581 174.049   3
  29  15  15 42916.8 1332.37   3
  15 -15 -29 46130.4 949.203   2
  29  -1  17 17387.6 932.622   3
  29   1  17 17713.7 932.009   3
  17  -1 -29 16872.4 586.988   2
  17  -1  29 15843.9 837.424   3
  17   1  29 16251.4 845.531   3
  17  -3 -29 594.983 145.877   2
  29  -3  17 548.599 263.992   3
  29   3  17 493.505 244.034   3
  17  -3  29 843.756 270.218   3
  17   3  29 604.834 254.312   3
  29  -5  17 4228.65 506.707   3
  17  -5  29 4660.34 471.517   3
  17  -5 -29 5053.15 314.657   2
  29   5  17 4880.77 485.062   3
  17   5  29 4758.45 454.079   3
   7 -17 -29 1583.82 166.974   2
  17  -7 -29 1274.45 160.581   2
  29  -7  17 864.581 270.822   3
  17   7  29 1392.01 283.863   3
  29   7  17 1200.16 266.187   3
  17  -7  29 717.741 230.163   3
  17  -9 -29 642.051 129.424   2
   9 -17 -29 673.797 123.421   2
  17  -9  29 376.089 188.404   3
  29  -9  17 226.438 260.764   3
  29   9  17 484.388 235.267   3
  17   9  29 646.120 242.569   3
  11 -17 -29 2275.45 206.853   2
  29 -11  17 1942.99 432.132   3
  17 -11  29 1574.74 307.446   3
  29  11  17 1868.49 304.701   3
  17 -11 -29 1956.61 192.345   2
  29  13  17 8299.13 598.507   3
  13 -17 -29 8731.30 381.672   2
  17 -13 -29 8950.86 394.302   2
  29  15  17 1422.09 261.955   3
  29  17  17 4969.15 432.244   3
  19  -1  29 21529.8 1007.58   3
  29  -1  19 21560.6 1053.17   3
  29   1  19 20587.1 1010.62   3
  19   1  29 22773.2 1014.40   3
  29  -3  19 3853.93 488.570   3
  29   3  19 3971.28 470.331   3
  19  -3  29 3484.97 417.967   3
  19   3  29 4084.33 451.392   3
  19  -5  29 38888.6 1367.83   3
  29  -5  19 40973.5 1507.45   3
  29   5  19 41768.5 1408.88   3
  19   5  29 39962.5 1348.93   3
   7 -19 -29 17253.1 557.321   2
  29   7  19 16164.1 860.278   3
  29  -7  19 15629.7 943.451   3
  19  -7  29 15960.8 864.100   3
  19   7  29 15319.0 828.971   3
   9 -19 -29 25600.7 682.018   2
  19  -9  29 24956.4 1082.28   3
  29  -9  19 24347.2 1195.92   3
  29   9  19 24354.7 1052.19   3
  19   9  29 25045.4 1045.76   3
  29 -11  19 3253.80 489.181   3
  19 -11  29 4142.32 469.019   3
  29  11  19 4509.36 476.110   3
  19  11  29 4294.79 458.112   3
  19 -13  29 168.956 229.930   3
  19  13  29 443.760 249.814   3
  29  13  19-93.3582 246.123   3
  29  15  19 13972.6 749.071   3
  19  15  29 16009.9 814.104   3
  29  17  19 5538.03 469.403   3
  19  17  29 5955.23 500.233   3
  29  19  19 48049.5 1326.23   3
  19  19  29 46821.2 1356.22   3
  29  -1  21 4592.57 515.121   3
  29   1  21 4590.94 510.837   3
  21  -1  29 4429.19 489.442   3
  21   1  29 4330.10 472.084   3
  29   3  21 2135.87 372.024   3
  29  -3  21 1935.68 386.129   3
  21   3  29 1822.28 313.492   3
  21  -3  29 2018.00 352.107   3
  29  -5  21-350.192 286.676   3
  21   5  29-86.8905 214.120   3
  29   5  21 196.265 216.113   3
  21  -5  29 349.577 269.979   3
   7 -21 -29 4398.83 266.698   2
  29  -7  21 3861.81 494.270   3
  21  -7  29 4608.24 502.338   3
  29   7  21 3798.73 427.392   3
  21   7  29 3834.54 461.168   3
  29  -9  21 1422.04 348.400   3
  21  -9  29 1904.37 340.186   3
  29   9  21 1740.14 335.730   3
  21   9  29 2078.81 345.834   3
  29 -11  21 47.7875 279.721   3
  21 -11  29 32.4967 209.567   3
  29  11  21 317.375 220.844   3
  21  11  29-91.1099 220.194   3
  21 -13  29 650.904 285.517   3
  21  13  29 883.361 275.297   3
  29  13  21 936.462 248.721   3
  21 -15  29 275.050 210.244   3
  21  15  29 492.072 209.535   3
  29  15  21 316.481 184.922   3
  21  17  29 3177.71 367.809   3
  29  17  21 2458.00 333.660   3
  29  19  21 2291.67 308.551   3
  21  19  29 2629.47 342.200   3
  19  21  29 2858.71 348.200   3
  29  21  21 5073.92 403.967   3
  21  21  29 5926.72 464.820   3
  29  -1  23 3860.13 497.177   3
  29   1  23 3474.47 469.126   3
  23   1  29 3466.49 429.413   3
  23  -1  29 3594.71 440.915   3
  29  -3  23 7613.60 652.711   3
  23   3  29 7538.42 605.879   3
  29   3  23 7289.25 604.772   3
  23  -3  29 7393.36 603.279   3
  23  -5  29 13490.2 829.466   3
  29   5  23 13789.9 817.161   3
  23   5  29 13447.4 795.074   3
  29  -5  23 13968.6 890.925   3
  23  -7  29 16987.3 937.381   3
  23   7  29 17209.8 874.676   3
  29  -7  23 17747.4 997.903   3
  29   7  23 17313.3 894.111   3
  29  -9  23 2013.89 392.997   3
  23  -9  29 2591.23 406.496   3
  23   9  29 2731.22 389.438   3
  29   9  23 1875.86 324.050   3
  29  11  23 8142.32 612.527   3
  29 -11  23 7536.42 676.190   3
  23 -11  29 7056.81 606.889   3
  23  11  29 7761.72 602.246   3
  23 -13  29 601.798 283.652   3
  23  13  29 398.877 240.486   3
  29  13  23-133.570 252.802   3
  29  15  23-62.0976 198.328   3
  23  15  29 528.442 265.189   3
  29  17  23 1497.24 272.604   3
  23  17  29 1389.19 281.840   3
  29  19  23 13647.1 677.832   3
  19  23  29 13593.0 661.221   3
  19  29  23 12688.6 593.308   3
  23  19  29 13375.1 676.713   3
  29  21  23 546.732 170.657   3
  21  23  29 586.489 188.467   3
  23  21  29 701.338 212.332   3
  23  23  29 1730.11 244.477   3
  29  -1  25 1069.84 314.997   3
  29   1  25 957.282 353.667   3
  25  -1  29 1044.02 336.404   3
  25   1  29 872.772 284.891   3
  25  -3  29 2879.44 427.289   3
  29   3  25 1674.23 350.373   3
  29  -3  25 2636.46 457.072   3
  25   3  29 2777.09 405.649   3
  29   5  25 15785.5 869.129   3
  25  -5  29 15754.3 898.847   3
  29  -5  25 17153.5 970.549   3
  25   5  29 15592.6 845.113   3
  29  -7  25 104.667 253.961   3
  25  -7  29 38.5610 264.482   3
  25   7  29 103.085 212.480   3
  29   7  25-50.8411 214.559   3
  29   9  25 8386.64 610.894   3
  25  -9  29 8152.45 651.749   3
  29  -9  25 8178.80 690.413   3
  25   9  29 8000.35 606.919   3
  29 -11  25 2701.29 420.205   3
  25 -11  29 2838.12 424.225   3
  29  11  25 2622.45 366.912   3
  25  11  29 3228.35 384.318   3
  25 -13  29 715.156 300.998   3
  25  13  29 476.852 206.704   3
  29  13  25 527.066 233.697   3
  25  15  29 10081.5 615.346   3
  29  15  25 10259.5 628.838   3
  29  17  25 5950.56 466.060   3
  25  17  29 5994.12 470.945   3
  17  29  25 5807.30 412.949   3
  29  19  25 2849.32 317.754   3
  19  29  25 3114.94 298.253   3
  25  19  29 3101.58 343.892   3
  19  25  29 2996.67 307.685   3
  29  21  25 652.852 186.598   3
  25  21  29 320.317 158.526   3
  21  29  25 748.138 174.452   3
  21  25  29 663.668 185.938   3
  25  23  29 429.300 148.015   3
  23  25  29 472.476 167.825   3
  25  25  29 13328.3 522.655   3
  29   1  27 144.344 265.625   3
  27   1  29-159.343 222.297   3
  27  -1  29 3.39999 248.634   3
  29  -1  27 313.513 251.777   3
  29  -3  27 3512.70 490.081   3
  27  -3  29 2897.26 421.464   3
  29   3  27 2878.90 416.533   3
  27   3  29 2823.70 416.590   3
  27  -5  29 1237.44 333.152   3
  29   5  27 1255.23 327.669   3
  29  -5  27 1209.37 329.977   3
  27   5  29 825.742 272.592   3
  27   7  29 6542.99 536.381   3
  29   7  27 6081.50 542.870   3
  27  -7  29 7244.64 629.037   3
  29  -7  27 6610.82 613.907   3
  29  -9  27 3874.56 497.241   3
  27  -9  29 4031.97 488.699   3
  27   9  29 4736.73 479.768   3
  29   9  27 3221.49 395.686   3
  29  11  27 5093.87 464.840   3
  27  11  29 5460.59 479.178   3
  29 -11  27 6023.95 580.250   3
  27 -11  29 5784.93 566.490   3
  29  13  27 2315.51 319.455   3
  27  13  29 2158.74 322.372   3
  29  15  27 5000.81 437.286   3
  27  15  29 4488.46 400.213   3
  17  27  29 387.714 167.707   3
  17  29  27-10.3635 135.564   3
  29  17  27 520.572 190.303   3
  27  17  29 119.865 162.003   3
  19  27  29 25.2830 130.960   3
  27  19  29-96.6243 147.380   3
  19  29  27 42.5444 135.400   3
  29  19  27 36.2651 156.255   3
  29  21  27 2107.20 246.368   3
  27  21  29 1370.41 211.251   3
  21  29  27 1834.16 221.370   3
  21  27  29 1785.01 225.374   3
  29  23  27 399.380 126.863   3
  23  27  29 333.441 119.309   3
  27  23  29 338.079 112.904   3
  29  -1  29 1593.00 353.947   3
  29   1  29 839.104 292.665   3
  29   3  29 545.739 267.873   3
  29  -3  29 462.151 235.593   3
  29   5  29 14004.5 792.581   3
  29  -5  29 15227.0 850.098   3
  29  -7  29 76.0578 236.976   3
  29   7  29 204.100 226.806   3
  29  -9  29 4153.88 470.896   3
  29   9  29 4705.07 460.723   3
  29  11  29 5759.01 473.308   3
  29  13  29 1298.05 253.290   3
  29  15  29 17838.3 763.235   3
  29  17  29 2039.80 270.426   3
  17  29  29 1897.46 237.136   3
  29  19  29 8066.09 457.620   3
  19  29  29 8556.39 433.085   3
  29  21  29 444.895 153.788   3
  21  29  29 504.372 140.684   3
   0   0 -30 38695.8 1575.54   1
   2   0 -30 74.2749 190.957   1
   0   2 -30 320.563 231.253   1
   2   2 -30 19133.1 646.073   2
   2  -2 -30 18108.1 1106.67   1
   2   2 -30 16783.4 1073.76   1
   4   0 -30 1324.24 173.570   2
   0   4 -30 1503.10 184.344   2
  30   0   4 1500.00 328.104   3
   4   0 -30 1803.31 417.393   1
   0   4 -30 1859.27 364.176   1
   4   2 -30 2411.92 232.927   2
   2   4 -30 2534.43 239.787   2
  30   2   4 1868.90 352.533   3
  30  -2   4 1944.58 347.958   3
   2  -4 -30 2611.41 438.936   1
   2   4 -30 1993.04 397.975   1
   4  -2 -30 1858.93 390.979   1
   4   4 -30 3336.54 271.816   2
  30   4   4 3505.67 427.369   3
   4   4 -30 2879.25 486.790   1
   4  -4 -30 2898.83 458.737   1
   6   0 -30 34608.2 879.009   2
   0   6 -30 34232.6 886.310   2
  30   0   6 32433.6 1265.96   3
   6   0 -30 33373.7 1600.03   1
   0   6 -30 31160.9 1438.86   1
   6  -2 -30 3144.96 262.460   2
   2   6 -30 3365.26 272.742   2
  -2   6 -30 2935.52 254.018   2
   6   2 -30 3178.23 267.498   2
  30  -2   6 2733.49 403.131   3
  30   2   6 3246.34 419.477   3
   6   2 -30 3497.41 492.077   1
  -2   6 -30 2837.80 428.800   1
   2   6 -30 2407.21 431.614   1
   6  -2 -30 2963.00 507.158   1
   4   6 -30 5236.75 345.671   2
   6   4 -30 4929.53 335.162   2
   6  -4 -30 4732.66 311.805   2
   4   6 -30 4684.32 603.188   1
   4  -6 -30 4103.81 551.593   1
   6   4 -30 4294.45 604.902   1
   6  -4 -30 4620.56 605.905   1
  30  -4   6 4601.03 538.048   3
  30   4   6 4562.63 465.823   3
   6  -6 -30 3647.56 558.910   1
   6   6 -30 2692.36 468.748   1
   6  -6 -30 3412.45 263.738   2
   6   6 -30 3536.85 281.574   2
   0   8 -30 149.839 95.0218   2
   8   0 -30 400.597 124.870   2
   0   8 -30-151.633 215.947   1
   8   0 -30 115.905 196.872   1
  30   0   8 337.699 229.909   3
   8  -2 -30 2869.41 246.846   2
   2   8 -30 3059.50 265.940   2
   8   2 -30 2959.72 260.792   2
  -2   8 -30 2635.81 237.006   2
   8  -2 -30 2753.54 507.220   1
   8   2 -30 2655.29 464.839   1
  -2   8 -30 2022.48 344.498   1
   2   8 -30 2526.80 450.699   1
  30   2   8 2748.78 399.329   3
  30  -2   8 3112.31 434.287   3
   8  -2  30 2761.84 335.774   3
  -4   8 -30 1604.29 184.137   2
   4   8 -30 1638.23 197.861   2
   8  -4 -30 1591.73 189.850   2
   8  -4 -30 1900.17 409.247   1
   4   8 -30 1760.56 403.334   1
   8   4 -30 2148.82 463.144   1
  30  -4   8 1462.93 348.207   3
  30   4   8 2010.89 362.569   3
   8   4 -30 1761.37 208.051   2
  -6   8 -30 61.1270 96.8515   2
   6   8 -30 48.4809 96.7762   2
   8   6 -30-12.8519 89.5328   2
   8  -6 -30 190.229 105.374   2
   6   8 -30 3.40267 223.684   1
   8  -6 -30 144.290 225.107   1
   8   6 -30-29.7525 276.576   1
  30  -6   8-107.069 232.895   3
  30   6   8-114.560 229.007   3
   8  -8 -30 12222.1 499.701   2
   8   8 -30 13292.9 1059.08   1
  30   8   8 12780.0 762.694   3
   8   8 -30 12097.2 511.679   2
  10   0 -30 14440.1 547.853   2
   0  10 -30 13620.4 531.787   2
   0  10 -30 12159.7 922.701   1
  10   0 -30 13492.8 1040.47   1
  30   0  10 14031.4 849.381   3
  10   0  30 13985.9 732.162   3
  -2  10 -30 21984.5 1181.23   1
  -2  10 -30 26069.5 744.714   2
  10  -2 -30 26219.9 762.629   2
   2  10 -30 24167.6 1359.79   1
  10   2 -30 23951.8 1396.67   1
  10  -2 -30 23695.1 1393.21   1
  30   2  10 25439.7 1111.70   3
  30  -2  10 26175.8 1167.53   3
   2  10 -30 25698.7 742.738   2
  10  -2  30 24274.6 954.547   3
  10   2 -30 24528.2 732.645   2
  10  -4 -30 10655.0 468.296   2
   4  10 -30 10585.1 920.972   1
  10  -4 -30 10046.7 906.590   1
  10   4 -30 10468.9 924.056   1
  30   4  10 11904.6 768.316   3
  30  -4  10 10121.1 742.186   3
  10   4 -30 10750.6 476.134   2
   4  10 -30 10210.7 463.341   2
  10  -4  30 10095.0 607.619   3
  10  -6 -30 3345.02 266.010   2
   6  10 -30 3384.83 558.509   1
  10   6 -30 3042.39 519.016   1
  30  -6  10 2691.45 438.514   3
  30   6  10 3153.70 410.756   3
   6  10 -30 3478.02 273.160   2
  10   6 -30 3349.52 272.925   2
   8 -10 -30 193.166 84.8460   2
   8  10 -30 300.198 111.295   2
  10   8 -30 112.313 99.3474   2
  10  -8 -30 236.370 106.476   2
  30  -8  10 160.487 293.074   3
  30   8  10-70.7345 204.446   3
   8  10 -30-329.854 308.963   1
  10   8 -30-92.8278 285.520   1
  10 -10 -30 44530.0 1005.92   2
  30  10  10 45694.6 1437.12   3
   0  12 -30 45802.2 1853.41   1
  12   0 -30 51575.7 2092.54   1
  30   0  12 50941.2 1628.95   3
   0  12 -30 50504.2 1051.42   2
  12   0  30 49686.1 1437.24   3
  12   0 -30 51027.4 1085.77   2
   2  12 -30 9937.39 888.343   1
  -2  12 -30 9063.85 770.208   1
  12   2 -30 10778.5 946.634   1
  12  -2 -30 10420.8 935.995   1
  30  -2  12 9995.52 735.515   3
  30   2  12 10900.2 741.328   3
   2  12 -30 10340.9 452.013   2
  12  -2 -30 10440.5 458.179   2
  12   2  30 9337.32 606.008   3
  12   2 -30 10771.0 468.814   2
  12  -2  30 10125.0 634.784   3
   4  12 -30 18706.1 1247.85   1
  12  -4 -30 18112.6 1229.17   1
  12   4 -30 17457.9 1207.42   1
  30  -4  12 18386.1 993.314   3
  30   4  12 18953.9 950.975   3
   4  12 -30 17521.4 600.767   2
  12  -4 -30 17954.4 606.205   2
  12  -4  30 17144.7 825.100   3
  12   4 -30 18365.1 625.784   2
  12  -6 -30 23541.6 701.540   2
   6  12 -30 24510.9 1449.37   1
  12   6 -30 22435.6 1375.73   1
  30   6  12 22308.4 1026.45   3
  12  -6  30 21487.8 918.975   3
  30  -6  12 22914.4 1132.25   3
  12   6 -30 21792.2 695.190   2
   6  12 -30 22408.0 696.497   2
   8 -12 -30 8006.33 402.892   2
  12  -8 -30 7469.59 392.796   2
  30   8  12 7107.79 584.629   3
  30  -8  12 7908.29 698.195   3
  12 -10 -30 5002.28 323.432   2
  10 -12 -30 4562.08 303.426   2
  30  10  12 4631.00 447.763   3
  12 -12 -30 34680.3 865.623   2
  30  12  12 32964.7 1190.99   3
   0  14 -30 5173.94 633.017   1
  30   0  14 6400.90 585.281   3
  14   0  30 5894.39 516.618   3
  14   0 -30 5953.89 344.863   2
  -2  14 -30 22107.9 1240.79   1
   2  14 -30 25053.1 1423.91   1
  30   2  14 24725.4 1103.31   3
  30  -2  14 26330.5 1175.90   3
  14   2  30 24843.4 1019.64   3
  14  -2 -30 26181.2 737.512   2
  14  -2  30 24474.3 1013.56   3
  14   2 -30 25965.6 745.682   2
  14   4 -30 1053.28 167.634   2
  14  -4 -30 981.956 161.243   2
  30   4  14 892.572 274.004   3
  30  -4  14 796.321 272.812   3
  14  -4  30 822.459 218.080   3
  14   4  30 1086.71 272.644   3
  14  -6 -30 1715.76 202.160   2
  30  -6  14 1371.65 335.292   3
  30   6  14 1117.94 305.573   3
  14  -6  30 1374.76 278.071   3
   8 -14 -30 3896.80 274.423   2
  30   8  14 4316.03 462.987   3
  30  -8  14 3019.14 443.208   3
  14  -8 -30 3938.58 277.428   2
  14  -8  30 3805.44 418.541   3
  10 -14 -30 51049.1 1071.08   2
  30  10  14 51831.0 1547.54   3
  30 -10  14 48280.6 1742.84   3
  14 -10 -30 52305.3 1084.83   2
  14 -12 -30 728.811 126.372   2
  12 -14 -30 522.380 124.173   2
  30  12  14 418.520 199.343   3
  30  14  14 6952.00 553.996   3
  14 -14 -30 7265.39 361.066   2
  30   0  16 37875.4 1400.57   3
  16   0 -30 38578.1 926.361   2
  16   0  30 36205.3 1270.85   3
  16  -2 -30-15.2558 91.7530   2
  30   2  16 24.5196 231.053   3
  30  -2  16 33.9698 228.350   3
  16  -2  30 36.9163 192.181   3
  16   2  30-31.1282 180.787   3
  30   4  16 12244.8 775.352   3
  16  -4  30 10950.0 697.276   3
  30  -4  16 12462.6 842.083   3
  16  -4 -30 12368.2 492.094   2
  16   4  30 11363.9 698.431   3
  16  -6 -30 544.529 128.557   2
  30   6  16 329.129 204.827   3
  30  -6  16 248.769 235.251   3
  16   6  30 529.903 234.976   3
  16  -6  30 473.910 217.740   3
   8 -16 -30 11984.6 477.102   2
  30  -8  16 11659.1 826.177   3
  30   8  16 11935.2 752.151   3
  16  -8  30 10320.9 681.377   3
  16  -8 -30 12075.8 484.470   2
  16   8  30 11371.8 705.454   3
  10 -16 -30 4392.05 293.429   2
  16 -10  30 4192.01 436.741   3
  30 -10  16 4222.26 540.204   3
  16 -10 -30 4206.91 284.202   2
  30  10  16 4049.45 438.078   3
  12 -16 -30 29215.1 751.384   2
  16 -12 -30 27991.0 737.565   2
  16 -14 -30 743.228 135.622   2
  14 -16 -30 558.818 124.174   2
  30  14  16 427.721 214.972   3
  30  16  16 11149.3 651.391   3
  30   0  18 69161.8 1929.81   3
  18   0  30 68517.4 1820.14   3
  30  -2  18 87.1115 235.151   3
  30   2  18 41.3351 213.684   3
  18  -2  30 229.609 211.773   3
  18   2  30 258.058 218.441   3
  30   4  18 15853.1 879.509   3
  30  -4  18 14922.0 912.184   3
  18  -4  30 15265.6 841.377   3
  18   4  30 15350.2 827.668   3
  30   6  18 7101.57 600.958   3
  30  -6  18 6676.65 626.760   3
  18  -6  30 8039.39 612.228   3
  18   6  30 6770.63 584.520   3
   8 -18 -30 2178.47 203.611   2
  30  -8  18 2160.01 424.830   3
  18  -8  30 1616.70 306.960   3
  18   8  30 2421.94 373.310   3
  30   8  18 2356.33 378.735   3
  10 -18 -30 1127.34 151.433   2
  30 -10  18 667.326 333.679   3
  18 -10  30 1049.44 274.564   3
  18  10  30 1384.11 285.314   3
  30  10  18 1315.13 328.029   3
  18 -12  30 18705.7 921.049   3
  30  12  18 19588.1 922.474   3
  12 -18 -30 20470.0 594.681   2
  18  12  30 18487.5 890.350   3
  30  14  18 336.121 181.149   3
  18  14  30 625.192 255.727   3
  30  16  18 5878.85 492.693   3
  18  16  30 6270.32 532.010   3
  30  18  18 24503.3 932.270   3
  18  18  30 25339.3 1006.94   3
  30   0  20 24333.3 1125.99   3
  20   0  30 24852.5 1084.20   3
  30  -2  20 4200.13 522.004   3
  30   2  20 4395.44 524.697   3
  20   2  30 4012.09 458.502   3
  20  -2  30 4558.71 481.895   3
  30   4  20 2928.33 408.886   3
  30  -4  20 2846.30 439.952   3
  20  -4  30 2329.71 367.368   3
  20   4  30 2494.54 372.494   3
   6 -20 -30 1586.71 176.151   2
  20  -6  30 1895.77 349.524   3
  30   6  20 1644.57 332.571   3
  30  -6  20 668.373 298.493   3
  20   6  30 1663.25 325.793   3
   8 -20 -30 9685.44 403.737   2
  20  -8  30 8885.99 656.940   3
  30  -8  20 7460.29 680.341   3
  30   8  20 9055.37 658.194   3
  20   8  30 9367.46 649.467   3
  20 -10  30 164.950 215.006   3
  30 -10  20 13.8446 282.118   3
  30  10  20 235.349 207.833   3
  20  10  30 446.132 219.337   3
  20 -12  30 2916.88 397.173   3
  20  12  30 2913.83 388.908   3
  30  12  20 2289.27 336.770   3
  20  14  30 754.835 226.665   3
  30  14  20 252.580 189.194   3
  30  16  20 2104.79 320.155   3
  20  16  30 2165.01 344.081   3
  20  18  30 182.054 206.619   3
  18  20  30 203.111 214.021   3
  30  18  20 274.794 169.342   3
  20  20  30 18557.1 807.863   3
  30   0  22 51403.8 1641.96   3
  22   0  30 51376.6 1597.07   3
  30  -2  22 9280.16 721.306   3
  22  -2  30 8985.32 679.648   3
  22   2  30 8125.77 627.620   3
  30   2  22 8466.65 710.514   3
  30   4  22 22130.4 1030.47   3
  22  -4  30 22994.4 1067.78   3
  22   4  30 21471.7 997.792   3
  30  -4  22 21065.0 1079.58   3
   6 -22 -30 208.576 83.0094   2
  30   6  22-125.645 207.960   3
  30  -6  22 164.121 295.500   3
  22  -6  30-97.2074 211.202   3
  22   6  30 280.238 254.828   3
  30   8  22 4669.66 501.478   3
  30  -8  22 5051.48 591.141   3
  22  -8  30 5014.57 498.618   3
  22   8  30 5358.54 516.928   3
  30 -10  22 5528.43 610.836   3
  30  10  22 5175.28 508.795   3
  22  10  30 5513.65 508.209   3
  30  12  22 11996.8 715.590   3
  22 -12  30 11511.0 752.143   3
  22  12  30 11727.7 715.297   3
  22 -14  30 40216.4 1390.47   3
  30  14  22 41033.0 1304.00   3
  22  14  30 41807.8 1312.28   3
  30  16  22 13878.1 725.235   3
  22  16  30 13594.9 731.355   3
  30  18  22 18902.4 809.297   3
  18  22  30 18658.6 796.439   3
  22  18  30 17144.5 783.213   3
  30  20  22 293.492 175.543   3
  22  20  30 90.3101 167.093   3
  20  22  30 210.128 176.901   3
  22  22  30 5805.06 422.490   3
  30   0  24 2612.05 415.327   3
  24   0  30 2764.33 402.756   3
  30  -2  24-175.482 265.582   3
  30   2  24-141.843 236.758   3
  24  -2  30-190.092 263.923   3
  24   2  30 323.837 236.835   3
  24  -4  30 327.176 251.367   3
  30  -4  24 286.131 290.380   3
  30   4  24-30.3856 248.293   3
  24   4  30-121.588 234.323   3
  24   6  30 5776.58 534.141   3
  30   6  24 4790.50 522.192   3
  24  -6  30 5133.86 525.415   3
  30  -6  24 5847.38 592.345   3
  30  -8  24 1010.54 319.067   3
  24  -8  30 619.235 254.315   3
  24   8  30 756.160 268.332   3
  30   8  24 1069.56 303.284   3
  24 -10  30 8598.33 663.567   3
  30 -10  24 8989.34 727.811   3
  24  10  30 9849.86 660.669   3
  30  10  24 9209.89 645.623   3
  24 -12  30 531.903 240.972   3
  24  12  30 247.325 207.289   3
  30  12  24 159.034 222.375   3
  24  14  30 413.629 208.017   3
  30  14  24 313.709 220.694   3
  30  16  24 7210.66 521.070   3
  24  16  30 6784.50 510.988   3
  30  18  24 3479.64 358.522   3
  18  24  30 2398.83 285.491   3
  18  30  24 3071.52 299.899   3
  24  18  30 2582.91 331.442   3
  24  20  30 18879.1 762.052   3
  30  20  24 18775.8 736.359   3
  20  24  30 18951.1 737.688   3
  24  22  30 7454.03 456.415   3
  22  24  30 8236.76 466.116   3
  24  24  30 2568.20 251.692   3
  26   0  30-49.0596 225.861   3
  30   0  26-84.2904 257.640   3
  30   2  26 3299.09 445.134   3
  26  -2  30 3904.06 472.808   3
  30  -2  26 3627.73 476.491   3
  26   2  30 3522.57 433.056   3
  30   4  26 107.113 224.238   3
  26  -4  30 54.0669 237.958   3
  30  -4  26 349.213 302.252   3
  26   4  30-135.832 264.049   3
  30   6  26 93.8701 209.809   3
  30  -6  26 194.124 287.872   3
  26  -6  30-160.622 256.857   3
  26   6  30 48.9634 241.210   3
  30  -8  26 6026.52 583.477   3
  26  -8  30 6206.99 584.574   3
  30   8  26 5896.61 533.615   3
  26   8  30 6487.68 536.198   3
  30 -10  26 1242.21 357.163   3
  26 -10  30 961.482 276.269   3
  26  10  30 930.307 232.517   3
  26 -12  30 7566.35 604.497   3
  26  12  30 6805.90 528.779   3
  30  12  26 7760.62 577.712   3
  26  14  30 1827.09 292.739   3
  30  14  26 1830.96 302.474   3
  30  16  26 523.002 189.263   3
  26  16  30 376.699 198.658   3
  16  30  26 438.029 152.472   3
  30  18  26 114.378 156.839   3
  18  30  26 46.1598 118.489   3
  26  18  30 233.072 200.139   3
  18  26  30-20.4898 151.898   3
  30  20  26 106.624 137.049   3
  26  20  30-120.569 172.617   3
  20  30  26-99.6439 112.500   3
  20  26  30-212.627 148.411   3
  30  22  26 5841.35 352.316   3
  26  22  30 5545.59 362.831   3
  22  26  30 5867.38 362.574   3
  24  26  30-46.7517 109.542   3
  26  24  30 202.255 121.267   3
  30   0  28 15060.1 846.941   3
  28   0  30 16948.4 884.810   3
  30   2  28 4601.38 501.935   3
  28  -2  30 3555.88 445.207   3
  28   2  30 4157.37 473.336   3
  30  -2  28 3756.67 471.380   3
  30   4  28 275.153 238.273   3
  28   4  30 16.3385 223.252   3
  28  -4  30 241.480 238.633   3
  30  -4  28 192.311 254.542   3
  28   6  30 1577.84 336.706   3
  30  -6  28 1708.91 332.231   3
  28  -6  30 1102.72 290.422   3
  30   6  28 1145.77 285.480   3
  30  -8  28 247.606 251.338   3
  30   8  28 30.8828 216.302   3
  28  -8  30 169.152 226.026   3
  28   8  30 605.219 268.295   3
  28 -10  30 3547.84 437.922   3
  30  10  28 3480.10 392.930   3
  28  10  30 3634.42 399.836   3
  28  12  30 9115.25 584.408   3
  30  12  28 10460.8 623.511   3
  30  14  28 4044.02 388.042   3
  28  14  30 4094.99 395.519   3
  30  16  28 1193.12 247.222   3
  16  30  28 1302.35 208.711   3
  16  28  30 1142.98 210.903   3
  28  16  30 809.590 220.160   3
  30  18  28 7183.50 445.772   3
  28  18  30 6735.28 435.134   3
  18  30  28 6879.16 396.525   3
  18  28  30 6645.14 407.063   3
  30  20  28 480.628 154.149   3
  28  20  30 576.946 158.898   3
  20  30  28 797.169 156.950   3
  20  28  30 343.314 130.576   3
  30  22  28 3849.88 265.270   3
  28  22  30 4407.22 288.975   3
  22  28  30 4904.85 301.923   3
  30   0  30 118867. 2443.47   3
  30   2  30 10387.6 679.868   3
  30  -2  30 10054.0 682.451   3
  30  -4  30 24039.0 1031.73   3
  30   4  30 23215.8 971.597   3
  30   6  30 7434.66 557.643   3
  30  -6  30 7120.04 580.789   3
  30  -8  30 544.448 240.747   3
  30   8  30 625.193 224.298   3
  30  10  30 595.975 216.399   3
  30  12  30 40669.8 1179.80   3
  30  14  30 1604.81 264.356   3
  14  30  30 1745.29 229.633   3
  30  16  30 6455.67 416.925   3
  16  30  30 7327.99 411.584   3
  30  18  30 11635.2 514.659   3
  18  30  30 12386.7 493.873   3
   1   1 -31 1584.71 391.233   1
   1  -1 -31 1448.43 357.445   1
   3   1 -31 2016.21 216.037   2
   1   3 -31 2100.62 228.619   2
   3  -1 -31 2318.68 237.622   2
   3   1 -31 1697.26 355.403   1
   3  -1 -31 1508.45 336.443   1
   1   3 -31 1823.45 375.052   1
   3   3 -31 9534.04 459.786   2
   3  -3 -31 8311.73 774.589   1
   3   3 -31 9502.34 842.913   1
   5  -1 -31-72.1118 96.1240   2
  -1   5 -31 55.4084 90.0977   2
   5   1 -31 148.675 89.0129   2
   1   5 -31-3.61127 100.001   2
  31  -1   5 11.7433 223.123   3
  31   1   5-267.866 203.921   3
   5   1 -31 302.103 281.476   1
   1   5 -31 52.0122 185.924   1
   5  -1 -31-83.4812 254.954   1
  -3   5 -31 10447.9 482.134   2
   5  -3 -31 10127.6 469.446   2
   3   5 -31 10408.0 485.174   2
   5   3 -31 10492.9 484.669   2
  31   3   5 9945.56 705.304   3
   5  -3 -31 9127.03 833.605   1
   3  -5 -31 10319.6 859.801   1
   3   5 -31 9384.58 840.270   1
   5   3 -31 10385.5 900.834   1
   5  -5 -31 16279.5 1114.77   1
   5   5 -31 16199.6 1139.14   1
   5  -5 -31 17604.5 619.787   2
   5   5 -31 17122.0 628.735   2
  -1   7 -31 3500.70 278.670   2
   7   1 -31 3261.96 268.122   2
   1   7 -31 3291.25 271.347   2
   7  -1 -31 3493.82 279.117   2
   7   1 -31 3383.50 534.002   1
  -1   7 -31 2992.42 456.262   1
   1   7 -31 3311.92 500.599   1
   7  -1 -31 3289.49 510.285   1
  31  -1   7 3052.99 426.969   3
  31   1   7 3258.17 447.803   3
   7  -1  31 3206.43 351.824   3
  -3   7 -31 36974.2 929.307   2
   3   7 -31 37948.9 965.582   2
   7   3 -31 38479.2 965.847   2
   7  -3 -31 38423.2 941.880   2
   7  -3 -31 35492.3 1699.12   1
   3   7 -31 35788.2 1676.92   1
   7   3 -31 37141.9 1750.82   1
  31  -3   7 37903.3 1442.07   3
  31   3   7 37664.9 1372.98   3
   7  -5 -31 35981.0 908.156   2
  -5   7 -31 35004.1 897.596   2
   7  -5 -31 33748.3 1644.69   1
   5   7 -31 36786.2 1723.89   1
   7   5 -31 32781.6 1661.85   1
  31   5   7 38432.9 1357.92   3
   7   5 -31 36777.4 931.746   2
   5   7 -31 35674.9 920.399   2
   7   7 -31 46494.2 1990.16   1
  -7   7 -31 44621.9 1022.94   2
   7  -7 -31 45242.6 1036.68   2
   7   7 -31 45110.1 1047.43   2
   1   9 -31 665.945 150.620   2
   9   1 -31 432.185 128.209   2
   9  -1 -31 688.670 151.870   2
  -1   9 -31 508.287 118.811   2
   9  -1 -31 652.576 328.607   1
  -1   9 -31 291.180 187.345   1
   1   9 -31 269.748 214.505   1
   9   1 -31 838.496 376.517   1
  31  -1   9 372.589 243.952   3
  31   1   9 598.329 295.451   3
   9  -1  31 616.187 208.598   3
   3   9 -31 151.147 106.939   2
   9   3 -31 19.1700 104.687   2
   9  -3 -31-68.7816 111.610   2
  -3   9 -31 226.347 103.905   2
   9   3 -31 310.343 220.980   1
   3   9 -31-141.323 179.108   1
   9  -3 -31 163.440 230.369   1
  31  -3   9 8.35676 244.243   3
  31   3   9 392.884 247.656   3
   9  -3  31 264.696 175.029   3
   5   9 -31 1389.59 177.696   2
   9   5 -31 1625.97 203.317   2
  -5   9 -31 1096.42 144.515   2
   9  -5 -31 1355.98 175.306   2
   5   9 -31 1150.39 358.083   1
   9  -5 -31 1532.47 390.610   1
   9   5 -31 1213.02 390.495   1
  31   5   9 1284.22 299.816   3
   7  -9 -31 8392.07 419.224   2
   9  -7 -31 8191.74 421.624   2
   7   9 -31 8428.49 865.020   1
   9   7 -31 7278.07 806.915   1
  31   7   9 7444.74 606.416   3
   7   9 -31 8566.91 430.081   2
   9   7 -31 8055.22 424.182   2
   9  -9 -31 2608.05 243.484   2
   9   9 -31 2140.40 227.577   2
   1  11 -31 87.9915 94.8635   2
  11   1 -31 100.049 101.985   2
  -1  11 -31 152.784 97.8351   2
  11  -1 -31 226.701 93.0713   2
  -1  11 -31 373.391 171.742   1
   1  11 -31-30.5000 236.704   1
  11  -1 -31 201.494 228.911   1
  11   1 -31 91.4960 234.945   1
  31  -1  11 60.8543 237.648   3
  31   1  11-91.4198 248.842   3
  11  -1  31 101.745 163.557   3
  11   1  31-22.9352 195.126   3
   3  11 -31 6343.02 716.073   1
  11  -3 -31 6907.19 377.050   2
  11   3 -31 5866.94 725.232   1
  11  -3 -31 5936.36 716.633   1
  31   3  11 7075.86 613.219   3
  31  -3  11 7113.93 636.649   3
   3  11 -31 6004.80 353.981   2
  11   3 -31 6468.81 370.710   2
  11  -3  31 6239.19 504.013   3
  11  -5 -31 19859.2 655.324   2
  11  -5  31 18145.5 842.112   3
  31  -5  11 18448.1 1027.45   3
  31   5  11 19546.9 978.766   3
   5  11 -31 19421.8 647.124   2
  11   5 -31 18691.2 642.117   2
   7 -11 -31 15546.8 571.737   2
  11  -7 -31 16661.7 602.798   2
  31   7  11 16756.5 903.592   3
  31  -7  11 15080.0 965.438   3
   7  11 -31 15187.4 578.481   2
  11   7 -31 15190.2 582.775   2
  11  -9 -31 11678.1 497.845   2
   9 -11 -31 11034.4 479.871   2
  31   9  11 10830.2 703.687   3
  11 -11 -31 4647.94 310.123   2
  31  11  11 4114.11 422.633   3
   1  13 -31 46.1434 77.1186   2
  13   1 -31 19.5133 100.885   2
  13  -1 -31 130.729 100.389   2
  31   1  13-376.867 265.533   3
  31  -1  13-117.007 238.867   3
  13   1  31 93.6787 204.022   3
  13  -1  31 398.899 219.421   3
   3  13 -31 1050.36 158.912   2
  13   3 -31 1040.93 165.559   2
  13  -3 -31 1151.43 166.667   2
  31   3  13 1319.73 336.875   3
  31  -3  13 1005.22 325.512   3
  13   3  31 1191.67 268.049   3
  13  -3  31 1021.28 251.716   3
  13   5 -31 904.737 155.174   2
  13  -5 -31 835.208 153.049   2
  31  -5  13 759.160 319.757   3
  31   5  13 892.066 299.344   3
  13  -5  31 738.625 216.740   3
   7 -13 -31 2172.15 217.861   2
  31  -7  13 1926.73 389.134   3
  31   7  13 2319.99 365.319   3
  13  -7 -31 2453.76 234.274   2
   9 -13 -31 1966.19 207.113   2
  31   9  13 1968.41 334.823   3
  31  -9  13 2039.14 441.020   3
  13  -9 -31 1921.86 209.159   2
  13 -11 -31 1509.32 191.206   2
  11 -13 -31 1221.14 179.906   2
  31  11  13 1228.73 311.898   3
  31  13  13 9544.64 626.694   3
  13 -13 -31 10304.3 441.045   2
  15   1 -31 336.210 116.589   2
  15  -1 -31 402.434 116.896   2
  31   1  15 455.410 267.153   3
  31  -1  15 53.1918 250.093   3
  15  -1  31 555.192 236.776   3
  15   1  31 629.111 240.824   3
  31   3  15 4554.47 496.877   3
  31  -3  15 3852.59 500.320   3
  15   3  31 3863.37 444.708   3
  15  -3 -31 4290.21 300.311   2
  15  -3  31 3351.14 401.591   3
  15  -5 -31 147.268 101.895   2
  31  -5  15 14.4523 250.987   3
  31   5  15 518.536 232.580   3
  15  -5  31 432.882 232.378   3
  15   5  31 372.170 207.586   3
   7 -15 -31 518.316 129.992   2
  15  -7 -31 419.589 109.473   2
  31  -7  15 352.659 280.364   3
  31   7  15 351.687 220.772   3
  15   7  31 510.686 238.688   3
  15  -7  31 516.296 223.449   3
   9 -15 -31 5542.56 326.710   2
  31  -9  15 4676.23 603.400   3
  31   9  15 4992.00 496.215   3
  15  -9 -31 5578.47 334.001   2
  11 -15 -31 213.652 103.817   2
  15 -11 -31-29.0493 88.1293   2
  31  11  15 382.042 246.474   3
  31  13  15 3079.94 391.542   3
  15 -13 -31 3070.88 245.353   2
  13 -15 -31 3333.80 250.225   2
  31  15  15 4246.48 419.936   3
  15 -15 -31 4589.83 281.792   2
  31  -1  17 101.940 257.348   3
  31   1  17 291.643 270.943   3
  17  -1  31-68.2985 212.949   3
  17   1  31-262.630 225.607   3
  31   3  17 24427.8 1104.09   3
  17  -3  31 22034.5 1003.89   3
  31  -3  17 23083.3 1133.74   3
  17  -3 -31 23516.0 704.754   2
  17   3  31 22869.6 1004.12   3
  17  -5  31 11961.1 733.160   3
  31  -5  17 11107.6 808.562   3
  31   5  17 11647.7 764.753   3
  17   5  31 10974.0 696.223   3
  17  -5 -31 12178.9 491.687   2
   7 -17 -31 36863.6 872.420   2
  17  -7  31 35507.6 1278.16   3
  31   7  17 35936.5 1306.54   3
  31  -7  17 36498.5 1469.22   3
  17   7  31 33951.0 1229.86   3
  17  -7 -31 36430.4 883.201   2
   9 -17 -31 13315.4 495.824   2
  17  -9  31 12895.4 759.598   3
  31   9  17 11967.4 736.459   3
  31  -9  17 12410.1 875.793   3
  17   9  31 11875.2 726.262   3
  17  -9 -31 12566.1 490.845   2
  11 -17 -31 8351.88 384.366   2
  31  11  17 7728.24 599.248   3
  17  11  31 6985.24 571.574   3
  17 -11 -31 8549.83 396.783   2
  31  13  17 8126.97 591.972   3
  13 -17 -31 9543.49 396.797   2
  17 -13 -31 9707.41 408.695   2
  17  13  31 9178.83 645.611   3
  31  15  17 1399.58 263.924   3
  31  -1  19 594.034 271.627   3
  31   1  19 535.765 296.552   3
  19   1  31 522.227 267.353   3
  19  -1  31 326.702 242.494   3
  31   3  19 11464.0 744.974   3
  19  -3  31 11636.0 745.534   3
  31  -3  19 11874.9 831.327   3
  19   3  31 11292.3 731.104   3
  31   5  19 2240.26 379.583   3
  31  -5  19 2500.45 461.682   3
  19  -5  31 2577.17 377.817   3
  19   5  31 2238.22 369.526   3
  19  -7  31 10403.5 700.641   3
  31   7  19 10558.0 717.686   3
  31  -7  19 9189.53 750.067   3
  19   7  31 9631.53 671.179   3
   9 -19 -31-13.3233 85.2252   2
  31  -9  19-125.969 283.300   3
  31   9  19-91.6212 197.994   3
  19  -9  31 204.524 210.870   3
  19   9  31-23.2638 210.010   3
  31  11  19 3333.66 413.275   3
  19 -11  31 2802.97 393.179   3
  11 -19 -31 2542.33 207.704   2
  19  11  31 2361.20 356.813   3
  31  13  19 183.066 209.153   3
  19  13  31 298.240 239.721   3
  31  15  19 1353.62 286.049   3
  19  15  31 1377.05 309.897   3
  31  17  19 4174.47 397.619   3
  19  17  31 4363.07 445.148   3
  19  19  31 1568.00 278.270   3
  31   1  21 2397.65 413.068   3
  31  -1  21 2028.31 384.014   3
  21   1  31 2471.97 405.039   3
  21  -1  31 2091.68 336.362   3
  31   3  21 12798.3 800.948   3
  21   3  31 13562.4 801.839   3
  31  -3  21 13212.1 859.256   3
  21  -3  31 13549.1 812.174   3
   5 -21 -31 13437.0 477.564   2
  31   5  21 13026.6 794.779   3
  21  -5  31 13988.8 822.335   3
  31  -5  21 13166.5 879.977   3
  21   5  31 13374.2 786.188   3
   7 -21 -31 26892.9 681.883   2
  21  -7  31 25961.7 1119.11   3
  31   7  21 26352.3 1107.50   3
  31  -7  21 25555.6 1223.40   3
  21   7  31 25466.5 1064.31   3
  21  -9  31 6151.12 552.697   3
  31   9  21 5101.54 516.942   3
  31  -9  21 5810.35 636.906   3
  21   9  31 5436.84 498.709   3
  31  11  21 4955.58 482.049   3
  21 -11  31 4824.11 491.743   3
  21  11  31 4248.74 458.550   3
  21 -13  31 306.254 260.943   3
  31  13  21 225.584 193.366   3
  21  13  31 208.671 230.174   3
  31  15  21 1415.10 288.315   3
  21  15  31 1267.49 309.804   3
  31  17  21 11658.1 636.583   3
  21  17  31 10471.1 636.015   3
  17  21  31 11220.3 640.129   3
  31  19  21 8065.20 510.692   3
  21  19  31 8991.96 560.069   3
  19  21  31 9371.89 574.282   3
  21  21  31 11590.4 609.129   3
  31  -1  23 1742.59 355.831   3
  31   1  23 1338.98 348.228   3
  23  -1  31 1549.31 325.147   3
  23   1  31 1423.67 330.935   3
  23  -3  31 217.353 238.781   3
  31  -3  23 295.528 279.537   3
  31   3  23-39.7361 218.650   3
  23   3  31 611.758 252.341   3
   5 -23 -31 2152.63 182.438   2
  23  -5  31 1862.81 349.601   3
  31   5  23 2195.63 395.750   3
  31  -5  23 1367.30 354.926   3
  23   5  31 2600.80 387.081   3
  23  -7  31 1848.83 353.851   3
  31  -7  23 1737.51 348.853   3
  31   7  23 2835.93 395.707   3
  23   7  31 1796.26 332.021   3
  31  -9  23 2583.93 463.965   3
  31   9  23 2438.18 376.239   3
  23  -9  31 2680.14 381.913   3
  23   9  31 2788.63 384.497   3
  31  11  23 3268.36 396.989   3
  23 -11  31 2959.63 401.682   3
  23  11  31 3309.82 395.470   3
  31  13  23 1469.67 307.726   3
  23 -13  31 1205.06 300.644   3
  23  13  31 1471.45 297.716   3
  31  15  23 3159.66 382.875   3
  23  15  31 2753.37 360.524   3
  31  17  23 627.442 196.232   3
  17  31  23 993.430 205.724   3
  17  23  31 1007.93 225.502   3
  23  17  31 961.979 265.404   3
  31  19  23 205.389 141.974   3
  19  23  31 93.1515 147.413   3
  23  19  31 72.2036 165.467   3
  23  21  31 2166.85 276.552   3
  21  23  31 2540.00 293.539   3
  23  23  31 7483.19 436.176   3
  31  -1  25 3885.38 471.618   3
  25  -1  31 4288.41 486.909   3
  31   1  25 4175.04 494.123   3
  25   1  31 4056.59 484.472   3
  25  -3  31 7.12902 231.835   3
  31  -3  25 311.937 303.954   3
  31   3  25 360.248 277.772   3
  25   3  31-72.5136 230.878   3
  25  -5  31 6141.76 563.321   3
  31  -5  25 5722.61 588.198   3
  31   5  25 5387.63 509.758   3
  25   5  31 4984.76 489.842   3
  31  -7  25 178.486 267.172   3
  25  -7  31 75.0316 246.795   3
  31   7  25 472.190 243.552   3
  25   7  31 41.7080 217.830   3
  31  -9  25 1761.67 368.579   3
  25  -9  31 1499.25 304.454   3
  31   9  25 2238.02 357.830   3
  25   9  31 1878.11 341.766   3
  25 -11  31 439.173 221.775   3
  31  11  25 1078.58 278.655   3
  25  11  31 365.907 215.472   3
  31  13  25 2424.55 348.226   3
  25  13  31 2417.95 352.157   3
  31  15  25 1402.59 264.026   3
  25  15  31 1302.25 268.873   3
  31  17  25 541.317 197.027   3
  25  17  31 657.565 210.041   3
  17  31  25 603.582 158.291   3
  17  25  31 587.152 178.649   3
  31  19  25 2331.04 281.492   3
  25  19  31 2345.62 277.965   3
  19  25  31 2503.52 282.875   3
  31  21  25 750.341 158.810   3
  21  25  31 664.305 185.875   3
  25  21  31 794.920 186.314   3
  23  25  31 5989.05 363.271   3
  25  23  31 6351.72 375.388   3
  31   1  27 578.507 264.030   3
  31  -1  27 413.864 289.386   3
  27   1  31 350.751 251.470   3
  27  -1  31 630.036 252.410   3
  27  -3  31 3832.14 464.009   3
  27   3  31 4026.11 465.314   3
  31   3  27 3717.57 445.124   3
  31  -3  27 3705.12 468.625   3
  27  -5  31 461.370 218.790   3
  31  -5  27 160.034 260.181   3
  31   5  27 144.888 224.753   3
  27   5  31-68.6208 219.948   3
  31  -7  27 352.802 264.347   3
  31   7  27 912.598 258.727   3
  27  -7  31 1011.71 325.337   3
  27   7  31 594.873 228.102   3
  27  -9  31 2822.41 410.183   3
  31   9  27 3012.93 376.192   3
  31  -9  27 3104.70 444.999   3
  27   9  31 3329.88 398.999   3
  31  11  27 373.406 222.960   3
  27  11  31 163.656 211.147   3
  27  13  31 7040.09 511.321   3
  31  13  27 7121.46 502.937   3
  31  15  27 1968.81 281.967   3
  15  31  27 2121.31 256.776   3
  27  15  31 1971.24 292.227   3
  27  17  31 8987.82 518.837   3
  31  17  27 9476.48 516.368   3
  17  31  27 9578.00 465.135   3
  17  27  31 10297.1 520.769   3
  31  19  27 129.236 142.095   3
  27  19  31 166.400 149.401   3
  19  27  31 171.093 151.672   3
  31  21  27 337.100 114.722   3
  21  27  31 484.461 140.684   3
  27  21  31 405.746 152.445   3
  31   1  29 557.249 302.808   3
  29  -1  31 447.867 281.436   3
  29   1  31 220.342 239.662   3
  31  -1  29-27.2046 262.527   3
  31   3  29 299.557 235.903   3
  31  -3  29 419.679 244.973   3
  29  -3  31 223.675 245.527   3
  29   3  31 267.084 217.385   3
  31  -5  29 969.876 287.426   3
  29   5  31 1386.09 293.750   3
  29  -5  31 787.832 269.476   3
  31   5  29 1393.59 303.915   3
  31  -7  29 597.836 257.059   3
  29  -7  31 650.515 228.887   3
  29   7  31 522.739 216.306   3
  31   7  29 492.138 208.242   3
  31   9  29 1246.10 274.423   3
  29   9  31 1253.90 290.156   3
  29  -9  31 1186.07 319.253   3
  31  11  29 555.504 216.026   3
  29  11  31 742.426 245.395   3
  31  13  29 5845.44 431.452   3
  29  13  31 6191.35 456.733   3
  31  15  29 574.222 190.287   3
  29  15  31 397.951 184.379   3
  15  31  29 366.657 148.311   3
  15  29  31 786.662 181.506   3
  31  17  29 2571.10 271.555   3
  29  17  31 2365.87 266.570   3
  17  31  29 2351.64 229.444   3
  17  29  31 2471.85 251.249   3
  31  19  29 783.986 172.096   3
  29  19  31 954.570 176.868   3
  19  29  31 1125.67 175.595   3
  31   1  31 57.7773 213.963   3
  31  -1  31 263.209 241.954   3
  31   3  31 2746.47 374.923   3
  31  -3  31 2307.99 359.714   3
  31  -5  31 1039.90 283.087   3
  31   5  31 1123.99 276.091   3
  31   7  31 2753.83 351.625   3
  31  -7  31 2872.56 361.303   3
  31   9  31 381.297 199.104   3
  31  11  31 499.469 214.409   3
  31  13  31 5325.93 391.740   3
  13  31  31 6469.88 391.595   3
  31  15  31-18.8212 129.292   3
  15  31  31 102.930 114.582   3
   2   0 -32 307.035 115.667   2
   0   2 -32 353.251 113.627   2
   2   0 -32 490.499 243.271   1
   2   2 -32 6335.43 383.708   2
   2   2 -32 5178.43 597.744   1
   0   4 -32 526.457 123.471   2
   4   0 -32 350.161 119.421   2
   4   0 -32 305.409 208.836   1
   4  -2 -32 5186.54 343.844   2
  -2   4 -32 5348.70 354.054   2
   4   2 -32 4702.64 325.592   2
   2   4 -32 4755.30 332.020   2
   4   2 -32 4582.83 601.119   1
   4  -2 -32 4538.99 595.254   1
   2   4 -32 4983.87 599.062   1
   4  -4 -32 2725.55 247.886   2
   4   4 -32 3126.91 277.699   2
   4  -4 -32 3850.91 557.051   1
   4   4 -32 2651.95 475.631   1
   6   0 -32 7293.10 403.196   2
   0   6 -32 7083.92 399.396   2
  32   0   6 6187.05 591.688   3
   6   0 -32 5693.84 670.191   1
   0   6 -32 6003.66 628.568   1
   6   2 -32 4611.92 333.608   2
   2   6 -32 4415.22 325.550   2
   6  -2 -32 4521.31 320.418   2
  -2   6 -32 4054.07 307.937   2
  32   2   6 3379.89 437.073   3
   6   2 -32 3673.70 563.592   1
   6  -2 -32 4042.22 586.570   1
   2   6 -32 3445.12 528.825   1
   6  -4 -32 178.594 105.787   2
  -4   6 -32 88.0489 93.6210   2
   4   6 -32 228.762 101.893   2
   6   4 -32 297.786 125.455   2
   6   4 -32 82.4930 183.074   1
   4   6 -32 601.420 252.691   1
   6  -4 -32 674.019 317.016   1
  32   4   6 457.807 234.571   3
   6   6 -32 4062.64 587.072   1
   6  -6 -32 4069.62 302.831   2
  -6   6 -32 3715.05 284.719   2
   6   6 -32 3893.87 303.229   2
   0   8 -32 29137.2 835.542   2
   8   0 -32 30098.3 846.292   2
   8   0 -32 27473.4 1538.70   1
  32   0   8 28308.4 1241.28   3
   8   0  32 26965.0 1014.38   3
   8  -2 -32 59748.9 1240.62   2
   8   2 -32 58833.4 1235.53   2
  -2   8 -32 57468.2 1218.85   2
   8   2 -32 60294.7 2299.68   1
   8  -2 -32 56846.3 2227.33   1
   2   8 -32 56968.5 2103.00   1
  32  -2   8 57917.4 1819.87   3
  32   2   8 55662.0 1745.01   3
   8  -2  32 53388.4 1459.17   3
   2   8 -32 59656.7 1241.70   2
   8  -4 -32 17752.3 632.309   2
  -4   8 -32 16417.0 599.224   2
   8  -4 -32 14679.7 1110.92   1
   4   8 -32 15157.3 1106.68   1
  32   4   8 16033.7 905.169   3
  32  -4   8 15577.7 950.567   3
   8   4 -32 16578.8 615.903   2
   4   8 -32 17237.4 623.934   2
  -6   8 -32 11439.7 485.751   2
   6  -8 -32 11185.9 495.882   2
   8  -6 -32 11275.3 496.426   2
  32   6   8 11162.1 738.485   3
   8   6 -32 11007.7 496.485   2
   6   8 -32 10424.1 485.773   2
   8  -8 -32 4150.53 305.373   2
   8   8 -32 3804.78 294.367   2
  32   0  10 14592.6 885.626   3
   0  10 -32 14210.3 550.256   2
  10   0  32 13931.3 738.892   3
  10   0 -32 14312.4 561.650   2
  10  -2 -32 38199.7 951.983   2
  -2  10 -32 39793.9 948.951   2
  32   2  10 37046.3 1411.66   3
  32  -2  10 38094.8 1469.13   3
  10  -2  32 36878.2 1212.36   3
   2  10 -32 38348.0 946.914   2
  10   2 -32 36960.5 944.088   2
  10   2  32 36165.5 1212.52   3
  10  -4 -32 50424.1 1115.91   2
  32  -4  10 48297.4 1695.84   3
  32   4  10 50610.3 1634.67   3
   4  10 -32 49717.4 1107.03   2
  10   4 -32 48671.0 1100.72   2
   6  10 -32 115.692 102.878   2
  10   6 -32 311.853 128.865   2
  10  -6 -32 206.497 112.611   2
   6 -10 -32 265.840 126.708   2
  32   6  10 108.000 237.362   3
  32  -6  10 514.600 320.374   3
  10  -8 -32 6384.30 374.148   2
   8 -10 -32 6213.38 362.199   2
  32   8  10 5826.24 533.044   3
  10   8 -32 6076.38 372.970   2
   8  10 -32 6039.55 370.464   2
  10 -10 -32 22554.9 704.591   2
  32   0  12 41334.9 1495.71   3
  12   0  32 38776.3 1280.26   3
   0  12 -32 39978.2 938.823   2
  12   0 -32 41776.3 988.373   2
   2  12 -32 580.690 125.381   2
  12   2 -32 587.424 142.450   2
  12  -2 -32 557.998 135.331   2
  32  -2  12 593.360 282.331   3
  32   2  12 225.943 220.647   3
  12   2  32 943.211 251.005   3
  12  -2  32 545.091 172.090   3
   4  12 -32 122.286 91.2820   2
  12   4 -32 3.32191 97.3535   2
  12  -4 -32 42.5542 98.2952   2
  32  -4  12 36.2493 281.684   3
  32   4  12 215.346 209.040   3
  12  -4  32-17.7924 156.303   3
  12   4  32 208.079 200.023   3
   6 -12 -32 6439.53 366.128   2
  32  -6  12 6883.29 652.855   3
  32   6  12 6663.84 611.509   3
  12  -6 -32 6574.80 371.314   2
  12   6 -32 6888.36 397.109   2
   8 -12 -32 46040.1 1032.08   2
  32   8  12 45551.3 1492.42   3
  12  -8 -32 45700.9 1037.81   2
  10 -12 -32 61.4414 110.960   2
  12 -10 -32 212.270 88.2950   2
  32  10  12 344.617 220.713   3
  12 -12 -32 82521.2 1448.26   2
  32   0  14 3328.02 448.203   3
  14   0 -32 3972.56 292.567   2
  14   0  32 4146.27 447.583   3
  32  -2  14 60481.1 1851.77   3
  32   2  14 59010.8 1789.35   3
  14   2  32 56900.9 1598.37   3
  14  -2 -32 58198.8 1193.03   2
  14   2 -32 59855.8 1219.78   2
  14  -2  32 56015.8 1601.15   3
  14  -4  32 12217.2 721.372   3
  32  -4  14 11700.2 835.280   3
  32   4  14 12319.2 793.805   3
  14   4  32 12001.2 723.207   3
  14  -4 -32 12662.2 511.939   2
   6 -14 -32-75.5579 105.847   2
  14  -6 -32 105.649 89.2078   2
  32  -6  14-386.000 338.990   3
  32   6  14 29.8234 205.400   3
  14   6  32-61.6774 199.155   3
  14  -6  32-214.837 219.095   3
   8 -14 -32 10189.5 452.541   2
  32   8  14 10016.0 692.331   3
  32  -8  14 10020.5 826.673   3
  14  -8 -32 10498.5 459.139   2
  10 -14 -32 69366.1 1298.44   2
  32  10  14 66905.4 1795.05   3
  14 -10 -32 67254.1 1275.30   2
  32  12  14 1737.81 312.571   3
  12 -14 -32 2035.61 205.660   2
  14 -12 -32 2153.50 210.983   2
  14 -14 -32 106862. 1653.95   2
  32   0  16 23874.6 1132.60   3
  16   0  32 22722.6 997.262   3
  16  -2  32 10253.1 675.634   3
  32  -2  16 11000.5 782.317   3
  32   2  16 11366.7 772.820   3
  16  -2 -32 11113.5 482.961   2
  16   2  32 11071.4 712.597   3
  16  -4 -32 393.919 119.761   2
  32   4  16 392.441 260.551   3
  32  -4  16 329.171 255.564   3
  16   4  32 249.823 206.906   3
  16  -4  32 264.569 198.628   3
   6 -16 -32 112.449 98.4832   2
  16  -6 -32 212.613 90.4789   2
  32  -6  16 289.177 289.740   3
  32   6  16 71.3056 206.067   3
  16   6  32 321.210 227.905   3
  16  -6  32 346.428 217.095   3
   8 -16 -32 12881.2 498.299   2
  32   8  16 12904.0 781.909   3
  16  -8  32 13128.2 756.220   3
  32  -8  16 14185.0 946.490   3
  16   8  32 12555.5 752.656   3
  16  -8 -32 14116.7 525.557   2
  10 -16 -32 2674.75 231.035   2
  32  10  16 2553.18 373.088   3
  16 -10 -32 2710.52 228.272   2
  16  10  32 2049.25 336.594   3
  32  12  16 14095.5 774.339   3
  12 -16 -32 14739.2 510.489   2
  16  12  32 14591.1 806.933   3
  16 -12 -32 15103.4 526.874   2
  32  14  16 15998.9 794.826   3
  14 -16 -32 16796.3 529.028   2
  16 -14 -32 16522.0 533.490   2
  32   0  18-47.1709 235.525   3
  18   0  32 1357.95 291.793   3
  32  -2  18 69029.6 2002.15   3
  18  -2  32 69389.6 1847.38   3
  32   2  18 69570.7 1945.67   3
  18   2  32 68175.1 1811.66   3
  32   4  18 8188.13 646.938   3
  18  -4  32 7342.46 577.240   3
  32  -4  18 7191.07 665.581   3
  18   4  32 7666.64 595.491   3
   6 -18 -32 1256.52 160.276   2
  18  -6  32 1105.45 264.086   3
  32  -6  18 737.115 296.990   3
  32   6  18 701.574 277.441   3
  18   6  32 1134.57 277.094   3
   8 -18 -32 378.584 86.2891   2
  32   8  18 595.905 270.184   3
  18  -8  32 836.979 289.091   3
  32  -8  18-116.409 330.325   3
  18   8  32 105.619 219.076   3
  10 -18 -32 8663.88 384.222   2
  32  10  18 8222.55 612.027   3
  18 -10  32 8230.33 605.367   3
  18  10  32 8500.68 624.363   3
  12 -18 -32 466.044 105.752   2
  32  12  18 201.734 200.944   3
  18  12  32 314.344 245.193   3
  32  14  18 19921.5 888.583   3
  18  14  32 22364.7 977.920   3
  32  16  18 2180.26 307.624   3
  18  16  32 2311.81 374.088   3
  18  18  32 12450.7 699.092   3
  32   0  20 668.756 316.308   3
  20   0  32 511.723 280.084   3
  32   2  20 71429.5 1950.10   3
  20   2  32 69153.5 1844.46   3
  32  -2  20 70325.4 1992.51   3
  20  -2  32 69815.7 1867.95   3
   4 -20 -32 7409.68 353.826   2
  32   4  20 8317.92 657.645   3
  20  -4  32 7606.90 614.881   3
  32  -4  20 8379.70 700.140   3
  20   4  32 6727.33 561.701   3
   6 -20 -32 3049.13 228.180   2
  32  -6  20 3416.26 501.329   3
  20  -6  32 3148.70 420.320   3
  32   6  20 3624.87 440.178   3
  20   6  32 3270.71 422.881   3
   8 -20 -32 291.049 89.0094   2
  32  -8  20 532.569 311.592   3
  32   8  20 179.181 228.255   3
  20  -8  32-185.973 229.889   3
  20   8  32-25.5053 219.972   3
  32  10  20 4970.28 491.148   3
  20 -10  32 4477.90 476.030   3
  10 -20 -32 5632.49 293.429   2
  20  10  32 5394.28 505.667   3
  32  12  20 11871.0 711.857   3
  20 -12  32 10460.8 691.969   3
  20  12  32 11115.3 703.714   3
  32  14  20 23341.4 946.194   3
  20  14  32 23065.3 973.053   3
  32  16  20 47268.7 1331.38   3
  20  16  32 46900.4 1386.29   3
  32  18  20 3541.59 353.693   3
  18  20  32 3249.32 366.430   3
  20  18  32 3444.39 407.913   3
  20  20  32 40358.2 1188.02   3
  32   0  22 135.760 264.952   3
  22   0  32 630.030 304.995   3
  32   2  22 12440.3 790.533   3
  32  -2  22 12914.1 834.391   3
  22   2  32 12693.8 773.539   3
  22  -2  32 12474.8 778.428   3
   4 -22 -32 4491.66 265.097   2
  32   4  22 5285.00 525.918   3
  22  -4  32 4545.58 504.065   3
  32  -4  22 4895.01 580.055   3
  22   4  32 5097.15 506.967   3
   6 -22 -32 1822.47 173.457   2
  32  -6  22 1426.83 344.156   3
  22  -6  32 1764.66 359.758   3
  32   6  22 1902.40 351.678   3
  22   6  32 1890.78 362.533   3
  32   8  22 16776.3 869.560   3
  32  -8  22 17285.8 997.908   3
  22   8  32 18909.9 913.992   3
  22  -8  32 16987.9 891.962   3
  32  10  22 5855.52 516.855   3
  22 -10  32 6472.16 539.314   3
  22  10  32 6598.59 557.003   3
  32  12  22 11795.1 697.432   3
  22 -12  32 12591.3 740.976   3
  22  12  32 12853.0 729.721   3
  32  14  22 197.233 183.010   3
  22  14  32 196.819 193.895   3
  32  16  22 1751.19 286.740   3
  22  16  32 1750.39 331.448   3
  32  18  22 17595.6 730.148   3
  18  22  32 17493.6 748.820   3
  22  18  32 16453.0 748.237   3
  22  20  32 324.723 167.091   3
  20  22  32 351.280 173.563   3
  22  22  32 23126.8 796.327   3
  24   0  32 1707.26 349.948   3
  32   0  24 2008.95 398.200   3
   2 -24 -32 14954.6 475.099   2
  24   2  32 14531.3 807.918   3
  32  -2  24 14531.3 862.681   3
  24  -2  32 14826.3 831.929   3
  32   2  24 14095.7 827.594   3
  32  -4  24 2117.65 402.199   3
  32   4  24 2608.98 410.222   3
  24  -4  32 2962.56 411.948   3
  24   4  32 2461.58 365.421   3
  24  -6  32 3417.04 435.187   3
  32  -6  24 3998.71 521.102   3
  32   6  24 3832.43 433.367   3
  24   6  32 3545.98 416.924   3
  32  -8  24 2991.34 457.313   3
  32   8  24 2989.23 403.559   3
  24  -8  32 2867.40 415.561   3
  24   8  32 2840.75 395.101   3
  24  10  32 5187.36 499.269   3
  32  10  24 5185.18 482.742   3
  24 -10  32 5055.35 505.590   3
  32  12  24 5861.94 477.763   3
  24 -12  32 5202.19 501.375   3
  24  12  32 5882.34 496.294   3
  32  14  24-145.021 189.074   3
  24  14  32 400.136 206.457   3
  24  16  32 11706.1 642.073   3
  32  16  24 11639.0 614.601   3
  16  32  24 12413.1 543.776   3
  16  24  32 12262.4 624.694   3
  32  18  24 2158.15 284.609   3
  18  24  32 2245.37 290.424   3
  24  18  32 1633.47 250.614   3
  32  20  24 2472.20 254.650   3
  24  20  32 2489.89 277.986   3
  20  24  32 2577.54 274.306   3
  24  22  32 446.079 146.903   3
  22  24  32 534.596 164.378   3
  24  24  32 1830.28 207.753   3
  26   0  32 198.161 241.084   3
  32   0  26-84.2041 302.252   3
  32   2  26-42.7815 235.477   3
  26   2  32 413.262 288.740   3
  32  -2  26 211.328 258.436   3
  26  -2  32 229.942 250.229   3
  26  -4  32 1432.26 325.704   3
  32   4  26 967.025 300.764   3
  32  -4  26 1458.91 371.423   3
  26   4  32 1127.40 317.583   3
  32   6  26-173.386 236.998   3
  32  -6  26-329.122 282.308   3
  26  -6  32 35.0297 226.995   3
  26   6  32-73.6779 224.651   3
  26   8  32 10944.2 677.234   3
  32   8  26 9798.11 631.047   3
  26  -8  32 10590.0 689.654   3
  32  -8  26 11189.8 767.492   3
  32  10  26 7212.60 539.697   3
  26  10  32 6917.28 527.043   3
  26 -10  32 6688.06 544.349   3
  32  12  26 956.147 253.999   3
  26  12  32 926.787 249.509   3
  32  14  26 7340.37 492.686   3
  26  14  32 6930.25 493.652   3
  32  16  26 420.956 178.481   3
  16  32  26 630.783 162.671   3
  16  26  32 381.622 158.089   3
  26  16  32 189.299 163.977   3
  32  18  26 20741.1 733.959   3
  26  18  32 21053.9 768.713   3
  18  26  32 23033.5 767.446   3
  26  20  32 12345.1 542.809   3
  32  20  26 11148.9 481.510   3
  20  26  32 12692.1 537.830   3
  22  26  32 1038.83 161.268   3
  26  22  32 1407.20 189.450   3
  28   0  32 9548.29 652.613   3
  32   0  28 8579.52 640.233   3
  28  -2  32 47973.0 1455.99   3
  28   2  32 49054.9 1449.51   3
  32  -2  28 47931.3 1485.50   3
  32   2  28 46455.2 1438.93   3
  32  -4  28 6087.20 539.339   3
  28   4  32 7022.19 545.337   3
  28  -4  32 6231.29 532.431   3
  32   4  28 6062.21 516.931   3
  32  -6  28 1659.58 329.834   3
  28   6  32 2099.91 351.223   3
  28  -6  32 2301.40 368.025   3
  32   6  28 1862.81 332.934   3
  28  -8  32 1130.65 279.181   3
  28   8  32 1702.70 299.469   3
  32   8  28 1412.25 289.052   3
  32  10  28 13992.7 706.995   3
  28  10  32 14077.9 707.651   3
  32  12  28 196.844 177.277   3
  28  12  32 250.011 167.519   3
  32  14  28 17338.4 716.473   3
  28  14  32 17374.9 732.007   3
  14  32  28 18693.2 655.827   3
  14  28  32 18914.1 718.497   3
  32  16  28 1057.28 199.334   3
  28  16  32 736.588 193.816   3
  16  28  32 803.074 180.661   3
  16  32  28 734.383 171.556   3
  32  18  28 282.098 134.983   3
  28  18  32 612.379 172.889   3
  18  28  32 471.764 142.581   3
  32   0  30 5935.16 506.409   3
  30   0  32 5509.84 489.117   3
  32   2  30 12149.4 689.670   3
  32  -2  30 12209.1 710.944   3
  30  -2  32 12399.8 705.114   3
  30   2  32 12032.3 680.051   3
  32  -4  30 788.730 246.121   3
  30  -4  32 1637.01 287.524   3
  30   4  32 1118.78 250.922   3
  32   4  30 1230.24 278.244   3
  30  -6  32 139.975 221.423   3
  32   6  30 571.078 228.414   3
  30   6  32 569.774 204.102   3
  32  -6  30 414.814 244.422   3
  32   8  30 1124.18 254.276   3
  30   8  32 1324.23 276.837   3
  30  10  32 2739.42 325.809   3
  32  10  30 3369.37 343.292   3
  30  12  32 3066.19 329.536   3
  32  12  30 3152.04 318.258   3
  32  14  30 2110.90 255.026   3
  30  14  32 1970.48 250.156   3
  14  32  30 2155.00 223.476   3
  14  30  32 2556.59 265.689   3
  32  16  30 460.876 142.723   3
  30  16  32 86.6078 125.528   3
  16  32  30-70.0785 112.611   3
  16  30  32 424.691 136.124   3
  32   0  32 32923.0 1086.50   3
  32  -2  32 93266.8 1951.51   3
  32   2  32 94271.8 1928.57   3
  32  -4  32 269.974 190.365   3
  32   4  32 637.646 205.360   3
  32   6  32 4399.86 393.842   3
  32   8  32 880.226 227.720   3
  32  10  32 47873.3 1188.40   3
   1   1 -33 1069.44 182.559   2
   1  -1 -33 913.971 172.907   2
   3   1 -33-427.265 259.154   1
   3  -1 -33-108.714 119.134   2
   3   1 -33-52.1157 119.354   2
   1   3 -33-27.9087 108.477   2
  -1   3 -33 18.7075 96.3034   2
   3  -3 -33 20832.2 709.776   2
   3   3 -33 20405.4 702.386   2
  -3   3 -33 21366.2 717.278   2
   5  -1 -33 155.959 242.153   1
   5   1 -33 571.723 343.067   1
   5   1 -33 634.383 140.564   2
   1   5 -33 420.779 123.734   2
   5  -1 -33 501.804 139.912   2
  -1   5 -33 325.773 119.953   2
  -3   5 -33 28704.7 835.426   2
   5  -3 -33 29319.1 845.552   2
   5   3 -33 30798.4 885.644   2
   3   5 -33 30180.3 879.653   2
   5  -5 -33 31319.5 870.095   2
  -5   5 -33 29801.8 848.538   2
   5   5 -33 31208.7 873.849   2
   1   7 -33 621.292 153.890   2
   7  -1 -33 375.789 124.092   2
   7   1 -33 614.474 169.750   2
  -1   7 -33 397.043 125.574   2
  33   1   7 101.254 260.996   3
  33  -1   7-37.6819 300.178   3
  -3   7 -33 13081.9 539.366   2
   7  -3 -33 12972.9 550.981   2
  33   3   7 12123.0 811.541   3
   3   7 -33 13149.4 549.639   2
   7   3 -33 12938.4 552.222   2
   5  -7 -33 21553.9 710.990   2
  -5   7 -33 21532.5 698.331   2
   7  -5 -33 22107.4 717.212   2
  33   5   7 21043.0 1054.12   3
   5   7 -33 20525.2 699.785   2
   7   5 -33 21267.3 710.275   2
  -7   7 -33 26415.5 767.195   2
   7  -7 -33 26480.6 785.651   2
   7   7 -33 26138.9 788.199   2
   1   9 -33 501.237 139.809   2
   9   1 -33 704.157 159.021   2
  -1   9 -33 639.506 145.258   2
   9  -1 -33 376.129 122.901   2
  33  -1   9 299.424 243.147   3
  33   1   9 465.353 232.590   3
   9  -1  33 263.749 168.835   3
   9   1  33 679.173 228.299   3
  -3   9 -33 28712.9 822.404   2
   9  -3 -33 28306.0 821.889   2
  33   3   9 27123.6 1200.25   3
  33  -3   9 26274.0 1241.52   3
   3   9 -33 29011.8 824.663   2
   9   3 -33 27959.5 818.214   2
   5  -9 -33 21381.6 701.291   2
   9  -5 -33 21900.5 717.976   2
  -5   9 -33 22493.8 701.763   2
  33   5   9 21448.8 1059.49   3
   5   9 -33 21297.7 703.976   2
   9   5 -33 21256.6 707.964   2
   9  -7 -33 30623.7 850.787   2
   7  -9 -33 29521.6 827.155   2
  33   7   9 30762.5 1231.55   3
   7   9 -33 29192.0 841.044   2
   9   7 -33 29689.6 844.754   2
   9  -9 -33 38061.0 953.019   2
   1  11 -33 105.554 88.9764   2
  11   1 -33 136.221 108.293   2
  -1  11 -33 250.106 128.195   2
  11  -1 -33 20.1772 100.955   2
  33  -1  11 18.9079 261.461   3
  33   1  11 94.4648 251.602   3
  11   1  33-31.3821 167.333   3
  11  -1  33 88.1636 171.601   3
   3  11 -33 1803.11 200.639   2
  11   3 -33 1883.23 219.142   2
  11  -3 -33 1721.59 208.788   2
  33  -3  11 1241.37 373.369   3
  33   3  11 2167.61 399.243   3
  11   3  33 1714.29 300.807   3
  11  -3  33 1995.22 321.247   3
   5 -11 -33-89.1926 116.506   2
   5  11 -33 72.3494 93.9265   2
  11   5 -33 16.4493 104.506   2
  11  -5 -33 309.310 130.952   2
  33   5  11-49.1107 219.748   3
  33  -5  11-185.017 269.938   3
  11  -7 -33 3157.92 273.561   2
   7 -11 -33 2789.16 247.890   2
  33   7  11 3032.46 422.015   3
  11  -9 -33 5063.59 328.220   2
   9 -11 -33 5487.06 348.191   2
  33   9  11 5487.99 537.236   3
  11 -11 -33 86.3910 106.503   2
   1  13 -33 166.216 90.4365   2
  13   1 -33 133.012 123.037   2
  13  -1 -33 143.802 118.148   2
  33  -1  13 250.679 266.404   3
  33   1  13-122.992 258.826   3
  13  -1  33 231.098 211.549   3
  13   1  33-7.70578 191.090   3
  13   3 -33 2233.62 231.153   2
  33  -3  13 2202.25 419.282   3
  33   3  13 2161.98 384.238   3
  13   3  33 2165.05 336.156   3
  13  -3  33 1827.88 316.683   3
  13  -3 -33 2198.27 233.411   2
   5 -13 -33 4270.91 304.513   2
  33  -5  13 4207.53 550.735   3
  33   5  13 4422.53 510.572   3
  13  -5  33 4288.93 440.893   3
  13   5  33 5056.80 519.494   3
  13  -5 -33 4351.93 304.408   2
   7 -13 -33 18723.8 628.499   2
  33   7  13 19236.5 980.938   3
  13  -7 -33 19227.7 639.419   2
   9 -13 -33 18934.1 630.714   2
  33   9  13 18499.0 937.372   3
  13  -9 -33 19020.0 631.704   2
  11 -13 -33 7842.95 399.287   2
  33  11  13 7485.04 581.666   3
  13 -11 -33 7540.72 388.558   2
  13 -13 -33 12309.8 480.841   2
  15  -1 -33 426.814 151.856   2
  33  -1  15 46.6833 243.244   3
  33   1  15 535.247 331.790   3
  15  -1  33-101.972 198.478   3
  15   1  33 593.938 224.709   3
  15  -3 -33 1712.66 205.262   2
  33  -3  15 1442.82 366.072   3
  33   3  15 1588.46 334.273   3
  15  -3  33 1340.99 282.281   3
  15   3  33 1499.34 309.049   3
   5 -15 -33 8687.56 411.714   2
  15  -5  33 8766.45 624.449   3
  33  -5  15 8398.09 727.836   3
  33   5  15 8282.51 652.783   3
  15  -5 -33 9042.25 425.806   2
  15   5  33 7671.13 583.308   3
   7 -15 -33 6749.24 364.726   2
  33  -7  15 6959.64 673.874   3
  15  -7  33 7690.67 588.538   3
  33   7  15 6917.83 602.596   3
  15  -7 -33 7688.39 394.699   2
  15   7  33 6780.46 554.908   3
   9 -15 -33 4605.95 306.753   2
  33   9  15 3914.51 475.756   3
  15  -9 -33 4052.18 286.669   2
  15   9  33 3958.20 455.742   3
  15 -11 -33 214.730 91.4637   2
  11 -15 -33 249.508 106.427   2
  33  11  15 144.545 218.516   3
  15  11  33 369.487 260.196   3
  15 -13 -33 884.274 145.783   2
  13 -15 -33 1177.66 164.039   2
  33  13  15 861.986 278.994   3
  15 -15 -33 7491.72 345.923   2
  33   1  17 614.625 302.090   3
  33  -1  17 215.151 286.444   3
  17  -1  33 214.976 202.090   3
  17   1  33-2.70308 191.474   3
  33  -3  17 7015.04 637.587   3
  33   3  17 7555.84 626.728   3
  17  -3  33 7211.15 582.612   3
  17   3  33 8234.27 620.029   3
   5 -17 -33 13229.0 500.144   2
  33  -5  17 13933.2 902.543   3
  17  -5  33 13554.5 775.835   3
  33   5  17 13400.7 814.386   3
  17   5  33 13116.6 757.078   3
   7 -17 -33 3055.99 242.060   2
  33  -7  17 3257.10 491.024   3
  33   7  17 2730.88 401.969   3
  17  -7  33 3273.53 415.224   3
  17   7  33 2823.68 380.351   3
   9 -17 -33 3441.14 250.582   2
  33   9  17 3072.47 416.251   3
  17  -9  33 3122.62 400.258   3
  17   9  33 3246.89 396.177   3
  11 -17 -33 39.2857 85.0424   2
  33  11  17 124.253 182.251   3
  17  11  33-199.212 203.861   3
  33  13  17 1474.60 301.403   3
  17  13  33 1756.79 345.692   3
  13 -17 -33 1655.54 173.978   2
  33  15  17 1718.27 276.351   3
  17  15  33 2322.79 366.226   3
  15 -17 -33 2406.05 190.413   2
  17  17  33 6466.59 537.495   3
  33  -1  19 223.336 328.845   3
  33   1  19 365.923 273.158   3
  19   1  33 145.907 217.577   3
  19  -1  33 502.418 262.446   3
  19  -3  33 7477.82 602.348   3
  19   3  33 7932.53 602.262   3
  33  -3  19 8481.99 708.651   3
  33   3  19 7729.02 636.381   3
   5 -19 -33 16623.9 540.571   2
  19  -5  33 16157.4 854.627   3
  33  -5  19 15842.5 953.866   3
  33   5  19 15653.2 862.553   3
  19   5  33 15767.6 842.727   3
   7 -19 -33 8007.58 367.839   2
  33   7  19 7355.88 602.883   3
  19  -7  33 7587.08 593.889   3
  33  -7  19 7937.19 698.302   3
  19   7  33 7740.88 597.936   3
   9 -19 -33 20086.3 585.145   2
  33   9  19 17805.0 894.882   3
  19  -9  33 18950.3 920.870   3
  19   9  33 19028.2 916.252   3
  11 -19 -33 64.8712 68.7820   2
  33  11  19 60.6954 207.205   3
  19  11  33 118.357 218.486   3
  33  13  19 909.700 233.476   3
  19  13  33 564.762 246.930   3
  33  15  19 2075.11 311.009   3
  19  15  33 2325.41 354.319   3
  19  17  33 6473.63 522.750   3
  17  19  33 7147.16 539.146   3
  19  19  33 1587.81 288.501   3
  33  -1  21 246.726 255.225   3
  33   1  21-206.550 231.177   3
  21  -1  33-23.4478 222.664   3
  21   1  33-385.415 264.087   3
   3 -21 -33 18091.4 554.660   2
  21   3  33 17935.1 886.443   3
  33  -3  21 17640.5 978.684   3
  21  -3  33 17748.2 899.876   3
  33   3  21 17751.5 940.431   3
   5 -21 -33 22645.2 615.967   2
  21   5  33 21189.6 974.808   3
  21  -5  33 22378.3 1006.63   3
  33  -5  21 20171.9 1066.82   3
  33   5  21 21740.1 1009.89   3
   7 -21 -33 14939.8 485.065   2
  21  -7  33 14116.6 811.878   3
  33   7  21 14910.3 822.127   3
  21   7  33 14089.8 793.464   3
  33  -7  21 14461.0 912.384   3
  33   9  21 30949.5 1171.54   3
  21  -9  33 31131.7 1176.26   3
  21   9  33 31081.2 1160.82   3
  21 -11  33 1439.56 278.131   3
  33  11  21 1943.07 330.980   3
  21  11  33 1700.20 343.131   3
  33  13  21 7600.21 552.670   3
  21  13  33 8255.50 598.521   3
  33  15  21 303.675 190.816   3
  21  15  33-159.991 240.151   3
  33  17  21 6015.69 446.209   3
  17  21  33 5148.05 450.945   3
  21  17  33 5012.02 436.314   3
  19  21  33 5614.99 434.140   3
  21  19  33 5235.33 438.334   3
  21  21  33 20206.1 768.430   3
  33  -1  23 1020.69 301.762   3
  23  -1  33 908.777 293.434   3
  33   1  23 620.354 285.418   3
  23   1  33 436.261 223.901   3
   3 -23 -33 6538.23 307.054   2
  23   3  33 5657.88 522.263   3
  23  -3  33 5835.55 530.280   3
  33  -3  23 6164.08 612.314   3
  33   3  23 6479.98 575.809   3
   5 -23 -33 2324.03 183.657   2
  33  -5  23 1716.13 406.897   3
  33   5  23 1692.69 346.301   3
  23  -5  33 1908.37 354.336   3
  23   5  33 1937.25 336.605   3
  33  -7  23 617.584 294.191   3
  33   7  23 840.393 261.297   3
  23  -7  33 340.135 233.170   3
  23   7  33 629.481 237.257   3
  23  -9  33 3442.48 426.686   3
  23   9  33 2904.08 392.466   3
  23 -11  33 1271.76 280.520   3
  33  11  23 1171.43 297.090   3
  23  11  33 1195.69 297.641   3
  33  13  23 4575.72 435.358   3
  23  13  33 4759.15 443.618   3
  33  15  23-19.7634 158.794   3
  23  15  33 56.4142 183.897   3
  33  17  23 1063.31 227.279   3
  17  23  33 623.109 209.195   3
  23  17  33 1332.55 254.579   3
  23  19  33 253.671 169.354   3
  19  23  33 463.399 177.614   3
  23  21  33 7214.93 435.893   3
  21  23  33 7441.98 445.220   3
  23  23  33 976.919 173.529   3
   1 -25 -33 1962.68 162.371   2
  25  -1  33 1669.11 315.672   3
  25   1  33 2007.24 359.516   3
  33  -1  25 1827.11 371.147   3
  33   1  25 1562.91 337.196   3
  25  -3  33 6675.34 580.807   3
  33  -3  25 5491.56 548.105   3
  25   3  33 5467.88 498.568   3
  33   3  25 5164.74 530.907   3
  25   5  33 4997.69 484.074   3
  33  -5  25 4496.68 517.119   3
  33   5  25 4736.93 470.232   3
  25  -5  33 5150.60 499.011   3
  33   7  25 9505.43 631.219   3
  25   7  33 9645.53 640.144   3
  33  -7  25 8431.17 666.335   3
  25  -7  33 8711.01 624.537   3
  33   9  25 16104.9 796.291   3
  25   9  33 14953.7 769.603   3
  25  -9  33 14808.8 784.851   3
  33  11  25 2086.64 297.491   3
  25 -11  33 2785.27 361.543   3
  25  11  33 2644.99 353.114   3
  33  13  25 14560.8 702.469   3
  25  13  33 15168.8 731.163   3
  33  15  25 1920.55 277.925   3
  15  33  25 2103.25 233.115   3
  15  25  33 1725.58 265.757   3
  25  15  33 1729.16 274.024   3
  33  17  25 37.4794 134.267   3
  17  25  33 121.925 167.300   3
  25  17  33 174.327 156.511   3
  33  19  25 169.308 114.875   3
  19  25  33 198.913 145.925   3
  25  19  33 12.6683 139.497   3
  25  21  33 8772.32 446.966   3
  21  25  33 9318.97 453.925   3
  27  -1  33 1405.55 318.606   3
  33  -1  27 1011.62 280.529   3
  33   1  27 544.040 259.168   3
  27   1  33 1484.13 314.466   3
  33  -3  27 609.931 280.421   3
  27   3  33 948.096 287.705   3
  33   3  27 852.164 292.760   3
  27  -3  33 568.852 226.387   3
  33   5  27 277.294 208.269   3
  33  -5  27-314.349 307.513   3
  27   5  33-358.785 237.424   3
  27  -5  33 81.2309 210.034   3
  27   7  33 240.182 252.911   3
  33   7  27-73.5119 192.984   3
  27  -7  33-214.089 226.459   3
  27  -9  33 700.054 231.268   3
  33   9  27 1153.09 234.675   3
  27   9  33 1120.17 261.450   3
  33  11  27 495.208 188.425   3
  27  11  33 852.231 249.145   3
  27  13  33 7877.13 507.248   3
  33  13  27 8797.10 522.993   3
  33  15  27 2770.55 295.211   3
  15  33  27 3238.76 259.538   3
  15  27  33 3313.23 315.359   3
  27  15  33 2868.20 314.335   3
  33  17  27 485.350 156.251   3
  27  17  33 683.973 173.055   3
  17  27  33 302.065 129.372   3
  27  19  33 738.268 167.526   3
  33  19  27 321.258 120.796   3
  19  27  33 513.046 135.156   3
  29   1  33 781.081 263.212   3
  33  -1  29 245.861 210.100   3
  33   1  29 274.566 202.249   3
  29  -1  33 695.220 245.033   3
  33  -3  29 59.1808 243.114   3
  29   3  33 704.631 275.481   3
  29  -3  33 229.733 214.704   3
  33   3  29 231.951 238.803   3
  33  -5  29 436.044 243.339   3
  29  -5  33 293.336 214.914   3
  29   5  33 451.354 201.597   3
  33   5  29 354.768 223.317   3
  29  -7  33-268.876 223.236   3
  29   7  33-16.0569 200.811   3
  33   7  29 49.6117 198.816   3
  33   9  29 95.1663 173.980   3
  29   9  33 269.528 168.065   3
  33  11  29 138.705 157.678   3
  29  11  33 747.172 210.986   3
  29  13  33 767.834 188.589   3
  33  13  29 799.062 202.947   3
  13  33  29 914.675 169.858   3
  13  29  33 1162.54 215.851   3
  29  15  33 3324.13 300.808   3
  33  15  29 2748.63 268.506   3
  15  33  29 3257.53 244.097   3
  33  -1  31 602.110 250.953   3
  33   1  31 384.605 232.151   3
  31  -1  33 464.383 270.818   3
  31   1  33 384.823 211.830   3
  33  -3  31 70.5451 192.432   3
  31  -3  33-21.2649 201.341   3
  33   3  31 381.011 213.759   3
  31   3  33 186.817 187.728   3
  33   5  31 61.1756 167.180   3
  31   5  33 52.3450 176.199   3
  31  -5  33 339.803 198.339   3
  31   7  33 8.23206 175.824   3
  33   7  31 300.872 198.336   3
  31   9  33 129.470 170.483   3
  33   9  31-119.165 168.685   3
  31  11  33 1675.42 264.287   3
  33  11  31 1422.17 231.984   3
  11  33  31 1865.65 216.914   3
  11  31  33 2300.96 262.257   3
  33   1  33 591.130 209.014   3
  33  -1  33 367.780 189.506   3
  33   3  33 4613.29 387.087   3
   0   0 -34 13102.5 572.728   2
   0   2 -34 2384.17 250.737   2
   2   0 -34 2288.51 246.102   2
   2  -2 -34-78.4055 141.798   2
  -2   2 -34 19.5516 112.640   2
   2   2 -34-8.27991 110.005   2
   0   4 -34 985.646 160.062   2
   4   0 -34 1015.78 167.340   2
   4   2 -34 81.2946 113.541   2
   2   4 -34-72.4008 119.274   2
   2  -4 -34 42.3311 112.536   2
   4  -2 -34-107.340 117.196   2
  -2   4 -34-84.6399 112.472   2
   4  -4 -34 17017.8 642.616   2
  -4   4 -34 15999.9 621.911   2
   4   4 -34 16902.9 648.259   2
   6   0 -34 62820.6 1337.11   2
   0   6 -34 62921.1 1326.64   2
   6  -2 -34 6938.25 416.163   2
   6   2 -34 6399.87 396.387   2
   2   6 -34 6550.96 397.182   2
  -2   6 -34 6377.98 388.378   2
   4  -6 -34 12140.8 541.767   2
  -6   4 -34 12220.0 532.412   2
   6  -4 -34 12847.7 554.062   2
  -4   6 -34 11992.7 524.922   2
   4   6 -34 11983.3 536.318   2
   6   4 -34 11866.2 535.454   2
   6  -6 -34 3037.18 273.170   2
  -6   6 -34 2830.72 251.457   2
   6   6 -34 2770.94 269.078   2
  34   0   8 2867.69 443.678   3
   8   0  34 2473.10 330.237   3
   0   8 -34 2981.12 261.724   2
   8   0 -34 2786.05 267.420   2
  -2   8 -34 21895.8 713.712   2
   8  -2 -34 21723.1 725.226   2
  34   2   8 20504.7 1069.42   3
   8   2 -34 20655.3 705.094   2
   8   2  34 19430.5 872.336   3
   2   8 -34 19905.2 688.531   2
   4   8 -34 1445.63 196.115   2
   8   4 -34 1539.10 203.162   2
   4  -8 -34 1470.20 190.868   2
  -4   8 -34 1699.02 204.594   2
   8  -4 -34 1568.59 215.049   2
  34   4   8 1531.19 300.492   3
  -8   6 -34 1920.66 216.128   2
   6   8 -34 1936.27 226.869   2
   8   6 -34 1834.87 222.840   2
  -6   8 -34 1806.66 204.365   2
   8  -6 -34 1781.71 202.259   2
   6  -8 -34 1707.15 211.317   2
  34   6   8 2372.89 398.544   3
   8  -8 -34 7238.83 407.833   2
   8   8 -34 7251.20 410.351   2
  34   0  10 6005.61 619.200   3
   0  10 -34 5963.68 359.641   2
  10   0  34 6184.91 492.106   3
  10   0 -34 6462.78 388.392   2
  34  -2  10 14205.2 921.409   3
  34   2  10 15088.7 911.227   3
  10  -2 -34 15580.5 596.579   2
  10   2  34 13637.3 743.001   3
   2  10 -34 15444.9 586.010   2
  10   2 -34 15306.1 597.326   2
  10  -2  34 15193.1 768.429   3
  -2  10 -34 15289.2 572.726   2
   4 -10 -34 22172.5 718.062   2
  34   4  10 21323.6 1061.99   3
  -4  10 -34 22606.0 692.584   2
   4  10 -34 22889.3 720.404   2
  10  -4 -34 22571.4 725.964   2
  10   4 -34 22594.3 727.809   2
  10   4  34 20388.1 919.493   3
 -10   6 -34 7033.97 387.561   2
  10  -6 -34 7314.40 411.692   2
   6 -10 -34 7350.50 400.519   2
  34   6  10 7012.80 607.946   3
   6  10 -34 7078.83 401.884   2
  10   6 -34 7281.44 411.702   2
  10  -8 -34 24.2078 114.808   2
   8 -10 -34 44.1811 100.420   2
  34   8  10 8.90531 226.571   3
  10 -10 -34 45343.1 1042.90   2
  34   0  12 52056.9 1731.84   3
  12   0 -34 54649.1 1169.94   2
  12   0  34 50641.3 1486.26   3
   0  12 -34 55402.9 1141.52   2
  34  -2  12 16871.7 982.424   3
  34   2  12 16248.7 949.121   3
  12   2  34 17467.0 857.608   3
  12  -2  34 17308.8 836.563   3
  12  -2 -34 18798.0 648.441   2
   2  12 -34 17888.4 616.501   2
  12   2 -34 17941.3 640.099   2
   4 -12 -34 13392.0 538.052   2
  34  -4  12 13787.7 915.852   3
  12  -4  34 13398.4 751.344   3
  34   4  12 13357.4 842.251   3
  12  -4 -34 13816.1 547.324   2
  12   4  34 12365.1 716.635   3
  12   4 -34 14032.2 565.593   2
   6 -12 -34 30017.5 819.768   2
  34   6  12 29247.9 1208.84   3
  12  -6 -34 30159.7 829.451   2
  12   6  34 28562.6 1121.49   3
   8 -12 -34 13839.7 544.923   2
  34   8  12 13556.9 806.470   3
  12  -8 -34 14245.3 547.701   2
  12 -10 -34 500.974 134.447   2
  10 -12 -34 696.309 183.873   2
  34  10  12 414.033 223.564   3
  12 -12 -34 104527. 1675.34   2
  14   0 -34 284.054 114.248   2
  34   0  14 423.454 262.849   3
  14   0  34 397.090 215.283   3
  14  -2  34 9127.43 626.240   3
  34  -2  14 9154.44 725.517   3
  34   2  14 9795.04 735.424   3
  14   2  34 8583.07 615.125   3
  14  -2 -34 9940.47 459.521   2
   4 -14 -34-138.727 118.528   2
  14  -4 -34 26.1282 96.3319   2
  34  -4  14 39.8639 274.942   3
  34   4  14 134.409 231.482   3
  14   4  34 113.238 192.467   3
  14  -4  34-152.798 191.705   3
   6 -14 -34 3417.69 268.460   2
  34   6  14 3040.22 426.267   3
  14   6  34 2773.73 363.448   3
  14  -6 -34 4200.59 302.902   2
  14  -6  34 3446.37 384.354   3
   8 -14 -34 1792.82 193.288   2
  34   8  14 1705.11 347.248   3
  14   8  34 1706.38 316.159   3
  14  -8 -34 2066.73 221.307   2
  10 -14 -34 53568.4 1097.60   2
  34  10  14 49695.0 1524.29   3
  14 -10 -34 53015.4 1090.55   2
  14  10  34 51364.1 1546.06   3
  34  12  14 3698.10 415.964   3
  14 -12 -34 3850.95 267.678   2
  12 -14 -34 3906.55 269.299   2
  14 -14 -34 20745.0 607.583   2
  34   0  16 66722.6 1932.66   3
  16   0  34 62619.0 1721.90   3
  16  -2  34 10676.3 673.064   3
  34  -2  16 10336.5 758.298   3
  34   2  16 10927.7 766.689   3
  16   2  34 10174.7 665.318   3
   4 -16 -34 18946.5 608.200   2
  16  -4  34 17318.0 873.194   3
  34   4  16 18764.6 984.081   3
  34  -4  16 17753.3 1003.26   3
  16   4  34 18096.9 891.040   3
   6 -16 -34 4812.56 303.382   2
  16  -6  34 4495.51 461.546   3
  34   6  16 4314.16 487.571   3
  34  -6  16 3881.40 501.617   3
  16   6  34 4678.18 481.678   3
  16  -6 -34 4694.73 313.495   2
   8 -16 -34 8079.62 389.753   2
  34   8  16 8098.11 623.260   3
  16   8  34 7922.75 602.660   3
  16  -8 -34 8449.67 400.310   2
  16 -10 -34 1046.67 155.461   2
  10 -16 -34 803.395 133.128   2
  34  10  16 1084.00 282.268   3
  16  10  34 1104.93 295.302   3
  12 -16 -34 70893.1 1226.81   2
  16  12  34 68288.2 1809.43   3
  16 -12 -34 71697.8 1256.88   2
  16  14  34 4237.11 467.756   3
  14 -16 -34 4358.29 257.517   2
  16  16  34 13226.5 774.688   3
  18   0  34 36949.4 1293.85   3
  34   0  18 38126.5 1420.57   3
  34  -2  18 102.364 253.687   3
  34   2  18 260.364 273.841   3
  18   2  34-58.9879 252.926   3
  18  -2  34-293.015 205.987   3
   4 -18 -34 10709.3 437.021   2
  34  -4  18 9625.54 745.319   3
  18  -4  34 11023.7 698.481   3
  34   4  18 9837.83 696.285   3
  18   4  34 9990.92 671.921   3
   6 -18 -34 3759.84 262.100   2
  34  -6  18 3831.46 506.536   3
  18  -6  34 4740.46 486.380   3
  34   6  18 3593.56 440.722   3
  18   6  34 3897.89 441.449   3
   8 -18 -34 592.357 115.981   2
  34   8  18 614.382 254.847   3
  18  -8  34 402.109 195.745   3
  18   8  34 666.904 219.383   3
  10 -18 -34 70.9239 76.9868   2
  34  10  18-56.7374 203.543   3
  18  10  34 30.5377 205.693   3
  34  12  18 14730.0 771.137   3
  18  12  34 15116.6 807.489   3
  12 -18 -34 15394.2 479.308   2
  34  14  18 3514.10 391.198   3
  18  14  34 3640.64 433.751   3
  18  16  34 9354.48 623.834   3
  16  18  34 9534.38 642.183   3
  18  18  34 50698.3 1418.26   3
  20   0  34 38915.8 1322.38   3
  34   0  20 39730.3 1437.57   3
  34  -2  20 30.2100 277.113   3
  34   2  20 233.869 255.272   3
  20   2  34 200.280 224.960   3
  20  -2  34-387.561 206.349   3
   4 -20 -34 5235.19 292.092   2
  20   4  34 5732.42 529.792   3
  34  -4  20 4234.75 519.738   3
  20  -4  34 5059.33 485.243   3
  34   4  20 5750.18 549.938   3
   6 -20 -34 4286.21 264.856   2
  34  -6  20 3471.22 480.700   3
  34   6  20 4341.04 488.395   3
  20  -6  34 3948.17 452.950   3
  20   6  34 3930.18 453.602   3
   8 -20 -34 2971.52 212.825   2
  20  -8  34 2702.93 366.040   3
  34   8  20 2713.83 396.145   3
  20   8  34 2911.38 392.291   3
  20 -10  34 9011.18 612.469   3
  34  10  20 9434.73 635.941   3
  10 -20 -34 10036.8 371.276   2
  20  10  34 10082.6 663.629   3
  34  12  20 10577.6 646.865   3
  20  12  34 11614.7 705.313   3
  34  14  20 6382.07 484.373   3
  20  14  34 5488.51 489.091   3
  34  16  20 2933.17 316.668   3
  16  20  34 3257.55 386.721   3
  20  16  34 3167.81 367.499   3
  20  18  34 2100.56 313.056   3
  18  20  34 1942.12 295.892   3
  20  20  34 16424.2 721.555   3
  34   0  22 29337.6 1212.86   3
  22   0  34 29521.5 1133.60   3
   2 -22 -34 2172.49 188.278   2
  22  -2  34 2266.28 375.354   3
  34  -2  22 2518.08 420.243   3
  34   2  22 2124.74 374.100   3
  22   2  34 2081.13 359.113   3
   4 -22 -34 28089.7 672.227   2
  22  -4  34 27084.5 1083.93   3
  34  -4  22 26202.9 1182.65   3
  22   4  34 26901.9 1087.83   3
  34   4  22 27077.8 1116.20   3
   6 -22 -34-92.2742 67.1207   2
  34  -6  22-160.111 299.182   3
  34   6  22 452.418 247.549   3
  22  -6  34 150.514 219.893   3
  22   6  34 435.289 248.773   3
  34   8  22 1769.39 311.002   3
  22  -8  34 1865.15 328.890   3
  22   8  34 1670.82 336.616   3
  34  10  22 1612.63 293.566   3
  22 -10  34 1850.06 335.855   3
  22  10  34 1986.83 346.071   3
  34  12  22 954.317 257.525   3
  22  12  34 680.685 237.186   3
  22  14  34 24444.8 964.228   3
  34  14  22 24699.2 919.054   3
  34  16  22 904.758 210.258   3
  16  22  34 672.420 209.483   3
  22  16  34 586.732 216.943   3
  22  18  34 18316.5 761.480   3
  18  22  34 18231.3 749.340   3
  22  20  34 48.2117 152.328   3
  20  22  34 159.970 167.819   3
  22  22  34 7333.69 431.895   3
   0 -24 -34 8495.11 343.414   2
  24   0  34 8313.21 617.288   3
  34   0  24 7478.68 610.951   3
   2 -24 -34 60.8038 73.3504   2
  24  -2  34 157.400 217.865   3
  34  -2  24 80.2970 257.212   3
  34   2  24-54.6153 222.842   3
  24   2  34 197.732 215.069   3
   4 -24 -34 1478.06 142.933   2
  34  -4  24 790.383 269.115   3
  24  -4  34 1187.51 310.310   3
  34   4  24 830.882 268.026   3
  24   4  34 857.471 261.247   3
  24  -6  34 3945.85 432.547   3
  34   6  24 3154.19 400.235   3
  34  -6  24 3704.66 471.680   3
  24   6  34 3061.98 390.240   3
  34   8  24 208.430 204.001   3
  24  -8  34 417.718 250.281   3
  24   8  34 313.077 238.624   3
  24 -10  34 12710.3 702.603   3
  24  10  34 12876.3 709.824   3
  34  10  24 12071.7 678.854   3
  34  12  24 665.752 238.011   3
  24  12  34 863.027 258.679   3
  34  14  24 729.051 197.599   3
  24  14  34 770.218 233.707   3
  14  24  34 708.749 201.588   3
  24  16  34 15130.7 690.697   3
  34  16  24 14388.0 630.794   3
  16  24  34 15514.0 681.101   3
  34  18  24 1320.23 200.719   3
  24  18  34 1377.28 241.057   3
  18  24  34 1606.52 232.941   3
  20  24  34 22094.2 729.918   3
  24  20  34 21242.2 725.900   3
   0 -26 -34 5938.03 263.479   2
  26   0  34 5404.52 488.672   3
  34   0  26 5381.80 493.376   3
  -2 -26 -34 4316.89 232.680   2
  34  -2  26 3877.39 437.438   3
  26   2  34 3737.99 418.511   3
  34   2  26 4076.86 443.600   3
  26  -2  34 4431.95 462.414   3
  34  -4  26 4831.88 480.150   3
  26   4  34 5062.75 474.027   3
  34   4  26 4665.19 462.123   3
  26  -4  34 5247.25 484.565   3
  26  -6  34 1039.52 286.834   3
  26   6  34 796.716 239.645   3
  34   6  26 862.969 241.527   3
  26  -8  34 5252.71 481.017   3
  26   8  34 5424.12 465.810   3
  34   8  26 5771.67 474.002   3
  34  10  26 3524.50 362.039   3
  26  10  34 4116.67 411.499   3
  26  12  34 4695.01 406.910   3
  34  12  26 4671.14 401.845   3
  34  14  26 473.455 173.330   3
  14  26  34 327.630 178.959   3
  26  14  34 449.931 192.917   3
  26  16  34 4677.67 377.894   3
  34  16  26 4812.30 348.632   3
  16  26  34 4945.54 366.177   3
  34  18  26 698.472 165.824   3
  26  18  34 255.447 148.941   3
  18  26  34 455.722 146.903   3
  34   0  28 11131.1 673.404   3
  28   0  34 12345.4 686.197   3
  34  -2  28 316.090 220.427   3
  28   2  34 583.871 240.988   3
  34   2  28 781.027 253.436   3
  28  -2  34 177.481 196.521   3
  -4 -28 -34 1793.51 138.578   2
  28  -4  34 2042.61 318.749   3
  34   4  28 1805.00 317.739   3
  28   4  34 1630.82 303.849   3
  34  -4  28 1545.22 310.936   3
  34   6  28 990.295 234.650   3
  28   6  34 1323.27 264.786   3
  28  -6  34 713.842 231.215   3
  28   8  34 413.080 219.715   3
  34   8  28 195.311 167.932   3
  34  10  28 2048.83 279.685   3
  28  10  34 2856.25 338.164   3
  28  12  34 5952.43 431.989   3
  34  12  28 5282.32 392.415   3
  12  28  34 6632.75 433.333   3
  12  34  28 5692.18 342.129   3
  34  14  28 1114.57 193.048   3
  28  14  34 1245.53 218.391   3
  14  28  34 1554.40 229.681   3
  14  34  28 1287.57 168.652   3
  34   0  30 94244.4 1960.90   3
  30   0  34 95961.0 1949.19   3
  34  -2  30 9631.35 594.045   3
  34   2  30 8932.36 561.583   3
  30  -2  34 9573.85 581.314   3
  30   2  34 10551.6 607.425   3
  30  -4  34 20550.8 832.806   3
  34   4  30 19639.6 803.578   3
  30   4  34 20404.7 829.562   3
  30   6  34 136.608 180.670   3
  34   6  30-143.067 180.976   3
  34   8  30 4476.94 375.066   3
  30   8  34 4658.94 387.587   3
  30  10  34 7830.32 471.638   3
  34  10  30 7017.24 431.727   3
  34   0  32 7148.42 467.457   3
  32   0  34 7936.32 485.741   3
  32  -2  34 6578.37 448.985   3
  34   2  32 6440.85 443.976   3
  32   2  34 6911.33 452.762   3
   1  -1 -35 4648.52 347.336   2
  -1   1 -35 5542.01 372.483   2
  -1  -1 -35 5064.83 363.121   2
   1   1 -35 5326.37 364.929   2
   1  -3 -35 7888.69 447.327   2
  -3   1 -35 7953.22 452.570   2
   3  -1 -35 7096.71 416.854   2
   3   1 -35 7785.49 444.712   2
   1   3 -35 8139.45 447.489   2
  -1   3 -35 7564.77 428.615   2
  -3   3 -35-88.1972 133.179   2
   3   3 -35 230.383 137.616   2
   3  -3 -35-146.067 139.976   2
   1  -5 -35 19684.3 706.278   2
   5  -1 -35 20295.6 721.884   2
   5   1 -35 20791.5 737.162   2
   1   5 -35 21435.5 740.304   2
  -1   5 -35 20340.9 716.264   2
   3  -5 -35 4562.28 335.747   2
  -5   3 -35 4275.02 324.539   2
   5  -3 -35 4577.59 346.323   2
  -3   5 -35 4098.27 313.043   2
   3   5 -35 4500.91 339.195   2
   5   3 -35 4807.66 346.611   2
   5  -5 -35 44932.7 1083.22   2
  -5   5 -35 43824.0 1060.35   2
   5   5 -35 43133.2 1066.84   2
  -1   7 -35 22137.9 731.479   2
   7  -1 -35 22740.7 753.676   2
   1   7 -35 22269.6 735.637   2
   7   1  35 19984.6 872.710   3
   7   1 -35 22586.1 746.115   2
   3  -7 -35 2473.35 255.894   2
  -7   3 -35 2778.96 260.495   2
   7  -3 -35 2835.84 279.564   2
  -3   7 -35 2806.00 263.125   2
   3   7 -35 2644.24 260.451   2
   7   3 -35 2566.27 261.800   2
  -7   5 -35 31494.0 873.067   2
   7  -5 -35 31994.5 897.163   2
  -5   7 -35 32055.0 874.321   2
   5  -7 -35 32225.1 892.344   2
   5   7 -35 31091.9 878.924   2
   7   5 -35 30986.3 879.696   2
   7  -7 -35 14960.1 592.527   2
  -7   7 -35 15427.4 583.240   2
   7   7 -35 14741.8 591.046   2
   9  -1 -35 10257.7 490.711   2
   9   1  35 9774.25 610.814   3
   9   1 -35 9799.62 478.493   2
  -1   9 -35 10556.6 477.795   2
   9  -1  35 9467.13 638.040   3
   1   9 -35 10043.8 471.781   2
   3  -9 -35 74.6577 107.101   2
   3   9 -35 368.901 134.803   2
   9   3 -35 98.1257 119.084   2
  -3   9 -35 384.158 131.131   2
   9  -3 -35 27.8929 103.569   2
  35   3   9 455.685 248.190   3
   9   3  35 250.044 197.317   3
   9  -5 -35 16849.9 630.071   2
  -9   5 -35 16037.6 595.581   2
  -5   9 -35 17109.8 602.515   2
   5  -9 -35 16340.3 615.529   2
  35   5   9 16463.3 940.202   3
   9   5 -35 16639.4 629.897   2
   5   9 -35 16476.1 614.562   2
   9  -7 -35 8888.45 451.241   2
   7  -9 -35 9593.73 464.540   2
  -9   7 -35 9952.09 452.412   2
  35   7   9 8050.01 655.764   3
   7   9 -35 9605.32 469.371   2
   9   7 -35 9523.77 474.325   2
   9  -9 -35 1467.27 206.878   2
  35  -1  11 9275.24 729.090   3
  35   1  11 9025.34 732.252   3
  11   1  35 8940.03 608.991   3
  -1  11 -35 9505.29 443.215   2
  11   1 -35 9409.44 461.228   2
  11  -1  35 9588.15 624.365   3
  11  -1 -35 10039.4 480.997   2
   1  11 -35 9887.26 457.843   2
   3 -11 -35 2361.84 240.078   2
  11   3 -35 2247.29 226.046   2
  35   3  11 2110.27 412.630   3
  11   3  35 1825.84 324.354   3
  11  -3 -35 2393.55 246.630   2
  11  -3  35 2034.54 316.239   3
   3  11 -35 2397.99 234.698   2
   5 -11 -35 20945.2 684.304   2
 -11   5 -35 20713.1 671.295   2
  35   5  11 19991.5 1029.16   3
  11  -5 -35 20728.2 682.250   2
  11   5 -35 21339.0 710.363   2
   7 -11 -35 24867.4 746.225   2
  35   7  11 22982.4 1073.49   3
  11  -7 -35 25153.9 747.962   2
   9 -11 -35 12072.0 508.781   2
  35   9  11 10259.7 695.566   3
  11  -9 -35 10919.8 481.310   2
  11 -11 -35 47925.3 1044.87   2
  13   1 -35 1774.07 214.775   2
  35  -1  13 1700.62 361.057   3
  35   1  13 1113.35 291.150   3
  13  -1  35 1506.68 284.820   3
  13   1  35 1606.12 292.163   3
  13  -1 -35 2078.91 235.691   2
   3 -13 -35 431.257 123.146   2
  13  -3 -35 405.755 146.435   2
  35   3  13 262.299 241.708   3
  35  -3  13-48.7707 267.978   3
  13  -3  35 362.983 208.141   3
  13   3  35 162.950 196.605   3
   5 -13 -35 1195.97 178.495   2
  13  -5 -35 1099.65 175.274   2
  35   5  13 900.077 291.744   3
  13   5  35 1224.33 276.861   3
  13  -7 -35 73.6331 106.204   2
   7 -13 -35-23.5754 91.0807   2
  35   7  13 371.686 236.520   3
  13   7  35 231.113 236.835   3
   9 -13 -35 6404.41 360.876   2
  35   9  13 5297.56 519.280   3
  13  -9 -35 6473.67 363.212   2
  13   9  35 5770.21 543.949   3
  13 -11 -35 1751.05 194.099   2
  11 -13 -35 1740.19 196.614   2
  13 -13 -35 2440.73 217.937   2
  35  -1  15 367.647 260.678   3
  35   1  15 340.677 236.178   3
  15  -1  35 55.4155 190.917   3
  15   1  35 446.883 202.721   3
   3 -15 -35 1367.34 179.440   2
  15  -3 -35 1447.55 193.954   2
  35  -3  15 1346.36 348.082   3
  35   3  15 1404.48 351.027   3
  15   3  35 1298.24 282.418   3
  15  -3  35 1107.58 264.177   3
   5 -15 -35 4729.78 302.412   2
  35   5  15 4189.39 471.794   3
  15  -5  35 4723.11 449.418   3
  15  -5 -35 4724.14 314.105   2
  15   5  35 4094.27 447.049   3
  15  -7 -35 248.051 108.023   2
   7 -15 -35 238.935 98.1476   2
  35   7  15 417.744 255.656   3
  15   7  35 353.549 205.559   3
  15  -9 -35 340.595 117.560   2
   9 -15 -35 332.847 118.270   2
  35   9  15 104.192 215.261   3
  15   9  35 696.686 292.955   3
  35  11  15 4667.91 460.924   3
  15  11  35 5165.82 522.546   3
  11 -15 -35 5622.17 313.466   2
  15 -11 -35 5631.37 322.208   2
  15 -13 -35 1313.43 159.064   2
  13 -15 -35 1255.30 149.586   2
  15  13  35 1617.59 350.705   3
  15  15  35 9847.66 673.660   3
  35  -1  17 2321.26 417.448   3
  35   1  17 1832.18 398.342   3
  17   1  35 2037.88 342.366   3
  17  -1  35 2270.47 344.655   3
   3 -17 -35 178.300 88.1076   2
  35  -3  17-142.966 285.727   3
  35   3  17 18.6595 238.252   3
  17   3  35 83.5090 215.472   3
  17  -3  35-40.9735 222.136   3
   5 -17 -35 4734.64 290.641   2
  17  -5  35 4464.51 463.279   3
  35   5  17 4642.00 500.453   3
  35  -5  17 4131.02 524.796   3
  17   5  35 4546.86 474.448   3
   7 -17 -35 2846.99 230.231   2
  35   7  17 2500.40 378.538   3
  17  -7  35 2545.36 357.976   3
  17   7  35 2560.15 367.315   3
   9 -17 -35 4894.59 284.209   2
  35   9  17 5056.63 491.044   3
  17   9  35 5514.61 522.169   3
  11 -17 -35 1247.54 154.189   2
  35  11  17 1621.51 337.592   3
  17  11  35 1068.79 309.211   3
  13 -17 -35 23.1705 70.7576   2
  35  13  17-126.667 185.254   3
  17  13  35 101.742 231.207   3
  17  15  35 2446.18 357.605   3
  15  17  35 2938.73 412.681   3
  17  17  35 476.021 247.918   3
  19  -1  35 14369.4 781.428   3
  35  -1  19 14362.2 870.114   3
  19   1  35 14676.5 793.184   3
  35   1  19 13966.9 842.172   3
   3 -19 -35 7493.65 360.261   2
  19   3  35 7491.53 583.246   3
  19  -3  35 7739.85 593.774   3
  35  -3  19 7480.20 649.004   3
  35   3  19 7108.89 605.472   3
   5 -19 -35 39492.2 855.780   2
  19  -5  35 38391.1 1273.31   3
  35  -5  19 37509.6 1439.95   3
  35   5  19 38243.7 1341.70   3
  19   5  35 38506.9 1302.91   3
   7 -19 -35 40487.1 861.352   2
  35   7  19 37383.6 1305.62   3
  19  -7  35 36805.5 1238.19   3
  19   7  35 37219.8 1280.58   3
  19  -9  35 13963.4 734.689   3
  35   9  19 12845.3 738.207   3
   9 -19 -35 14227.9 464.071   2
  19   9  35 13817.5 778.282   3
  35  11  19 16762.9 832.171   3
  11 -19 -35 16942.0 488.111   2
  19  11  35 17286.1 855.330   3
  35  13  19 526.341 212.242   3
  19  13  35 585.553 262.525   3
  35  15  19 2732.54 311.713   3
  15  19  35 4073.54 430.727   3
  19  15  35 3684.01 413.762   3
  17  19  35 4624.32 435.380   3
  19  17  35 4099.98 414.012   3
  19  19  35 36096.5 1119.48   3
   1 -21 -35 5824.57 301.324   2
  21   1  35 5201.13 487.847   3
  35  -1  21 5232.02 540.479   3
  21  -1  35 5521.98 502.714   3
  35   1  21 5300.13 534.066   3
   3 -21 -35 1641.52 170.326   2
  35  -3  21 1698.19 379.263   3
  21  -3  35 1268.86 278.450   3
  35   3  21 1686.91 354.834   3
  21   3  35 1394.38 316.996   3
   5 -21 -35 1251.30 143.686   2
  21  -5  35 1206.22 264.219   3
  35   5  21 1168.34 280.691   3
  35  -5  21 973.672 295.831   3
  21   5  35 1660.30 325.999   3
   7 -21 -35 2378.78 182.880   2
  35   7  21 2375.10 364.928   3
  21  -7  35 2394.68 344.291   3
  21   7  35 2128.58 347.261   3
  21  -9  35 3353.66 386.933   3
  35   9  21 2800.95 364.624   3
   9 -21 -35 3127.20 200.084   2
  21   9  35 3667.19 428.683   3
  35  11  21 2927.50 355.258   3
  21  11  35 3343.62 418.362   3
  35  13  21 1608.51 347.914   3
  21  13  35 943.841 282.174   3
  35  15  21 18.3303 168.469   3
  15  21  35 254.478 220.631   3
  21  15  35-46.9903 207.879   3
  21  17  35 345.712 202.656   3
  17  21  35 426.910 198.655   3
  19  21  35 3096.39 330.861   3
  21  19  35 3102.85 342.458   3
  21  21  35 1648.28 244.892   3
   1 -23 -35 9245.45 358.818   2
  23  -1  35 8681.33 619.609   3
  23   1  35 9588.20 635.284   3
  35  -1  23 8732.43 661.530   3
  35   1  23 8948.50 653.841   3
   3 -23 -35 3550.41 217.469   2
  35  -3  23 3392.84 444.045   3
  35   3  23 3236.27 418.166   3
  23  -3  35 2528.10 354.376   3
  23   3  35 2991.21 396.030   3
   5 -23 -35 27991.0 633.151   2
  23   5  35 26133.5 1039.31   3
  35  -5  23 26426.9 1143.39   3
  35   5  23 27096.6 1075.30   3
  23  -5  35 25979.8 1036.80   3
  23   7  35 48517.8 1414.19   3
  23  -7  35 45847.0 1369.92   3
  35   7  23 46254.1 1405.88   3
  23  -9  35 9018.81 581.709   3
  35   9  23 9001.04 591.270   3
  23   9  35 9689.73 626.966   3
  23  11  35 39218.3 1230.53   3
  35  11  23 35147.5 1132.91   3
  35  13  23 421.381 188.789   3
  23  13  35 281.120 189.997   3
  35  15  23 171.441 142.599   3
  23  15  35 67.8815 173.826   3
  15  23  35 321.826 195.052   3
  17  23  35 3627.47 350.320   3
  23  17  35 3039.08 330.980   3
  23  19  35 15861.3 656.356   3
  19  23  35 16471.3 656.973   3
  -1 -25 -35 2629.38 181.976   2
   1 -25 -35 2576.87 176.597   2
  25   1  35 2777.38 370.124   3
  35  -1  25 3052.50 389.978   3
  35   1  25 2753.66 368.627   3
  25  -1  35 2944.38 377.559   3
  35  -3  25 790.560 282.290   3
  25  -3  35 800.117 235.116   3
  35   3  25 1050.06 294.069   3
  25   3  35 994.399 265.974   3
  35   5  25 466.102 236.950   3
  25  -5  35 665.709 229.820   3
  25   5  35 1206.54 289.946   3
  25  -7  35-151.092 222.131   3
  35   7  25 285.516 205.439   3
  25   7  35 364.809 230.237   3
  25   9  35 7101.71 528.124   3
  25  -9  35 6435.43 491.466   3
  35   9  25 6212.94 486.796   3
  25  11  35 6171.52 486.435   3
  35  11  25 6243.15 466.654   3
  35  13  25 245.343 186.922   3
  13  25  35 510.640 209.935   3
  25  13  35 764.319 208.238   3
  25  15  35 7773.90 482.145   3
  35  15  25 7124.50 425.611   3
  35  17  25 772.464 161.603   3
  25  17  35 930.505 203.198   3
  17  25  35 734.960 170.300   3
  35  -1  27 485.167 242.418   3
  35   1  27 969.574 270.956   3
  27   1  35 822.954 226.278   3
  27  -1  35 638.061 234.465   3
  -3 -27 -35-89.5518 68.4720   2
  35   3  27 31.3220 194.181   3
  27  -3  35-55.1503 198.967   3
  27   3  35-107.886 207.152   3
  35  -3  27 131.733 218.954   3
  -5 -27 -35 1018.67 110.960   2
  27   5  35 586.894 198.082   3
  27  -5  35 836.822 227.702   3
  35   5  27 946.238 239.381   3
  27   7  35 9505.72 582.208   3
  35   7  27 8469.83 544.879   3
  27  -7  35 8473.21 556.009   3
  35   9  27-234.940 168.721   3
  27   9  35-16.6650 207.192   3
  27  11  35 14203.4 667.765   3
  35  11  27 13768.3 623.301   3
  35  13  27-7.75515 128.928   3
  27  13  35 36.3702 151.028   3
  13  27  35 180.295 165.360   3
  27  15  35 5395.50 384.886   3
  35  15  27 5140.53 339.196   3
  35   1  29-35.3390 190.778   3
  29  -1  35 151.101 186.895   3
  29   1  35 210.892 199.466   3
  35  -1  29 376.013 185.666   3
  35   3  29 827.317 233.436   3
  29  -3  35 402.981 193.426   3
  29   3  35 279.947 195.744   3
  29  -5  35 221.999 191.647   3
  29   5  35-276.921 202.098   3
  35   5  29-120.048 177.442   3
  -7 -29 -35 882.478 93.1871   2
  35   7  29 637.462 174.337   3
  29   7  35 866.343 222.586   3
  -9 -29 -35 1887.88 125.021   2
  35   9  29 1538.68 238.013   3
  29   9  35 1554.56 276.619   3
  29  11  35 6709.90 431.190   3
  35  11  29 6395.20 401.042   3
  11  35  29 6753.42 329.842   3
  31  -1  35 479.408 192.911   3
  31   1  35 894.165 223.038   3
  35   1  31 511.791 197.467   3
   0   0 -36 12286.8 561.837   2
   0  -2 -36 878.451 167.460   2
  -2   0 -36 1394.80 218.206   2
   2   0 -36 1215.81 196.773   2
   0   2 -36 1309.64 202.795   2
  -2  -2 -36 260.375 143.553   2
   2   2 -36 256.523 117.036   2
   2  -2 -36-123.288 144.620   2
  -2   2 -36 95.6760 107.767   2
   0  -4 -36 5840.36 386.093   2
  -4   0 -36 5727.64 386.288   2
   0   4 -36 6089.78 397.989   2
   4   0 -36 5975.82 402.405   2
   2  -4 -36 12563.7 568.028   2
  -4   2 -36 12946.8 565.819   2
   4   2 -36 13594.0 590.859   2
   2   4 -36 13324.3 580.843   2
  -2   4 -36 13107.1 573.929   2
   4  -2 -36 13949.6 601.970   2
   4  -4 -36 3653.62 315.461   2
  -4   4 -36 3496.27 295.546   2
   4   4 -36 3518.48 308.275   2
   0   6 -36 29348.8 860.609   2
   6   0 -36 30372.6 886.340   2
   2  -6 -36 78.0478 118.990   2
  -6   2 -36 74.3882 113.427   2
   2   6 -36 110.796 111.806   2
   6   2 -36 111.141 113.583   2
   6  -2 -36 166.719 131.624   2
  -2   6 -36 154.107 127.555   2
   6   2  36 432.599 215.033   3
   4   6 -36 74.2048 111.139   2
   6   4 -36 68.2092 118.133   2
   6  -4 -36 118.393 126.296   2
  -4   6 -36 158.730 101.419   2
   4  -6 -36 133.364 127.452   2
  -6   4 -36 233.281 116.548   2
   6   6 -36 378.597 144.143   2
   6  -6 -36 375.625 144.339   2
  -6   6 -36 190.849 95.4553   2
   0   8 -36 632.484 152.239   2
   8   0 -36 289.694 123.199   2
   8   0  36 543.089 226.444   3
   2  -8 -36 15260.3 605.618   2
   8   2  36 14439.6 751.982   3
   8  -2 -36 15552.5 615.234   2
  -2   8 -36 14565.9 574.616   2
   2   8 -36 15249.6 590.655   2
   8   2 -36 15464.5 607.455   2
  -8   4 -36 3210.04 276.250   2
  -4   8 -36 2994.12 257.531   2
   8  -4 -36 3034.55 276.853   2
   4  -8 -36 3226.67 277.841   2
   4   8 -36 3304.67 277.818   2
   8   4 -36 3135.27 285.499   2
   8   4  36 2730.78 358.401   3
   6   8 -36-150.660 127.431   2
   8   6 -36 4.04188 117.500   2
  -6   8 -36-51.3244 103.383   2
   8  -6 -36-55.6812 160.759   2
   6  -8 -36-70.8016 120.913   2
  -8   6 -36-41.7738 100.803   2
   8  -8 -36 14656.8 587.206   2
   0  10 -36 4590.12 314.450   2
  10   0 -36 4177.61 317.346   2
  10   0  36 4154.91 412.157   3
   2 -10 -36 1605.88 229.244   2
   2  10 -36 1714.62 207.092   2
  10   2 -36 1671.17 214.372   2
  -2  10 -36 1669.39 199.036   2
  10  -2 -36 1767.69 212.671   2
  10   2  36 1622.94 310.767   3
 -10   4 -36 7776.35 409.364   2
   4 -10 -36 7722.24 415.215   2
  36   4  10 7393.53 651.242   3
  -4  10 -36 7899.88 396.374   2
  10   4  36 7056.70 554.078   3
  10  -4 -36 8065.48 426.440   2
   4  10 -36 8380.63 426.933   2
  10   4 -36 7114.34 409.438   2
  10  -6 -36 520.185 143.887   2
   6 -10 -36 641.389 153.675   2
 -10   6 -36 233.878 116.243   2
  36   6  10 439.175 239.819   3
  10   6  36 658.351 253.051   3
   8 -10 -36 2873.02 264.985   2
  10  -8 -36 2862.58 260.474   2
  10 -10 -36 18885.3 627.323   2
   0  12 -36 10972.5 468.693   2
  12   0  36 9953.49 634.407   3
  12   0 -36 11199.8 500.997   2
   2 -12 -36 9383.95 453.359   2
  36   2  12 9756.77 737.600   3
  12  -2  36 9769.03 625.800   3
  12  -2 -36 9990.54 472.726   2
  12   2 -36 10186.4 475.714   2
  12   2  36 9450.95 626.278   3
   4 -12 -36 5330.05 341.070   2
 -12   4 -36 5713.05 341.685   2
  36   4  12 5135.91 537.949   3
  12   4  36 6133.85 515.375   3
  12  -4 -36 5384.77 346.067   2
   6 -12 -36 4133.05 298.698   2
  36   6  12 3881.51 486.223   3
  12   6  36 3275.92 392.906   3
  12  -6 -36 4099.70 301.632   2
   8 -12 -36 19067.2 638.881   2
  36   8  12 17396.8 902.910   3
  12   8  36 17315.5 884.148   3
  12  -8 -36 18792.3 625.815   2
  12 -10 -36 480.324 116.761   2
  10 -12 -36 825.658 148.635   2
  12  10  36 1018.48 280.007   3
  12 -12 -36 31968.9 793.642   2
  36   0  14 19216.9 1027.01   3
  14   0  36 20352.2 911.817   3
   2 -14 -36 14854.2 550.757   2
  36   2  14 15699.9 922.272   3
  14  -2  36 14635.2 773.805   3
  14  -2 -36 16020.6 586.201   2
  14   2  36 14787.9 775.901   3
   4 -14 -36 4495.59 299.977   2
  36   4  14 3852.18 483.015   3
  14  -4  36 3676.07 399.020   3
  14  -4 -36 4620.25 317.844   2
  14   4  36 3729.43 406.948   3
   6 -14 -36 3088.79 250.290   2
  36   6  14 2751.75 406.065   3
  14  -6 -36 3134.75 259.850   2
  14   6  36 3317.86 410.767   3
   8 -14 -36 8619.31 408.048   2
  14   8  36 8349.04 617.191   3
  14  -8 -36 8390.77 408.683   2
  10 -14 -36 33775.4 808.316   2
  14  10  36 33062.7 1233.53   3
  14 -10 -36 33484.6 817.153   2
  14 -12 -36 375.376 99.5775   2
  12 -14 -36 314.692 98.0594   2
  14  12  36 514.008 258.946   3
  14  14  36 17633.5 908.154   3
  14 -14 -36 16280.7 510.719   2
  36   0  16-346.575 274.110   3
  16   0  36 232.349 216.964   3
   2 -16 -36 1129.56 158.694   2
  36   2  16 880.988 281.334   3
  36  -2  16 911.946 316.650   3
  16   2  36 688.962 244.107   3
  16  -2  36 1150.34 271.628   3
   4 -16 -36 109.117 85.4644   2
  36   4  16 100.378 214.695   3
  16   4  36-4.70261 217.748   3
  16  -4  36 141.398 181.433   3
   6 -16 -36 2037.72 212.510   2
  16  -6  36 1884.93 311.764   3
  36   6  16 1453.84 300.896   3
  16   6  36 1678.03 308.024   3
   8 -16 -36 7684.76 364.219   2
  36   8  16 7830.48 604.497   3
  16   8  36 8075.66 601.482   3
  10 -16 -36 1081.48 139.335   2
  36  10  16 613.968 208.767   3
  16  10  36 1305.68 300.720   3
  36  12  16 3077.42 356.722   3
  12 -16 -36 3531.74 230.088   2
  16  14  36 1409.25 310.623   3
  14  16  36 1543.21 328.496   3
  16  16  36 2608.77 390.805   3
  36   0  18-245.877 250.478   3
  18   0  36-257.008 208.284   3
   2 -18 -36 7408.94 356.146   2
  18   2  36 6462.44 539.562   3
  36  -2  18 7083.64 620.565   3
  36   2  18 6896.25 599.711   3
  18  -2  36 6946.73 549.812   3
   4 -18 -36 219.647 99.6003   2
  36   4  18 37.7390 247.489   3
  18  -4  36-101.241 186.545   3
  18   4  36 47.5097 204.118   3
   6 -18 -36 199.636 95.0974   2
  36   6  18 369.195 202.847   3
  18  -6  36 30.3463 191.876   3
  18   6  36 119.182 231.638   3
  36   8  18 3106.73 391.861   3
   8 -18 -36 3589.62 236.434   2
  18   8  36 3714.40 422.880   3
  18  10  36 14809.0 798.096   3
  10 -18 -36 14309.3 453.180   2
  36  12  18 6769.26 508.921   3
  12 -18 -36 7497.06 311.509   2
  18  12  36 7317.80 562.513   3
  14  18  36 6994.09 573.141   3
  18  14  36 5957.39 517.576   3
  16  18  36 4489.18 458.452   3
  18  16  36 4008.91 427.688   3
  18  18  36 1070.01 271.686   3
   0 -20 -36 2076.35 193.610   2
  36   0  20 1382.44 316.773   3
  20   0  36 1253.57 260.941   3
   2 -20 -36 21297.8 590.814   2
  20   2  36 20366.8 913.507   3
  20  -2  36 21458.2 933.692   3
  36  -2  20 19955.1 1014.22   3
  36   2  20 20162.5 971.361   3
   4 -20 -36 629.025 121.769   2
  20  -4  36 1067.83 287.508   3
  36   4  20 905.339 277.510   3
  20   4  36 636.958 239.504   3
   6 -20 -36 8673.50 357.384   2
  20   6  36 8397.46 603.607   3
  36   6  20 8003.65 609.618   3
  20  -6  36 8222.70 571.663   3
   8 -20 -36 27.7743 64.0879   2
  36   8  20-292.358 219.971   3
  20  -8  36 102.672 207.017   3
  20   8  36-95.9506 212.634   3
  10 -20 -36 983.682 113.102   2
  36  10  20 1118.18 261.130   3
  20  10  36 1004.86 273.909   3
  36  12  20 4567.70 414.262   3
  20  12  36 4391.45 446.949   3
  36  14  20 1622.84 260.575   3
  14  20  36 1790.12 309.169   3
  20  14  36 1802.76 336.178   3
  16  20  36 13693.1 704.730   3
  20  16  36 12840.9 691.544   3
  20  18  36 1217.75 237.425   3
  18  20  36 1333.75 271.968   3
  20  20  36 9743.25 542.460   3
   0 -22 -36 5387.66 279.889   2
  36   0  22 4431.70 489.634   3
  22   0  36 5283.78 474.111   3
   2 -22 -36 16804.1 492.304   2
  22  -2  36 16133.5 796.473   3
  36  -2  22 15549.9 870.905   3
  36   2  22 16148.8 852.225   3
  22   2  36 16185.2 804.840   3
   4 -22 -36 1417.49 142.295   2
  22  -4  36 1403.47 297.833   3
  36   4  22 806.854 258.422   3
  22   4  36 1559.65 336.415   3
  36   6  22 4114.38 432.776   3
  22   6  36 4390.35 469.327   3
  22  -6  36 4468.56 429.459   3
   6 -22 -36 4847.40 245.571   2
  22  -8  36 1264.14 260.356   3
  36   8  22 1287.10 281.160   3
  36  10  22 2386.18 324.989   3
  22  10  36 3179.13 389.245   3
  22  12  36 6344.08 507.582   3
  36  12  22 4370.21 381.288   3
  22  14  36 4705.26 422.927   3
  36  14  22 4769.82 370.857   3
  14  22  36 5956.13 476.958   3
  22  16  36 833.897 236.746   3
  16  22  36 358.201 178.533   3
  22  18  36 9236.15 521.690   3
  18  22  36 9972.09 539.249   3
  20  22  36 4463.21 347.712   3
  22  20  36 4408.23 343.900   3
   0 -24 -36 1454.93 138.416   2
  36   0  24 1168.54 301.700   3
  24   0  36 1411.15 258.048   3
  -2 -24 -36 356.751 85.5387   2
   2 -24 -36 148.089 64.4227   2
  36   2  24 233.921 209.373   3
  24  -2  36 688.695 254.269   3
  24   2  36 421.843 235.110   3
  36  -2  24 613.979 261.628   3
  24   4  36 2120.53 346.835   3
  36   4  24 2335.87 363.368   3
  24  -4  36 2639.98 340.446   3
  36   6  24 2070.15 332.654   3
  24  -6  36 1620.94 286.958   3
  24   6  36 2330.70 335.760   3
  24  -8  36 1427.44 262.519   3
  36   8  24 1507.31 275.875   3
  24   8  36 1248.85 298.180   3
  36  10  24-75.4354 190.924   3
  24  10  36-153.661 192.653   3
  24  12  36 7378.32 512.593   3
  12  24  36 8023.45 535.214   3
  36  14  24-144.082 166.490   3
  14  24  36-50.4722 172.455   3
  24  16  36 3060.98 308.709   3
  16  24  36 3184.84 312.213   3
   0 -26 -36-118.994 66.2403   2
  36   0  26-65.8035 218.354   3
  26   0  36 81.2096 191.565   3
  -2 -26 -36 306.738 75.9061   2
  36   2  26-106.296 202.382   3
  26   2  36 155.742 199.317   3
  26  -2  36 130.462 191.907   3
  -4 -26 -36 498.298 85.3896   2
  26   4  36 527.132 229.978   3
  36   4  26 588.653 230.696   3
  26  -4  36 383.340 191.807   3
  26  -6  36 18.2791 187.101   3
  36   6  26 154.480 179.288   3
  26   6  36-52.1530 197.561   3
  26   8  36 8313.10 535.345   3
  36   8  26 6377.36 463.110   3
  36  10  26 268.573 177.833   3
  26  10  36-31.3143 183.709   3
  26  12  36 6529.53 455.032   3
  36  12  26 5344.38 385.724   3
  12  26  36 6818.06 453.170   3
  36  14  26 105.477 122.615   3
  26  14  36 429.211 181.392   3
  14  26  36 203.559 141.578   3
  28   0  36 461.445 216.940   3
  36   0  28 630.820 236.485   3
  36   2  28 16370.5 735.392   3
  28  -2  36 16236.9 718.084   3
  28   2  36 17261.8 753.937   3
  36   4  28 4177.78 379.232   3
  28  -4  36 4243.40 387.116   3
  28   4  36 4442.44 404.435   3
  -6 -28 -36 612.324 78.9252   2
  36   6  28 629.509 185.123   3
  28   6  36 344.343 188.766   3
  -8 -28 -36 2168.91 136.838   2
  36   8  28 1804.49 261.373   3
  28   8  36 1864.02 267.651   3
 -10 -28 -36 5394.55 210.046   2
  28  10  36 6478.84 429.895   3
  36  10  28 5476.40 373.226   3
   1   1 -37 4395.03 344.798   2
   1  -1 -37 4817.13 355.937   2
  -1   1 -37 4488.04 341.417   2
  -1  -1 -37 5004.38 361.104   2
  -1  -3 -37 2868.08 278.722   2
  -3  -1 -37 3426.68 298.572   2
   1   3 -37 3254.96 303.079   2
   3   1 -37 3407.62 307.728   2
   3  -1 -37 3475.07 313.268   2
  -1   3 -37 3312.82 298.396   2
   1  -3 -37 3280.80 298.984   2
  -3   1 -37 3380.10 303.948   2
  -3  -3 -37 49380.4 1179.36   2
   3  -3 -37 50194.6 1185.12   2
  -3   3 -37 48795.4 1148.85   2
   3   3 -37 48987.7 1164.78   2
   1  -5 -37 20158.0 722.310   2
  -5   1 -37 20459.3 719.133   2
  -1  -5 -37 20522.8 732.143   2
  -5  -1 -37 21254.2 736.746   2
  -1   5 -37 21428.3 727.652   2
   5  -1 -37 21356.5 743.532   2
   1   5 -37 20917.0 733.272   2
   5   1 -37 21561.8 740.159   2
   5  -3 -37 20516.8 730.863   2
  -3   5 -37 21136.1 717.336   2
   3  -5 -37 21476.1 733.188   2
  -5   3 -37 21202.0 717.435   2
   5   3  37 18853.2 835.661   3
   3   5 -37 20395.3 710.773   2
   5   3 -37 20109.3 710.504   2
   5   5 -37 7.74508 102.792   2
   5  -5 -37-249.378 159.038   2
  -5   5 -37-36.8261 118.511   2
   1  -7 -37 17045.4 645.951   2
  -7   1 -37 16420.3 627.493   2
  -1   7 -37 16611.0 616.459   2
   1   7 -37 16704.9 621.662   2
   7   1 -37 16452.6 638.627   2
   7  -1 -37 16683.8 639.379   2
  -7   3 -37 34785.0 921.466   2
   3  -7 -37 35594.5 947.819   2
  -3   7 -37 34614.8 908.100   2
   7  -3 -37 34474.8 936.248   2
   7   3  37 31355.1 1108.09   3
   3   7 -37 34933.5 929.939   2
   7   3 -37 35867.2 952.878   2
   5   7 -37 1466.11 195.384   2
   7   5 -37 1457.35 202.191   2
  -5   7 -37 1738.45 200.255   2
   7  -5 -37 1518.43 209.985   2
   5  -7 -37 1726.42 212.848   2
  -7   5 -37 1774.31 206.775   2
   7   5  37 1131.74 247.055   3
  -7   7 -37 10341.1 468.568   2
   7  -7 -37 9928.11 485.442   2
   7   7 -37 9519.68 473.661   2
   1  -9 -37 9243.82 463.252   2
   1   9 -37 9420.49 448.000   2
   9   1 -37 9543.85 472.586   2
  -1   9 -37 10098.9 462.385   2
   9   1  37 8527.84 573.847   3
   9  -1 -37 9742.09 477.295   2
  -9   3 -37 31511.4 855.866   2
   3  -9 -37 31893.2 879.049   2
  -3   9 -37 31020.0 830.709   2
   9   3 -37 32999.6 900.311   2
   9   3  37 30249.5 1106.79   3
   9  -3 -37 31705.5 878.853   2
   3   9 -37 32422.0 868.456   2
   9   5 -37 2620.01 254.992   2
   9  -5 -37 2422.71 244.195   2
   5  -9 -37 2199.41 229.036   2
  -9   5 -37 2505.44 235.554   2
   9   5  37 2389.06 337.081   3
  -5   9 -37 2644.34 236.177   2
   5   9 -37 2466.59 247.435   2
   7  -9 -37 7477.83 409.490   2
   9   7  37 7478.73 576.407   3
   9  -7 -37 7818.97 418.251   2
   9  -9 -37 24843.7 738.319   2
   1 -11 -37 10079.9 471.975   2
  11  -1  37 8646.90 578.045   3
  11  -1 -37 10992.1 495.047   2
   1  11 -37 10512.8 465.790   2
  11   1  37 8722.09 595.247   3
  -1  11 -37 9761.54 439.970   2
  11   1 -37 9626.65 470.227   2
   3 -11 -37 5158.31 337.271   2
 -11   3 -37 5233.02 331.685   2
  11  -3 -37 5524.18 355.469   2
  11   3 -37 4524.83 324.575   2
  11   3  37 4155.07 422.856   3
  11  -5 -37 212.598 121.962   2
   5 -11 -37 91.2337 101.558   2
 -11   5 -37 182.909 97.2895   2
  11   5  37 50.4876 192.419   3
   7 -11 -37 3217.13 266.896   2
  11   7  37 2404.23 359.138   3
  11  -7 -37 2977.68 255.136   2
  11  -9 -37 1885.99 201.157   2
   9 -11 -37 2151.38 211.645   2
  11   9  37 1965.78 349.945   3
  11  11  37 16957.7 892.314   3
  11 -11 -37 15295.3 536.664   2
   1 -13 -37 3677.70 281.125   2
  13  -1  37 3396.57 395.750   3
  13   1  37 3696.13 406.369   3
  13  -1 -37 4598.43 321.660   2
   3 -13 -37 221.237 114.647   2
 -13   3 -37 255.825 107.029   2
  13  -3 -37 239.677 117.355   2
  37   3  13-60.1807 247.122   3
  13   3  37 268.004 190.469   3
  13  -3  37-120.137 184.059   3
  13  -5 -37 634.129 140.878   2
   5 -13 -37 560.094 139.630   2
  37   5  13 638.094 241.650   3
  13   5  37 591.517 251.886   3
   7 -13 -37 2538.16 232.613   2
  37   7  13 2392.38 385.577   3
  13   7  37 2373.36 373.545   3
  13  -7 -37 2154.10 221.117   2
  37   9  13 15665.1 805.914   3
  13  -9 -37 17684.5 578.547   2
  13   9  37 16890.3 859.894   3
   9 -13 -37 17122.5 563.385   2
  13 -11 -37 12.2769 86.6744   2
  11 -13 -37 89.0574 78.4263   2
  13  11  37 65.7999 228.289   3
  13  13  37 29374.4 1166.59   3
  13 -13 -37 25767.2 665.164   2
   1 -15 -37-22.2324 96.0792   2
  15   1  37 53.7409 180.965   3
  15  -1  37 246.762 198.815   3
 -15   3 -37 641.930 156.801   2
   3 -15 -37 635.478 131.194   2
  37   3  15 261.816 231.666   3
  15   3  37 576.923 224.122   3
   5 -15 -37 263.718 103.555   2
  37   5  15 551.420 268.802   3
  15   5  37 674.425 263.883   3
   7 -15 -37 13431.4 489.111   2
  37   7  15 13190.6 769.200   3
  15   7  37 13076.2 752.176   3
   9 -15 -37-88.0559 88.3254   2
  37   9  15 68.3901 230.146   3
  15   9  37-71.3885 232.079   3
  15  11  37 9821.34 669.178   3
  11 -15 -37 8701.46 364.425   2
  13 -15 -37 1316.39 139.026   2
  15  13  37 1584.53 344.287   3
  15  15  37 1775.52 331.889   3
   1 -17 -37 379.943 100.150   2
  37   1  17 320.917 242.964   3
  17  -1  37 612.990 225.296   3
  17   1  37 630.093 228.282   3
   3 -17 -37 28319.1 718.348   2
  17  -3  37 27562.9 1037.85   3
  17   3  37 30015.7 1107.52   3
  37   3  17 27230.6 1139.68   3
   5 -17 -37 10444.2 419.771   2
  17  -5  37 9207.46 579.398   3
  37   5  17 9661.88 673.826   3
  17   5  37 10653.8 685.698   3
   7 -17 -37 33723.5 765.322   2
  17   7  37 33430.9 1193.44   3
  37   9  17 3560.76 399.345   3
  17   9  37 4387.08 453.816   3
   9 -17 -37 4431.46 255.609   2
  37  11  17 2456.77 319.460   3
  11 -17 -37 3109.20 206.234   2
  17  11  37 3455.19 442.394   3
  13  17  37 4054.92 472.014   3
  17  13  37 3331.05 427.734   3
  15  17  37 2668.92 375.396   3
  17  15  37 2564.88 387.769   3
  17  17  37 29888.6 1077.10   3
   1 -19 -37 10874.4 417.021   2
  -1 -19 -37 10920.3 423.812   2
  19   1  37 11236.5 664.905   3
  37  -1  19 9589.48 695.651   3
  37   1  19 10278.9 716.801   3
  19  -1  37 9810.11 625.920   3
   3 -19 -37 1968.92 177.217   2
  37   3  19 1875.66 325.609   3
  19  -3  37 1791.28 314.620   3
  19   3  37 2078.32 324.273   3
   5 -19 -37 3265.26 222.663   2
  37   5  19 3231.98 401.297   3
  19  -5  37 2917.45 361.267   3
  19   5  37 2865.31 378.898   3
   7 -19 -37 62.9291 68.4751   2
  37   7  19-83.1125 213.197   3
  19  -7  37 282.087 185.837   3
  19   7  37 148.783 206.023   3
   9 -19 -37 135.099 72.2743   2
  37   9  19 242.443 202.514   3
  19   9  37 111.554 239.774   3
  37  11  19 1613.52 257.679   3
  19  11  37 1411.94 302.623   3
  11 -19 -37 1690.22 141.838   2
  37  13  19 596.511 170.473   3
  13  19  37 839.944 291.929   3
  19  13  37 1152.19 281.457   3
  15  19  37 37.7633 210.164   3
  19  15  37-290.966 213.468   3
  19  17  37 1829.46 294.547   3
  17  19  37 1502.90 263.336   3
  19  19  37 10259.6 574.469   3
  -1 -21 -37 1919.04 175.451   2
   1 -21 -37 1919.40 170.500   2
  37   1  21 1279.33 295.984   3
  21  -1  37 1702.65 306.619   3
  21   1  37 2005.98 321.885   3
  37  -1  21 1515.84 329.144   3
   3 -21 -37 35233.0 745.453   2
  21  -3  37 33773.3 1133.80   3
  37   3  21 33055.2 1200.49   3
  21   3  37 33430.7 1155.34   3
   5 -21 -37 22283.6 553.520   2
  21   5  37 21994.0 933.589   3
  37   5  21 20090.2 916.202   3
  21  -5  37 21933.8 894.032   3
  37   7  21 27648.4 1043.77   3
  21   7  37 30606.3 1104.91   3
  21  -7  37 29470.5 1011.82   3
   7 -21 -37 30015.4 635.303   2
  21   9  37 56223.0 1509.82   3
  37   9  21 48389.1 1362.04   3
  21  11  37 5179.51 467.666   3
  37  11  21 5548.12 443.721   3
  37  13  21 2714.90 312.089   3
  21  13  37 3078.98 371.842   3
  15  21  37 3629.77 380.113   3
  21  15  37 3398.76 371.260   3
  21  17  37 16200.2 718.365   3
  17  21  37 16443.6 719.086   3
  19  21  37 5303.11 389.030   3
  21  19  37 5112.52 387.224   3
   1 -23 -37 6354.15 282.674   2
  -1 -23 -37 6802.06 293.538   2
  23  -1  37 5941.37 468.649   3
  23   1  37 6578.59 510.038   3
  37   1  23 6162.72 529.610   3
  -3 -23 -37 159.107 89.2367   2
   3 -23 -37 117.537 66.8578   2
  23  -3  37 24.1163 181.824   3
  37   3  23 103.188 219.804   3
  23   3  37 91.0188 204.083   3
  37   5  23 6488.72 524.517   3
  23   5  37 6225.51 499.244   3
  23  -5  37 6575.10 491.086   3
   5 -23 -37 6881.97 267.552   2
  37   7  23 17427.7 791.172   3
  23  -7  37 17101.6 748.041   3
  23   7  37 19357.9 844.833   3
  37   9  23 119.025 161.131   3
  23   9  37 79.7603 208.927   3
  23  11  37 14697.8 722.391   3
  37  11  23 11828.7 600.896   3
  37  13  23 1889.83 240.708   3
  23  13  37 2377.85 313.814   3
  23  15  37 281.702 195.462   3
  15  23  37-244.637 192.311   3
  23  17  37 5136.63 386.177   3
  17  23  37 5701.67 388.714   3
   1 -25 -37 983.597 106.745   2
  -1 -25 -37 997.618 111.471   2
  25   1  37 757.959 240.272   3
  37   1  25 887.275 236.879   3
  25  -1  37 995.515 237.829   3
  -3 -25 -37 3825.19 204.912   2
  37   3  25 3374.24 368.651   3
  25  -3  37 3439.02 360.009   3
  25   3  37 3734.52 397.270   3
  -5 -25 -37 10642.9 347.527   2
  25   5  37 10655.0 616.728   3
  37   5  25 9041.57 568.092   3
  25  -5  37 10294.7 579.570   3
  37   7  25 1683.85 278.103   3
  25   7  37 1865.14 298.817   3
  25  -7  37 2120.02 283.536   3
  25   9  37 32459.6 1042.73   3
  37   9  25 28160.8 930.405   3
  37  11  25 28.8429 142.747   3
  25  11  37 286.149 181.088   3
  11  25  37 565.812 212.178   3
  25  13  37 12544.3 603.296   3
  13  25  37 14379.9 626.781   3
  27  -1  37 729.502 285.454   3
  27   1  37 622.650 186.652   3
  27   3  37 1338.96 259.361   3
  27  -3  37 1556.42 271.177   3
  37   3  27 1331.48 246.479   3
  -5 -27 -37 2414.76 143.244   2
  27  -5  37 2035.83 270.431   3
  37   5  27 1726.39 258.750   3
  27   5  37 2255.28 295.281   3
  -7 -27 -37 18013.8 411.963   2
  37   7  27 16717.1 694.206   3
  -9 -27 -37 2406.04 142.714   2
  37   9  27 1823.69 246.091   3
  27   9  37 2453.42 288.386   3
   0   0 -38 14375.4 608.012   2
   2   0 -38 3864.65 332.544   2
   0   2 -38 3816.99 320.647   2
   0  -2 -38 3585.86 302.869   2
  -2   0 -38 3427.78 304.557   2
  -2  -2 -38 55.7253 136.063   2
   2   2 -38 106.643 116.674   2
   2  -2 -38-170.971 137.428   2
  -2   2 -38 76.2951 120.993   2
   0   4 -38 7217.79 423.437   2
   4   0 -38 7597.58 445.385   2
   0  -4 -38 6921.09 429.104   2
  -4   0 -38 7231.25 424.428   2
  -2  -4 -38 2881.23 292.075   2
  -4  -2 -38 2345.26 262.575   2
   4   2 -38 2584.89 271.271   2
   4  -2 -38 2506.51 278.859   2
  -2   4 -38 2892.41 286.619   2
   2  -4 -38 2582.58 275.477   2
  -4   2 -38 2460.58 254.162   2
   2   4 -38 2881.65 279.039   2
  -4  -4 -38 196.843 131.856   2
   4   4 -38 288.200 132.393   2
   4  -4 -38 239.439 146.582   2
  -4   4 -38 81.9557 100.727   2
   4   4  38 526.862 185.962   3
   0  -6 -38 8649.01 465.873   2
  -6   0 -38 9018.73 471.653   2
   0   6 -38 8609.98 449.561   2
   6   0 -38 8753.18 465.402   2
  -2  -6 -38 167.864 115.438   2
  -6  -2 -38 476.772 171.793   2
   2   6 -38 475.050 153.364   2
   6   2 -38 272.766 143.232   2
  -2   6 -38 437.061 141.055   2
   6  -2 -38 256.369 150.244   2
   2  -6 -38 279.650 139.419   2
  -6   2 -38 76.2955 112.266   2
   4   6 -38-125.385 121.938   2
   6   4 -38-84.7738 126.747   2
  -4   6 -38 51.2128 92.2132   2
   6  -4 -38 162.499 119.105   2
   4  -6 -38 19.8947 116.804   2
  -6   4 -38 295.177 126.454   2
   6   4  38 437.806 198.215   3
   6   6 -38 481.777 131.359   2
   6  -6 -38 732.297 165.475   2
  -6   6 -38 669.281 142.534   2
   6   6  38 844.420 238.627   3
   0  -8 -38 2672.12 268.794   2
  -8   0 -38 2677.63 258.982   2
   8   0 -38 2406.47 252.783   2
   0   8 -38 2742.97 255.922   2
  -8   2 -38 2461.14 243.186   2
  -2  -8 -38 2767.62 270.473   2
   2  -8 -38 3118.19 279.591   2
   2   8 -38 2814.17 261.888   2
   8  -2 -38 2879.19 270.227   2
   8   2 -38 2878.41 278.171   2
   8   2  38 2271.03 307.987   3
  -2   8 -38 3242.02 266.488   2
   4   8 -38 384.421 103.671   2
   8   4 -38 233.687 112.063   2
  -4   8 -38 525.471 121.372   2
   8  -4 -38 371.861 146.372   2
   4  -8 -38 333.299 115.915   2
  -8   4 -38 360.789 112.215   2
   8   4  38 333.512 234.608   3
  -6   8 -38 219.456 99.6966   2
   8  -6 -38 205.481 105.098   2
   6  -8 -38 214.304 127.143   2
  -8   6 -38 234.242 103.277   2
   8   6  38 62.9308 188.066   3
   8  -8 -38-39.3985 103.440   2
   8   8  38 239.281 217.653   3
   0 -10 -38 9744.85 473.670   2
 -10   0 -38 10329.8 474.084   2
  10   0 -38 10038.3 480.137   2
   0  10 -38 10358.4 457.392   2
 -10   2 -38 5645.16 344.854   2
   2 -10 -38 5646.22 355.770   2
  10  -2 -38 6091.31 370.672   2
  10   2 -38 5813.68 365.048   2
  10   2  38 5266.35 457.032   3
  -2  10 -38 6113.85 343.836   2
   4 -10 -38 11442.8 497.695   2
 -10   4 -38 10695.2 464.592   2
  10   4  38 9827.60 632.863   3
  10  -4 -38 11899.9 512.370   2
  10  -6 -38 246.655 113.354   2
 -10   6 -38 175.105 85.9889   2
   6 -10 -38 564.296 160.182   2
  10   6  38 483.686 226.590   3
  10  -8 -38 634.506 151.869   2
   8 -10 -38 519.747 131.352   2
  10   8  38 789.664 264.600   3
  10 -10 -38 4567.27 294.970   2
  10  10  38 5079.72 501.361   3
   0 -12 -38 2364.91 236.539   2
  12   0 -38 2228.97 231.167   2
  12   0  38 1564.33 279.685   3
 -12   2 -38 705.881 134.433   2
  12  -2 -38 1037.22 169.929   2
   2 -12 -38 1137.40 175.617   2
  12   2  38 654.603 222.947   3
  12  -4 -38 1553.89 187.347   2
   4 -12 -38 1383.43 180.649   2
 -12   4 -38 1164.79 155.152   2
  12   4  38 1638.33 303.492   3
   6 -12 -38 2049.19 222.987   2
  12  -6 -38 2212.46 224.926   2
  12   6  38 1633.65 306.310   3
  12  -8 -38 176.017 112.268   2
   8 -12 -38 14.8638 90.9319   2
  12   8  38 244.875 238.524   3
  12 -10 -38 1494.41 178.558   2
  10 -12 -38 1132.05 160.574   2
  12  10  38 1386.36 332.269   3
  10  12  38 1313.78 327.361   3
  12 -12 -38 83.2385 87.7690   2
  12  12  38 237.727 240.253   3
   0 -14 -38 3516.97 271.308   2
  14   0  38 8883.06 659.785   3
 -14   2 -38 950.241 139.379   2
   2 -14 -38 1199.06 167.435   2
  14   2  38 1157.36 273.967   3
  14  -2  38 930.840 233.561   3
   4 -14 -38 500.962 117.725   2
  14   4  38 733.583 234.667   3
   6 -14 -38 318.778 107.572   2
  14   6  38 277.995 210.551   3
   8 -14 -38 49.0268 106.333   2
  14   8  38 61.7659 221.922   3
  14  10  38 8007.22 612.800   3
  10 -14 -38 7046.02 331.237   2
  12  14  38 2596.00 414.362   3
  12 -14 -38 2561.84 203.788   2
  14  12  38 2185.09 365.216   3
  14  14  38 1477.31 320.902   3
   0 -16 -38 86.5705 85.8687   2
  16   0  38 234.576 205.595   3
 -16   2 -38 161.903 82.6236   2
   2 -16 -38 194.855 102.778   2
  16   2  38 101.554 180.452   3
  16  -2  38 319.307 191.795   3
   4 -16 -38 212.003 90.1178   2
  16   4  38 35.3050 200.136   3
   6 -16 -38 21.7486 80.1581   2
  38   6  16 369.216 252.335   3
  16   6  38-71.0018 214.284   3
   8 -16 -38 1222.42 149.717   2
  38   8  16 972.550 269.862   3
  16   8  38 1006.96 277.002   3
  10 -16 -38 720.335 112.301   2
  16  10  38 680.667 240.100   3
  12 -16 -38 45.1550 66.3607   2
  12  16  38 323.985 263.232   3
  16  12  38 497.622 271.839   3
  14  16  38-216.848 272.306   3
  16  14  38 152.372 220.846   3
  16  16  38 173.429 227.359   3
   0 -18 -38 4354.10 266.105   2
  18   0  38 4366.79 426.390   3
  -2 -18 -38 166.466 98.8182   2
   2 -18 -38 49.5795 86.7830   2
  18  -2  38 360.059 215.648   3
  18   2  38 45.4608 194.561   3
   4 -18 -38 112.263 76.0994   2
  18  -4  38 570.670 227.744   3
  38   4  18 149.668 209.750   3
  18   4  38-16.5111 201.580   3
   6 -18 -38 1085.97 134.623   2
  38   6  18 868.918 246.798   3
  18   6  38 1134.76 256.725   3
   8 -18 -38 168.201 66.4165   2
  38   8  18 30.3368 183.213   3
  18   8  38 301.906 230.245   3
  38  10  18 1093.46 257.147   3
  10 -18 -38 1590.17 140.802   2
  18  10  38 1764.04 325.633   3
  12  18  38 452.133 283.905   3
  18  12  38 106.649 216.864   3
  14  18  38-135.229 230.304   3
  18  14  38 237.878 248.639   3
  18  16  38 911.002 258.510   3
  16  18  38 779.455 245.287   3
  18  18  38 3424.20 368.852   3
   0 -20 -38 8821.15 356.041   2
  20   0  38 8267.91 554.714   3
  -2 -20 -38 321.702 95.7002   2
   2 -20 -38 352.689 93.0601   2
  20  -2  38 136.441 169.343   3
  20   2  38 316.044 188.510   3
   4 -20 -38 2111.84 174.143   2
  20  -4  38 2049.73 306.596   3
  38   4  20 1732.88 303.058   3
  20   4  38 1808.03 312.353   3
   6 -20 -38 105.068 67.6128   2
  38   6  20-173.321 191.156   3
  20  -6  38 116.573 160.586   3
  20   6  38-141.186 215.480   3
   8 -20 -38 484.033 96.7196   2
  38   8  20 345.027 203.212   3
  20   8  38 513.858 257.055   3
  38  10  20 2095.88 296.960   3
  10 -20 -38 2411.06 154.884   2
  20  12  38 657.526 242.642   3
  12  20  38 61.3749 225.971   3
  14  20  38 225.621 201.480   3
  20  14  38 173.294 209.418   3
  20  16  38 1874.43 290.051   3
  16  20  38 1771.82 284.027   3
  20  18  38 2641.12 305.854   3
  18  20  38 3281.01 334.862   3
   0 -22 -38 1657.94 147.489   2
  22   0  38 1156.94 259.880   3
   2 -22 -38 56.9963 62.1280   2
  -2 -22 -38 80.2705 76.2816   2
  22  -2  38 184.331 202.085   3
  22   2  38 301.416 212.345   3
  -4 -22 -38 4868.29 254.477   2
  22   4  38 5261.76 463.522   3
  22  -4  38 4869.29 420.448   3
  38   4  22 4399.10 426.267   3
   4 -22 -38 5060.32 237.330   2
   6 -22 -38 481.789 83.5379   2
  22  -6  38 453.982 189.487   3
  38   6  22 318.074 206.562   3
  38   8  22 803.256 243.122   3
  22   8  38 1048.05 283.422   3
  38  10  22 557.709 165.751   3
  22  10  38 728.423 236.891   3
  12  22  38 774.989 238.845   3
  22  12  38 916.824 247.980   3
  22  14  38 2051.30 284.520   3
  14  22  38 2226.74 292.495   3
  16  22  38 351.328 167.848   3
  22  16  38 575.512 209.311   3
   0 -24 -38 3855.93 200.325   2
  24   0  38 3582.41 372.622   3
   2 -24 -38-10.1300 54.0396   2
  -2 -24 -38-12.8389 60.5108   2
  24   2  38 352.155 212.014   3
  24  -2  38 83.0513 186.557   3
  -4 -24 -38 851.591 109.451   2
  24   4  38 885.538 241.801   3
  24  -4  38 678.554 211.350   3
  -6 -24 -38 811.680 111.244   2
  24  -6  38 398.439 176.455   3
  24   6  38 617.855 240.823   3
  38   6  24 859.024 235.420   3
  -8 -24 -38 1304.41 128.646   2
  24   8  38 1065.35 231.608   3
  38   8  24 1516.26 256.475   3
  24  10  38 7189.09 505.173   3
  10  24  38 9032.67 555.059   3
  24  12  38 5324.75 413.525   3
  12  24  38 5864.95 428.292   3
  26   0  38 235.741 163.660   3
  -2 -26 -38 846.362 87.6214   2
  26  -2  38 978.447 213.194   3
  26   2  38 616.645 189.762   3
  -4 -26 -38 377.020 69.3492   2
  26  -4  38 107.253 164.938   3
  -6 -26 -38-63.0350 54.7087   2
  26   6  38 98.3287 171.792   3
  -8 -26 -38 436.982 74.8598   2
  26   8  38 76.7986 170.697   3
   1   1 -39 7863.74 448.163   2
   1  -1 -39 8350.55 462.235   2
  -1   1 -39 8950.84 474.296   2
  -1  -1 -39 8052.85 449.183   2
  -1   3 -39 10528.8 498.442   2
   3  -1 -39 10638.1 509.264   2
   1  -3 -39 11145.4 531.962   2
  -3   1 -39 10502.6 505.287   2
  -1  -3 -39 10934.8 520.737   2
  -3  -1 -39 9997.94 498.482   2
   1   3 -39 11036.8 515.124   2
   3   1 -39 10720.5 511.563   2
  -3  -3 -39 26899.0 829.345   2
   3  -3 -39 26601.0 833.758   2
  -3   3 -39 25942.5 803.063   2
   3   3 -39 27071.0 817.488   2
   1  -5 -39 46364.3 1106.47   2
  -5   1 -39 44931.5 1078.11   2
  -1  -5 -39 44852.4 1096.79   2
  -5  -1 -39 44721.3 1083.45   2
   1   5 -39 45575.9 1069.94   2
   5  -1 -39 46306.5 1103.63   2
   5   1 -39 47874.0 1117.36   2
  -1   5 -39 45337.9 1060.29   2
  -3  -5 -39 1523.73 199.544   2
  -5  -3 -39 1723.10 221.143   2
   3   5 -39 1737.02 212.189   2
   5   3 -39 1810.86 224.646   2
  -3   5 -39 1835.13 213.011   2
   5  -3 -39 2037.20 239.122   2
   3  -5 -39 1748.87 216.899   2
  -5   3 -39 1622.37 199.107   2
  -5  -5 -39 22911.1 750.646   2
  -5   5 -39 22073.9 697.798   2
   5  -5 -39 24783.9 764.039   2
   5   5 -39 22577.1 729.721   2
  -1  -7 -39 34377.2 925.794   2
  -7  -1 -39 33849.1 908.994   2
   1  -7 -39 33447.3 911.769   2
  -7   1 -39 33606.4 892.734   2
   1   7 -39 33740.6 883.431   2
   7   1 -39 34951.3 928.168   2
  -1   7 -39 33093.6 868.030   2
   7  -1 -39 35005.2 926.186   2
  -3  -7 -39 10138.6 487.192   2
  -7  -3 -39 9514.20 473.638   2
   3  -7 -39 10440.5 495.154   2
  -7   3 -39 10205.9 464.831   2
   7   3 -39 10402.6 491.583   2
  -3   7 -39 10101.7 451.875   2
   7  -3 -39 10225.4 480.311   2
   3   7 -39 10320.6 477.080   2
   7   3  39 8628.36 555.016   3
  -7   5 -39 7224.86 384.544   2
   5  -7 -39 8156.71 428.242   2
   7  -5 -39 7878.87 414.405   2
   7   5  39 6534.03 505.718   3
  -5   7 -39 7699.21 386.885   2
   5   7 -39 7942.28 417.490   2
   5   7  39 7321.16 542.560   3
   7   5 -39 7851.12 420.895   2
  -7   7 -39 122.255 112.234   2
   7  -7 -39 288.188 111.744   2
   7   7  39 125.504 187.610   3
  -1  -9 -39 20080.6 684.179   2
  -9  -1 -39 19058.9 655.654   2
   1  -9 -39 21319.7 695.261   2
  -9   1 -39 20304.2 658.733   2
   9  -1 -39 21574.9 706.001   2
   1   9 -39 20829.1 661.056   2
  -1   9 -39 21118.1 654.124   2
   9   1 -39 21013.6 699.571   2
  -3  -9 -39 9704.03 474.396   2
   3  -9 -39 10248.1 472.534   2
  -9   3 -39 10133.6 450.903   2
  -3   9 -39 9676.09 429.103   2
   9  -3 -39 10045.9 473.349   2
   9   3 -39 10668.4 488.878   2
   9   3  39 8417.37 558.720   3
   5  -9 -39 3482.12 279.712   2
  -9   5 -39 3480.72 265.927   2
  -5   9 -39 3526.76 256.571   2
   9  -5 -39 3273.10 267.174   2
   9   5  39 2855.26 365.065   3
   9  -7 -39-9.70409 96.2187   2
   7  -9 -39-8.05801 100.689   2
   9   7  39 314.080 219.101   3
   7   9  39 272.168 193.732   3
   9  -9 -39 9813.14 432.022   2
   9   9  39 10884.8 691.637   3
 -11   1 -39 12233.0 489.216   2
  -1 -11 -39 12463.8 512.944   2
 -11  -1 -39 12181.9 499.813   2
   1 -11 -39 12491.4 511.024   2
  11   1  39 11594.0 647.078   3
  11  -1 -39 13206.5 533.183   2
  -3 -11 -39 4289.53 303.078   2
   3 -11 -39 4229.40 295.538   2
 -11   3 -39 3953.67 272.277   2
  11   3  39 3310.88 374.189   3
  11  -3 -39 4292.28 300.507   2
  11  -5 -39 938.172 166.663   2
   5 -11 -39 668.882 128.690   2
 -11   5 -39 714.451 127.188   2
  11   5  39 831.131 263.400   3
  11  -7 -39 3610.93 270.324   2
   7 -11 -39 4099.16 280.717   2
  11   7  39 3611.79 412.557   3
  11  -9 -39 1042.21 152.071   2
   9 -11 -39 1210.63 164.717   2
  11   9  39 1420.74 290.137   3
   9  11  39 1402.97 345.568   3
  11 -11 -39 28897.5 719.626   2
  11  11  39 32951.6 1221.86   3
 -13   1 -39 1467.15 160.221   2
  -1 -13 -39 1578.42 191.301   2
 -13  -1 -39 1673.86 216.758   2
   1 -13 -39 1280.37 164.635   2
  13   1  39 1811.87 277.596   3
  13  -1  39 1119.56 231.771   3
  -3 -13 -39 4154.14 289.807   2
   3 -13 -39 4043.91 279.738   2
 -13   3 -39 3944.28 260.913   2
  13   3  39 3987.99 403.525   3
   5 -13 -39 6426.30 344.048   2
  13   5  39 6557.11 520.482   3
  13  -7 -39 405.736 120.608   2
   7 -13 -39 330.958 106.250   2
  13  -9 -39 41367.3 893.208   2
  13   9  39 41943.0 1354.46   3
  11 -13 -39-150.134 90.9993   2
  11  13  39-177.373 277.189   3
  13  11  39-29.7095 228.526   3
  13  13  39 20777.5 970.645   3
 -15   1 -39 2264.13 193.963   2
  -1 -15 -39 2389.20 211.821   2
 -15  -1 -39 2459.37 209.581   2
   1 -15 -39 2303.41 206.241   2
  15  -1  39 2267.97 326.371   3
  15   1  39 2271.24 317.530   3
  -3 -15 -39 2095.22 206.177   2
   3 -15 -39 2245.26 200.881   2
  15   3  39 2233.81 316.767   3
   5 -15 -39 21349.7 606.045   2
  15   5  39 21147.9 903.475   3
   7 -15 -39 484.222 109.665   2
  15   7  39 757.718 242.734   3
   9 -15 -39 14090.1 452.953   2
  15   9  39 16573.0 835.450   3
  11 -15 -39 6424.93 291.617   2
  15  11  39 7389.60 574.806   3
  13  15  39 32.5789 244.849   3
  15  13  39 198.421 230.177   3
  15  15  39 25971.2 1042.81   3
 -17   1 -39 6907.38 310.855   2
  -1 -17 -39 6842.30 335.401   2
 -17  -1 -39 7233.00 325.233   2
   1 -17 -39 6744.70 325.778   2
  17  -1  39 6766.69 491.648   3
  17   1  39 6341.42 489.885   3
  -3 -17 -39 5765.89 305.433   2
   3 -17 -39 6310.10 310.647   2
  17  -3  39 5731.15 445.994   3
  17   3  39 5846.08 476.699   3
   5 -17 -39 2046.55 180.509   2
  17   5  39 2208.39 323.234   3
  17   7  39 2321.83 363.273   3
   7 -17 -39 2047.85 171.026   2
   9 -17 -39 2273.35 169.858   2
  17   9  39 2514.71 359.938   3
  11  17  39 3118.00 433.885   3
  17  11  39 2491.20 371.892   3
  11 -17 -39 2210.61 159.706   2
  13  17  39 105.971 233.794   3
  17  13  39 33.4026 220.327   3
  17  15  39 3972.79 430.980   3
  15  17  39 3835.51 430.583   3
  17  17  39 2053.81 304.818   3
 -19  -1 -39 21419.2 541.685   2
   1 -19 -39 21678.6 571.044   2
  -1 -19 -39 22537.4 587.303   2
  19  -1  39 21652.1 859.270   3
  19   1  39 22511.9 890.874   3
  -3 -19 -39 604.464 121.726   2
   3 -19 -39 499.343 100.128   2
  19  -3  39 737.292 215.398   3
  19   3  39 483.521 192.633   3
  -5 -19 -39 33835.7 752.013   2
  19   5  39 35341.6 1155.93   3
   5 -19 -39 33134.0 694.655   2
  19   7  39 17770.2 830.307   3
   7 -19 -39 16162.7 443.752   2
  19   9  39 22277.2 930.244   3
   9 -19 -39 19993.1 478.339   2
  19  11  39 6299.80 514.501   3
  11  19  39 7927.69 590.072   3
  13  19  39 1584.31 330.794   3
  19  13  39 1212.31 285.332   3
  19  15  39 8525.38 566.044   3
  15  19  39 9479.83 594.190   3
  19  17  39 4607.96 396.694   3
  17  19  39 4705.70 404.655   3
   1 -21 -39 4333.49 232.815   2
  -1 -21 -39 4233.24 231.553   2
  21   1  39 4265.23 405.636   3
  21  -1  39 3614.52 361.803   3
 -21  -3 -39 18603.9 467.982   2
  -3 -21 -39 20513.1 529.809   2
  21   3  39 19652.6 825.239   3
  21  -3  39 20024.3 796.021   3
   3 -21 -39 19558.9 490.607   2
  -5 -21 -39 5140.63 261.533   2
  21   5  39 5808.19 473.998   3
  21  -5  39 4228.49 364.749   3
   5 -21 -39 5260.35 234.235   2
  21   7  39 13361.9 700.584   3
   7 -21 -39 12187.8 343.440   2
  21   9  39 27207.4 1009.29   3
   9  21  39 34342.3 1159.42   3
  11  21  39 2088.60 318.557   3
  21  11  39 1454.15 275.974   3
  21  13  39 9033.26 563.329   3
  13  21  39 10224.4 588.968   3
  15  21  39 800.800 208.462   3
  21  15  39 642.938 204.211   3
   1 -23 -39 7108.86 268.061   2
  -1 -23 -39 7270.56 280.273   2
  23  -1  39 7007.27 478.737   3
  23   1  39 6890.18 480.517   3
   3 -23 -39 654.880 85.6980   2
  -3 -23 -39 442.952 79.2905   2
  23  -3  39 181.158 154.287   3
  23   3  39 590.442 205.329   3
  -5 -23 -39 9782.41 332.701   2
  23   5  39 9894.16 585.376   3
  23  -5  39 8405.64 485.804   3
  -7 -23 -39 22862.9 527.319   2
  23   7  39 24681.3 915.790   3
  -9 -23 -39 2004.43 149.216   2
  23   9  39 2749.98 344.172   3
   9  23  39 3165.62 357.479   3
  23  11  39 23836.4 880.389   3
  11  23  39 28772.2 940.204   3
  -1 -25 -39 101.275 46.3241   2
  25  -1  39-226.455 174.537   3
  25   1  39 69.1892 160.940   3
  -3 -25 -39 8575.57 275.357   2
  25  -3  39 7467.10 458.207   3
  25   3  39 9185.37 535.110   3
  -5 -25 -39 32028.7 588.201   2
  25   5  39 34846.4 1039.01   3
   0   0 -40 6768.78 407.943   2
   0  -2 -40 8299.74 451.534   2
  -2   0 -40 6765.09 402.247   2
   0   2 -40 8267.82 441.314   2
   2   0 -40 7700.65 428.074   2
  -2   2 -40 16199.5 618.804   2
   2  -2 -40 16826.4 641.365   2
  -2  -2 -40 16368.5 631.684   2
   2   2 -40 16799.9 631.695   2
   0   4 -40 271.693 130.130   2
   4   0 -40 444.792 160.551   2
   0  -4 -40 246.924 127.208   2
  -4   0 -40 382.151 145.276   2
   2  -4 -40 6870.81 415.488   2
  -4   2 -40 6206.48 381.627   2
  -2  -4 -40 6513.01 398.295   2
  -4  -2 -40 6637.88 396.562   2
  -2   4 -40 5925.52 359.885   2
   4  -2 -40 6540.42 400.337   2
   2   4 -40 6461.01 384.763   2
   4   2 -40 6643.96 399.301   2
   4  -4 -40 9316.72 466.744   2
  -4  -4 -40 9222.90 469.160   2
   4   4 -40 8916.92 449.241   2
  -4   4 -40 8644.81 427.751   2
   0   6 -40 1043.04 180.203   2
   6   0 -40 846.278 184.623   2
   0  -6 -40 787.565 184.377   2
  -6   0 -40 706.250 178.902   2
   2   6 -40 680.419 147.426   2
   6   2 -40 771.262 166.621   2
  -2   6 -40 874.786 157.026   2
   6  -2 -40 855.491 168.370   2
   2  -6 -40 831.129 196.263   2
  -6   2 -40 943.496 166.528   2
  -2  -6 -40 521.976 144.382   2
  -6  -2 -40 884.050 163.348   2
  -4  -6 -40 635.769 218.675   2
  -6  -4 -40 454.244 142.250   2
   6   4 -40 572.800 143.307   2
  -4   6 -40 770.272 144.365   2
   6  -4 -40 533.528 145.846   2
  -6   4 -40 909.665 158.885   2
   4  -6 -40 406.806 139.762   2
   4   6  40 597.375 208.238   3
   6   4  40 766.141 225.687   3
  -6  -6 -40 128.631 122.220   2
  -6   6 -40 474.738 118.501   2
   6  -6 -40 342.492 133.674   2
   6   6  40 341.515 211.251   3
   8   0 -40 2217.90 237.286   2
   0  -8 -40 2197.94 247.920   2
  -8   0 -40 2079.59 218.297   2
   0   8 -40 2234.00 230.162   2
  -2  -8 -40 1992.52 229.218   2
  -8  -2 -40 1911.21 220.234   2
   2   8 -40 2149.50 220.867   2
   8   2 -40 2190.86 245.687   2
   8  -2 -40 2073.98 237.484   2
   2  -8 -40 1697.39 215.827   2
  -8   2 -40 2025.39 218.994   2
  -2   8 -40 2037.34 208.279   2
  -4  -8 -40 238.932 126.933   2
  -8  -4 -40 327.161 124.182   2
  -4   8 -40 508.165 124.792   2
   8  -4 -40 378.637 132.624   2
  -8   4 -40 340.179 105.779   2
   4  -8 -40 592.306 152.045   2
   4   8  40 512.670 198.995   3
   8   4  40 256.272 180.517   3
  -6  -8 -40-178.315 150.646   2
  -6   8 -40 45.9132 76.9111   2
   8  -6 -40 17.5773 110.173   2
  -8   6 -40 134.083 85.0765   2
   6  -8 -40 123.721 99.4772   2
   6   8  40 1.20325 175.881   3
   8   6  40-133.324 196.003   3
   8  -8 -40 449.626 120.636   2
   8   8  40 776.306 242.446   3
   0 -10 -40 21859.0 688.361   2
 -10   0 -40 22309.6 671.100   2
  10   0 -40 24296.2 734.829   2
  -2 -10 -40 9460.61 445.267   2
 -10  -2 -40 9307.11 432.732   2
   2 -10 -40 9130.39 435.670   2
 -10   2 -40 9403.43 420.700   2
  10   2  40 7992.62 522.685   3
  10  -2 -40 9743.01 451.144   2
  -4 -10 -40-125.226 152.062   2
 -10  -4 -40-18.4105 118.177   2
  10  -4 -40 105.824 102.179   2
 -10   4 -40 140.092 93.2399   2
   4 -10 -40 197.630 122.943   2
  10   4  40 337.717 192.424   3
  10  -6 -40 104.943 96.6648   2
   6 -10 -40 95.4641 95.5383   2
   6  10  40-106.144 232.354   3
  10   6  40 431.909 208.009   3
  10  -8 -40 108.340 99.2427   2
   8 -10 -40 105.675 104.409   2
   8  10  40-37.4214 210.969   3
  10  10  40 24507.0 1029.18   3
  10 -10 -40 21622.1 613.883   2
   0 -12 -40 6394.59 351.878   2
 -12   0 -40 6294.62 333.665   2
  12   0  40 5556.09 433.361   3
  -2 -12 -40 3081.63 253.258   2
 -12  -2 -40 3013.51 239.260   2
   2 -12 -40 2911.81 237.987   2
 -12   2 -40 3545.17 247.189   2
  12   2  40 2831.26 329.286   3
  -4 -12 -40 99.6123 102.029   2
 -12   4 -40 128.809 83.1502   2
   4 -12 -40-55.4412 113.163   2
  12   4  40 115.549 182.276   3
  12  -6 -40 219.651 109.502   2
   6 -12 -40 225.881 95.1208   2
  12  -8 -40 271.472 98.8108   2
   8 -12 -40 232.522 101.177   2
   8  12  40 308.644 235.584   3
  12   8  40 238.631 215.893   3
  10 -12 -40 11859.7 424.858   2
  12 -10 -40 12682.9 447.912   2
  12  12  40 1244.95 317.915   3
   0 -14 -40 15748.6 529.924   2
 -14   0 -40 16115.5 514.877   2
  14   0  40 14938.7 703.857   3
  -2 -14 -40 23255.3 659.272   2
 -14  -2 -40 22827.7 638.712   2
   2 -14 -40 23586.8 652.797   2
 -14   2 -40 24963.0 636.983   2
  -4 -14 -40 5730.95 325.605   2
   4 -14 -40 5623.77 304.360   2
  14   4  40 5759.96 469.811   3
  14   6  40 2088.19 308.762   3
   6 -14 -40 1795.45 172.838   2
   8 -14 -40 569.553 108.007   2
   8  14  40 345.487 256.376   3
  14   8  40 443.431 234.146   3
  14  10  40 9703.51 645.502   3
  10 -14 -40 8050.75 326.735   2
  14  12  40 1848.41 346.655   3
  12  14  40 3164.44 411.199   3
  14  14  40 20066.1 925.522   3
   0 -16 -40 30.7779 82.3081   2
 -16   0 -40 20.5060 70.8666   2
 -16  -2 -40 1706.65 161.949   2
   2 -16 -40 2107.41 186.905   2
  -2 -16 -40 1831.18 180.404   2
  16  -2  40 1417.68 230.047   3
  16   2  40 1639.27 273.449   3
  -4 -16 -40 110.971 83.1552   2
   4 -16 -40 70.0268 71.8183   2
  16   4  40-85.5233 182.816   3
  -6 -16 -40 385.453 111.172   2
   6 -16 -40 255.510 77.2261   2
  16   6  40 329.111 190.739   3
   8 -16 -40 1319.93 139.611   2
  16   8  40 1003.92 275.010   3
  10  16  40 2191.82 391.934   3
  16  10  40 2030.59 327.734   3
  10 -16 -40 1840.16 151.490   2
  16  12  40 173.142 233.199   3
  12  16  40 63.8609 240.991   3
  16  14  40 686.386 252.770   3
  14  16  40 527.742 271.984   3
  16  16  40 858.142 253.238   3
   0 -18 -40 903.301 123.190   2
  18   0  40 787.914 212.657   3
 -18  -2 -40 300.853 79.3027   2
   2 -18 -40 291.176 96.2428   2
  -2 -18 -40 209.515 78.6493   2
  18  -2  40 635.134 189.700   3
  18   2  40 578.805 240.733   3
  -4 -18 -40 2660.42 203.314   2
   4 -18 -40 2871.51 196.698   2
  -6 -18 -40 106.772 86.9685   2
   6 -18 -40 279.111 78.1095   2
   8 -18 -40 345.306 84.1926   2
   8  18  40 537.933 283.647   3
  18   8  40 355.168 226.565   3
  18  10  40 5445.80 483.495   3
  10  18  40 6777.16 554.073   3
  18  12  40 2251.75 344.823   3
  12  18  40 3516.62 425.699   3
  18  14  40 1533.90 302.973   3
  14  18  40 1648.17 309.386   3
  18  16  40 2666.18 332.192   3
  16  18  40 2825.52 344.079   3
   0 -20 -40 143.786 65.5806   2
  20   0  40 133.581 171.417   3
   2 -20 -40 97.5414 73.2177   2
  -2 -20 -40-43.2581 69.3039   2
 -20  -2 -40 187.086 62.2215   2
  20  -2  40-25.0536 159.321   3
 -20  -4 -40 308.384 78.3165   2
   4 -20 -40 386.330 83.1495   2
  -4 -20 -40 380.133 95.6936   2
  20  -4  40 425.030 180.142   3
  -6 -20 -40 1216.98 132.912   2
   6 -20 -40 1290.68 117.532   2
  20   6  40 1242.25 267.497   3
  -8 -20 -40 1104.95 130.460   2
   8  20  40 1722.24 308.176   3
   8 -20 -40 1237.72 110.161   2
  20   8  40 1337.00 292.312   3
  10  20  40 936.408 287.648   3
  20  10  40 856.866 246.015   3
  20  12  40-23.4546 208.645   3
  12  20  40 1047.64 254.592   3
   0 -22 -40 114.196 64.7575   2
  22   0  40 18.0348 155.323   3
   2 -22 -40 342.690 72.5056   2
  -2 -22 -40 432.672 83.1401   2
  22   2  40 601.404 214.738   3
  22  -2  40 423.880 169.465   3
   4 -22 -40 74.9697 52.0449   2
  -4 -22 -40 37.2511 59.9037   2
  22  -4  40-222.239 154.418   3
  22   4  40-159.498 176.152   3
 -22  -6 -40 639.554 83.8832   2
  -6 -22 -40 961.480 114.449   2
  -8 -22 -40 668.383 110.636   2
  22   8  40 665.787 233.095   3
   8  22  40 1107.55 250.827   3
 -10 -22 -40 8463.64 293.619   2
  22  10  40 10125.7 575.367   3
   0 -24 -40 660.221 76.9252   2
  24   0  40 1033.28 216.458   3
  -2 -24 -40 837.354 89.9259   2
  24  -2  40 509.792 159.849   3
  24   2  40 895.863 194.152   3
  -1  -1 -41 5658.00 365.311   2
  -1   1 -41 5425.37 345.704   2
   1   1 -41 5680.76 358.246   2
   1  -1 -41 5486.50 355.841   2
  -3   1 -41 6376.44 377.387   2
   1  -3 -41 6838.37 400.566   2
  -1  -3 -41 6814.50 400.105   2
  -3  -1 -41 6541.82 382.959   2
  -1   3 -41 6445.25 372.538   2
   3  -1 -41 6930.78 397.356   2
   1   3 -41 6427.77 374.373   2
   3   1 -41 6940.31 397.578   2
  -3  -3 -41 29090.0 826.004   2
   3   3 -41 28933.5 809.943   2
  -3   3 -41 27510.3 774.560   2
   3  -3 -41 29373.6 827.379   2
   1  -5 -41 33833.8 901.309   2
  -5   1 -41 31585.1 848.326   2
  -1  -5 -41 32627.2 886.347   2
  -5  -1 -41 31128.0 848.661   2
   1   5 -41 31564.0 834.167   2
   5   1 -41 32196.7 865.659   2
  -1   5 -41 31496.8 821.792   2
   5  -1 -41 32271.8 868.813   2
   3  -5 -41 3256.80 278.502   2
  -3  -5 -41 3153.76 270.864   2
  -5  -3 -41 3069.52 267.536   2
   5  -3 -41 3351.68 278.968   2
  -5   3 -41 3288.25 258.318   2
   3   5 -41 2935.56 252.288   2
   5   3 -41 3284.00 275.038   2
  -3   5 -41 3426.48 257.553   2
  -5  -5 -41 14112.7 552.231   2
  -5   5 -41 13239.5 498.047   2
   5   5 -41 13830.2 544.820   2
   5  -5 -41 14203.3 548.652   2
   1  -7 -41 19818.5 661.369   2
  -7   1 -41 17798.3 608.732   2
  -1  -7 -41 18819.6 647.940   2
  -7  -1 -41 17961.5 613.682   2
   7  -1 -41 19214.3 644.082   2
   1   7 -41 18887.1 615.086   2
   7   1 -41 19411.7 653.225   2
  -1   7 -41 18503.3 597.696   2
  -7   3 -41 12502.9 487.171   2
   3  -7 -41 13277.1 525.700   2
  -3  -7 -41 12653.6 523.391   2
  -7  -3 -41 12570.6 513.823   2
  -3   7 -41 12840.4 478.892   2
   7  -3 -41 13708.8 534.810   2
   7   3 -41 13468.9 537.910   2
  -5  -7 -41 1752.03 197.675   2
  -7  -5 -41 1741.40 204.253   2
  -7   5 -41 1880.21 184.812   2
   5  -7 -41 2115.78 224.306   2
   5   7  41 1445.53 274.643   3
  -5   7 -41 1844.50 190.471   2
   7  -5 -41 2075.07 278.398   2
   7   5  41 2152.47 287.150   3
  -7  -7 -41 649.461 134.135   2
  -7   7 -41 885.362 133.921   2
   7  -7 -41 901.137 150.069   2
   7   7  41 1153.82 269.175   3
   1  -9 -41 10667.5 466.473   2
  -9   1 -41 10353.9 440.413   2
  -1  -9 -41 10345.1 457.662   2
  -9  -1 -41 10548.1 450.191   2
   9  -1 -41 11776.5 493.684   2
  -9   3 -41 7512.67 361.863   2
   3  -9 -41 7879.61 393.924   2
  -3  -9 -41 7371.85 387.934   2
  -9  -3 -41 7410.23 378.284   2
   9   3  41 6681.18 474.478   3
   3   9  41 8272.18 557.379   3
   9  -3 -41 7904.36 397.976   2
  -5  -9 -41 2075.17 199.590   2
  -9  -5 -41 2597.11 237.628   2
   9  -5 -41 2591.80 232.370   2
   5   9  41 2022.23 328.605   3
   9   5  41 2285.98 299.963   3
   5  -9 -41 2651.46 236.336   2
  -9   5 -41 2080.51 185.312   2
  -7  -9 -41-48.6213 119.978   2
  -9  -7 -41-136.374 124.666   2
   9  -7 -41-94.5304 101.876   2
   7  -9 -41 32.6139 91.2674   2
   7   9  41 146.747 184.771   3
   9   7  41-108.464 185.156   3
  -9  -9 -41 1867.28 209.862   2
   9  -9 -41 1742.75 180.876   2
   9   9  41 2055.10 328.243   3
   1 -11 -41 10494.3 441.719   2
 -11   1 -41 10385.5 422.683   2
  -1 -11 -41 10439.7 448.044   2
 -11  -1 -41 10233.1 423.452   2
 -11  -3 -41-130.536 108.945   2
 -11   3 -41 9.78830 75.7195   2
   3 -11 -41 7.19966 94.3529   2
  -3 -11 -41-113.599 116.411   2
  11   3  41 115.697 179.161   3
  -5 -11 -41 10338.7 442.110   2
 -11  -5 -41 9853.29 427.506   2
  11   5  41 10077.2 599.943   3
   5  11  41 11470.0 693.366   3
   5 -11 -41 9396.19 404.454   2
  -7 -11 -41 16133.5 550.562   2
 -11  -7 -41 16361.0 552.236   2
   7 -11 -41 15453.1 505.594   2
  11  -7 -41 16521.2 535.416   2
  11   7  41 16842.2 792.073   3
   9 -11 -41 2159.71 189.897   2
  11  -9 -41 2382.89 206.024   2
   9  11  41 2824.63 396.150   3
  11 -11 -41 41253.9 834.679   2
  11  11  41 52237.8 1499.91   3
   1 -13 -41 2392.27 213.291   2
 -13   1 -41 2304.82 194.651   2
  -1 -13 -41 2155.09 210.826   2
 -13  -1 -41 2393.06 199.078   2
  13   1  41 1973.25 266.673   3
 -13  -3 -41-26.9446 87.8456   2
 -13   3 -41 142.263 68.1972   2
   3 -13 -41 168.052 93.7724   2
  -3 -13 -41 43.6385 94.7935   2
  13   3  41 346.365 182.474   3
  -5 -13 -41 599.841 133.862   2
 -13  -5 -41 448.404 112.116   2
   5 -13 -41 801.633 134.611   2
  13   5  41 832.193 254.306   3
   5  13  41 836.394 268.702   3
  -7 -13 -41 8844.53 394.921   2
  13   7  41 10154.3 627.202   3
   7 -13 -41 8801.60 355.316   2
   9 -13 -41 4385.00 243.057   2
   9  13  41 5731.19 518.112   3
  13   9  41 5114.81 474.798   3
  13  11  41 3472.18 422.687   3
  11  13  41 3615.59 445.407   3
  13  13  41 18582.7 891.887   3
   1 -15 -41-47.2653 87.0783   2
 -15   1 -41 112.420 70.4087   2
  -1 -15 -41-22.2946 89.9317   2
 -15  -1 -41-91.1110 88.7614   2
  15   1  41-84.9863 152.330   3
 -15  -3 -41 3997.98 239.331   2
   3 -15 -41 4314.25 258.057   2
  -3 -15 -41 4523.51 270.863   2
  15   3  41 3771.78 373.894   3
  -5 -15 -41-75.0126 92.8889   2
 -15  -5 -41-12.6654 89.7113   2
   5 -15 -41 60.8932 72.8310   2
  15   5  41-236.314 209.612   3
  -7 -15 -41 16097.7 513.111   2
  15   7  41 16717.4 786.865   3
  -9 -15 -41-77.5088 99.8666   2
   9 -15 -41 46.5176 59.8232   2
   9  15  41 278.902 234.214   3
  15   9  41 410.688 230.520   3
  15  11  41 11400.5 681.323   3
  11  15  41 12151.9 720.345   3
  15  13  41 1463.01 309.802   3
  13  15  41 1834.44 320.367   3
  15  15  41 1721.67 304.448   3
   1 -17 -41 3256.43 216.039   2
  -1 -17 -41 2971.59 210.145   2
 -17  -1 -41 2637.77 175.660   2
  17   1  41 3421.29 353.345   3
  17  -1  41 2677.59 294.133   3
 -17  -3 -41 16778.4 466.361   2
  -3 -17 -41 18071.1 517.212   2
  17   3  41 18361.5 776.952   3
   3 -17 -41 18040.3 490.251   2
  -5 -17 -41 2125.38 181.940   2
 -17  -5 -41 1640.53 150.063   2
   5 -17 -41 1908.95 156.090   2
  17   5  41 1908.29 284.813   3
  -7 -17 -41 19577.1 536.639   2
 -17  -7 -41 17148.7 484.595   2
   7 -17 -41 18854.3 469.965   2
  -9 -17 -41 483.353 97.1067   2
   9 -17 -41 623.004 88.3622   2
   9  17  41 834.341 287.973   3
  17   9  41 1021.31 273.493   3
  17  11  41 840.484 261.384   3
  11  17  41 625.104 270.564   3
  17  13  41 6416.00 502.039   3
  13  17  41 5333.76 467.010   3
   1 -19 -41 15647.9 436.690   2
  -1 -19 -41 15702.5 451.254   2
  19   1  41 15050.5 674.958   3
  19  -1  41 14411.6 632.643   3
   3 -19 -41 442.876 87.5319   2
  -3 -19 -41 475.160 122.201   2
 -19  -3 -41 378.684 73.6917   2
  19   3  41 409.479 206.634   3
 -19  -5 -41 12007.7 359.100   2
  -5 -19 -41 13941.1 421.423   2
   5 -19 -41 13046.1 368.905   2
  -7 -19 -41 3861.28 218.221   2
 -19  -7 -41 3461.76 193.402   2
  19   7  41 4235.70 407.856   3
   7 -19 -41 3575.22 181.675   2
  -9 -19 -41 7454.27 297.311   2
  19   9  41 7933.15 535.122   3
  19  11  41 13504.4 683.417   3
  11  19  41 15170.2 724.939   3
  -1 -21 -41 4273.98 209.790   2
  21  -1  41 4355.87 349.934   3
  21   1  41 4097.86 364.876   3
   1 -21 -41 4035.22 197.102   2
  -3 -21 -41 15457.2 417.154   2
  21   3  41 16341.5 708.736   3
   3 -21 -41 14688.8 371.720   2
  -5 -21 -41 1785.13 143.178   2
 -21  -5 -41 1320.10 105.362   2
  21   5  41 1996.55 290.334   3
   5  21  41 1846.39 295.662   3
   5 -21 -41 1425.53 108.139   2
  -7 -21 -41 6631.31 258.836   2
  21   7  41 7778.26 508.442   3
   7  21  41 9357.58 554.158   3
   0   0 -42 8458.63 426.419   2
  -2   0 -42 13082.7 523.198   2
   0  -2 -42 13546.1 537.876   2
   0   2 -42 13059.2 517.469   2
   2   0 -42 13964.0 543.272   2
  -2  -2 -42 8820.43 438.775   2
   2   2 -42 8771.09 426.573   2
  -2   2 -42 8082.95 400.060   2
   2  -2 -42 8516.51 425.733   2
  -4   0 -42 15032.9 553.227   2
   0  -4 -42 16404.1 590.225   2
   0   4 -42 15843.5 559.835   2
   4   0 -42 16487.2 587.333   2
  -2  -4 -42 5189.92 343.883   2
  -4  -2 -42 4854.59 328.014   2
  -4   2 -42 4286.36 290.277   2
  -2   4 -42 4857.01 307.639   2
   2  -4 -42 4753.32 321.155   2
   4  -2 -42 5157.50 333.028   2
   2   4 -42 4314.96 298.424   2
   4   2 -42 4828.29 324.979   2
  -4  -4 -42 5456.11 348.975   2
   4  -4 -42 5340.62 330.613   2
   4   4 -42 5452.31 336.190   2
  -4   4 -42 5337.47 310.126   2
  -6   0 -42 5768.38 343.237   2
   0  -6 -42 5847.71 356.588   2
   0   6 -42 5096.98 308.422   2
   6   0 -42 5937.13 357.705   2
   6   2 -42 1682.08 218.082   2
  -2   6 -42 1676.96 185.126   2
   6  -2 -42 1588.19 201.199   2
  -6   2 -42 1229.59 165.548   2
   2  -6 -42 1579.48 199.532   2
  -2  -6 -42 1805.05 210.695   2
  -6  -2 -42 1942.88 219.453   2
  -4  -6 -42 5977.18 352.138   2
  -6  -4 -42 5694.19 340.480   2
  -4   6 -42 5462.12 303.997   2
  -6   4 -42 5825.35 314.001   2
   6  -4 -42 5861.19 340.013   2
   4  -6 -42 5435.08 328.258   2
  -6   6 -42 131.639 85.9558   2
   6  -6 -42 336.018 126.135   2
  -6  -6 -42 64.0573 101.452   2
   0  -8 -42 14746.4 541.533   2
  -8   0 -42 13295.5 498.302   2
  -8   2 -42 13902.8 490.049   2
   2  -8 -42 14820.1 534.148   2
  -2  -8 -42 14466.2 539.428   2
  -8  -2 -42 14719.8 526.928   2
   8  -2 -42 15635.6 555.114   2
   8  -4 -42 1233.27 173.097   2
  -8   4 -42 1317.76 161.229   2
   4  -8 -42 1105.15 160.590   2
  -4  -8 -42 1029.87 159.610   2
  -8  -4 -42 1347.29 181.040   2
   4   8  42 1066.89 246.136   3
  -6  -8 -42 2676.63 230.721   2
  -8  -6 -42 2820.11 234.078   2
   8  -6 -42 2825.11 230.390   2
  -8   6 -42 2754.92 197.424   2
   8   6  42 2693.35 321.397   3
   6   8  42 2979.58 346.098   3
   6  -8 -42 2680.12 221.278   2
  -8  -8 -42 910.929 147.552   2
   8  -8 -42 1123.64 147.119   2
   8   8  42 1018.70 242.318   3
   0 -10 -42 76.5838 94.7177   2
 -10   0 -42 220.113 94.4386   2
 -10   2 -42 629.554 127.685   2
   2 -10 -42 222.598 103.408   2
  -2 -10 -42 292.314 117.534   2
 -10  -2 -42 363.889 112.918   2
   2  10  42 340.578 191.903   3
 -10   4 -42 210.405 78.6931   2
   4 -10 -42-18.0619 88.2940   2
  -4 -10 -42 68.5059 99.1672   2
 -10  -4 -42-67.1500 100.620   2
  10   4  42 56.6503 181.618   3
   4  10  42 398.118 226.289   3
 -10  -6 -42 441.526 105.857   2
  10  -6 -42 650.760 127.791   2
   6 -10 -42 528.155 116.431   2
  -6 -10 -42 547.292 120.456   2
  10   6  42 802.443 232.351   3
  -8 -10 -42 4870.49 293.383   2
 -10  -8 -42 4742.57 286.927   2
   8 -10 -42 4676.42 266.518   2
  10  -8 -42 4920.67 281.375   2
  10   8  42 5230.54 445.575   3
   8  10  42 6171.59 500.330   3
 -10 -10 -42 1150.72 155.951   2
  10 -10 -42 877.358 129.916   2
   0 -12 -42 39219.6 857.997   2
 -12   0 -42 37100.5 798.811   2
 -12   2 -42 27721.8 645.653   2
   2 -12 -42 28344.6 702.602   2
  -2 -12 -42 28995.3 725.674   2
 -12  -2 -42 28490.2 689.824   2
  -4 -12 -42 15301.1 514.041   2
 -12  -4 -42 14650.8 486.343   2
  12   4  42 14330.4 674.096   3
   4 -12 -42 14676.7 477.027   2
 -12  -6 -42 7305.41 342.576   2
  -6 -12 -42 7498.78 351.495   2
  12   6  42 7272.22 511.783   3
   6 -12 -42 7358.96 324.818   2
  -8 -12 -42 11984.9 444.221   2
 -12  -8 -42 12288.8 440.388   2
   8 -12 -42 11807.3 400.782   2
 -10 -12 -42 3538.54 241.938   2
 -12 -10 -42 3286.43 226.712   2
  12  10  42 4275.50 448.334   3
  10  12  42 4043.88 444.885   3
 -12 -12 -42 59044.8 1045.24   2
  12  12  42 80024.9 1820.69   3
   0 -14 -42 11189.5 414.888   2
 -14   0 -42 10589.4 369.402   2
   2 -14 -42 36.6696 82.6840   2
  -2 -14 -42 122.163 89.8272   2
 -14  -2 -42-108.646 82.8751   2
  14   2  42-51.4988 149.298   3
   4 -14 -42 476.147 102.780   2
  -4 -14 -42 369.200 108.959   2
 -14  -4 -42 238.753 76.1065   2
   4  14  42 506.455 232.441   3
  14   4  42 324.994 177.330   3
 -14  -6 -42 5989.70 290.734   2
  -6 -14 -42 6536.43 316.327   2
  14   6  42 6383.88 485.163   3
   6 -14 -42 5928.90 272.480   2
  -8 -14 -42 972.503 133.624   2
 -14  -8 -42 945.812 131.664   2
   8 -14 -42 943.574 122.168   2
  14   8  42 1012.78 256.636   3
   8  14  42 1516.10 314.206   3
 -10 -14 -42 1511.58 160.666   2
 -14 -10 -42 1809.89 163.165   2
  14  10  42 1998.69 309.970   3
  14  12  42 13266.5 714.550   3
  12  14  42 13625.9 738.684   3
 -14 -14 -42 7298.58 287.935   2
  14  14  42 11057.8 643.195   3
 -16   0 -42 28281.8 589.183   2
   0 -16 -42 30457.5 670.647   2
  -2 -16 -42 3022.18 207.590   2
 -16  -2 -42 2789.47 179.414   2
  16   2  42 3017.02 317.478   3
   2 -16 -42 2985.57 197.377   2
  -4 -16 -42 4680.92 255.953   2
 -16  -4 -42 4567.71 235.267   2
  16   4  42 4770.74 404.771   3
   4 -16 -42 4943.86 243.672   2
 -16  -6 -42 2178.02 168.101   2
  -6 -16 -42 2337.36 183.569   2
   6 -16 -42 2240.71 162.440   2
  16   6  42 2445.98 315.313   3
  -8 -16 -42 5037.77 259.258   2
 -16  -8 -42 4800.95 240.538   2
   8 -16 -42 4715.34 217.300   2
 -10 -16 -42 2148.65 167.142   2
 -16 -10 -42 2266.01 165.586   2
  16  10  42 2513.39 342.306   3
  16  12  42 42495.6 1228.35   3
  12  16  42 45867.4 1283.73   3
   0 -18 -42 1230.89 126.512   2
  18   0  42 1127.89 209.566   3
  -2 -18 -42 1330.17 132.743   2
 -18  -2 -42 1007.45 103.323   2
  18   2  42 1427.84 238.025   3
   2 -18 -42 1370.85 130.405   2
  -4 -18 -42 3020.47 193.748   2
 -18  -4 -42 2308.81 147.339   2
  18   4  42 3206.19 339.097   3
   4  18  42 3932.81 412.088   3
   4 -18 -42 3091.83 178.501   2
   6 -18 -42 480.407 88.0227   2
  -6 -18 -42 148.003 61.7593   2
 -18  -6 -42 164.349 58.0313   2
  18   6  42 168.297 201.082   3
 -18  -8 -42 46.7243 56.9095   2
  -8 -18 -42 170.424 71.5312   2
  18   8  42 247.572 195.347   3
 -10 -18 -42 710.008 101.353   2
 -18 -10 -42 636.245 90.1573   2
  18  10  42 701.898 233.470   3
  20   0  42 3755.73 311.422   3
   0 -20 -42 4367.84 203.661   2
   2 -20 -42 455.151 74.2922   2
  -2 -20 -42 617.049 91.7940   2
  20   2  42 723.308 201.435   3
  -4 -20 -42 1441.68 129.487   2
  20   4  42 1042.61 226.966   3
   4  20  42 1459.13 268.332   3
   4 -20 -42 1005.01 97.2289   2
   1   1 -43 2533.11 227.452   2
  -1  -1 -43 2650.44 233.655   2
  -1   1 -43 2485.10 220.677   2
   1  -1 -43 2692.09 238.281   2
   1   3 -43 1987.66 200.474   2
   3   1 -43 2160.59 213.376   2
  -1   3 -43 1798.50 192.401   2
   3  -1 -43 2062.94 216.488   2
  -3   1 -43 1858.12 196.447   2
   1  -3 -43 1949.33 213.538   2
  -3  -1 -43 1844.39 190.368   2
  -1  -3 -43 1874.72 200.504   2
  -3  -3 -43 23041.3 675.530   2
  -3   3 -43 22332.1 632.590   2
   3   3 -43 22755.9 669.708   2
   3  -3 -43 23543.8 681.238   2
  -5  -1 -43 10644.8 440.737   2
  -1  -5 -43 11214.8 464.040   2
   1  -5 -43 10584.4 448.346   2
   5   1 -43 11029.9 460.847   2
  -1   5 -43 10270.7 418.223   2
  -5   1 -43 10706.6 429.637   2
   5  -1 -43 10709.2 455.650   2
  -5  -3 -43 4660.56 305.977   2
  -3  -5 -43 4534.10 300.949   2
   3  -5 -43 3904.27 274.521   2
   5  -3 -43 4400.40 291.367   2
  -5   3 -43 4268.28 266.977   2
  -3   5 -43 4329.01 267.194   2
  -5  -5 -43 2299.48 216.867   2
  -5   5 -43 2010.52 177.682   2
   5  -5 -43 2664.63 223.334   2
  -7  -1 -43 5149.90 300.498   2
  -1  -7 -43 5116.94 315.426   2
   1  -7 -43 5737.15 322.906   2
   7  -1 -43 5346.14 318.880   2
  -7   1 -43 4558.38 278.274   2
  -3  -7 -43 6845.48 355.947   2
  -7  -3 -43 6510.16 344.039   2
   3  -7 -43 6908.83 351.554   2
   7  -3 -43 6984.06 356.069   2
  -7   3 -43 6144.51 307.191   2
   7  -5 -43 240.251 107.061   2
  -7   5 -43 6.21155 70.3818   2
   5  -7 -43 21.0415 102.465   2
  -5  -7 -43-87.0161 106.543   2
  -7  -5 -43 143.167 94.2207   2
   7  -7 -43 678.300 122.400   2
  -7  -7 -43 843.911 137.604   2
   7   7  43 1184.85 244.571   3
  -9   1 -43 725.607 127.090   2
   1  -9 -43 701.981 139.536   2
  -9  -1 -43 649.910 123.463   2
  -1  -9 -43 869.508 146.123   2
  -3  -9 -43 11106.8 445.398   2
  -9  -3 -43 9937.22 406.638   2
  -9   3 -43 10349.4 373.598   2
   3  -9 -43 10398.0 413.259   2
   5  -9 -43 1449.31 162.194   2
  -5  -9 -43 1800.63 183.670   2
  -9  -5 -43 1469.92 164.828   2
   5   9  43 1871.11 286.098   3
  -7  -9 -43 3000.82 227.631   2
  -9  -7 -43 3287.70 237.294   2
   7  -9 -43 2803.61 207.006   2
   9   7  43 3032.95 332.235   3
   7   9  43 3595.21 367.827   3
  -9  -9 -43 6929.29 332.690   2
   9   9  43 8312.85 538.662   3
 -11   1 -43 1466.46 143.816   2
   1 -11 -43 1445.07 169.363   2
 -11  -1 -43 1598.25 164.533   2
  -1 -11 -43 1686.46 185.143   2
 -11   3 -43 1224.58 128.447   2
   3 -11 -43 1176.13 149.450   2
  -3 -11 -43 1210.34 157.860   2
 -11  -3 -43 1139.71 143.199   2
   3  11  43 1463.02 268.696   3
   5 -11 -43 232.253 102.276   2
  -5 -11 -43 107.491 87.8869   2
 -11  -5 -43 169.063 85.8891   2
   5  11  43 332.940 232.903   3
  11   5  43-85.9676 186.245   3
   7 -11 -43 178.902 70.3623   2
  -7 -11 -43 188.643 91.9586   2
 -11  -7 -43 164.378 88.9168   2
  11   7  43-36.9825 187.615   3
  -9 -11 -43 3712.35 235.477   2
 -11  -9 -43 3714.77 236.197   2
  11   9  43 4421.88 417.689   3
 -11 -11 -43 388.851 107.779   2
  11  11  43 833.802 254.368   3
 -13   1 -43-27.4986 58.0606   2
   1 -13 -43 0.27704 74.2573   2
 -13  -1 -43-32.1409 72.8695   2
  -1 -13 -43-45.2865 79.0809   2
   1  13  43 89.7872 173.114   3
  -1  13  43-188.603 176.093   3
  -3 -13 -43 7527.77 335.054   2
 -13  -3 -43 7143.31 304.128   2
   3 -13 -43 7120.83 309.796   2
  -5 -13 -43 13953.6 459.199   2
 -13  -5 -43 13446.3 428.175   2
  13   5  43 14503.2 650.573   3
   5 -13 -43 13495.6 417.292   2
  -7 -13 -43 4705.67 258.320   2
 -13  -7 -43 4657.04 248.370   2
  13   7  43 5517.15 436.446   3
   7 -13 -43 4734.67 235.712   2
  13   9  43 21437.7 855.768   3
   9  13  43 23411.3 932.132   3
 -13 -11 -43 1803.44 154.283   2
 -11 -13 -43 1930.30 162.727   2
  11  13  43 2366.33 342.527   3
 -13 -13 -43 9274.03 318.395   2
  13  13  43 14149.7 711.079   3
   1 -15 -43 289.373 92.1787   2
 -15  -1 -43 80.4504 58.8168   2
  -1 -15 -43 237.885 86.0347   2
  -1  15  43 189.058 181.474   3
   3 -15 -43 423.142 88.8950   2
  -3 -15 -43 330.297 93.4322   2
 -15  -3 -43 338.054 76.3560   2
  15   3  43 567.049 182.843   3
   3  15  43 198.586 203.136   3
  -5 -15 -43 8820.58 341.283   2
 -15  -5 -43 7998.02 300.575   2
  15   5  43 9430.48 530.925   3
   5 -15 -43 8527.16 305.972   2
   7 -15 -43 102.517 57.0690   2
  -7 -15 -43 45.5284 71.7533   2
 -15  -7 -43 190.055 64.2359   2
  15   7  43-30.9334 175.175   3
   7  15  43 348.692 223.764   3
  -9 -15 -43 1782.82 151.539   2
 -15  -9 -43 1598.17 136.818   2
   9  15  43 2793.59 360.125   3
  15   9  43 2676.51 337.990   3
   1  17  43 3147.44 342.610   3
  -1  17  43 3305.14 342.730   3
  -1 -17 -43 2234.03 160.641   2
   1 -17 -43 2281.33 159.652   2
 -17  -3 -43 1291.51 108.591   2
  -3 -17 -43 2253.56 171.817   2
  17   3  43 1675.19 247.496   3
   3  17  43 1960.38 294.097   3
   3 -17 -43 1500.03 126.534   2
  -5 -17 -43 1574.95 142.144   2
 -17  -5 -43 1045.54 102.595   2
  17   5  43 2170.59 288.129   3
   5  17  43 1910.39 295.945   3
   5 -17 -43 1278.13 113.786   2
  -7 -17 -43 283.883 69.3818   2
 -17  -7 -43 250.101 61.9937   2
  17   7  43 470.655 213.245   3
   7  17  43 112.349 197.608   3
   0   0 -44 13697.3 487.669   2
  -2   0 -44 12391.3 458.996   2
   0  -2 -44 12460.5 468.127   2
   0   2 -44 11784.5 446.126   2
   2   0 -44 12521.5 469.474   2
  -2   2 -44 19826.0 575.830   2
   2  -2 -44 20399.9 608.380   2
  -2  -2 -44 20094.7 600.243   2
   2   2 -44 20408.8 606.709   2
  -4   0 -44 5150.07 291.760   2
   0  -4 -44 5124.21 302.510   2
   4   0 -44 5211.56 310.652   2
  -4  -2 -44 15338.2 512.651   2
  -2  -4 -44 16206.6 536.783   2
  -4   2 -44 14894.5 484.686   2
   2  -4 -44 16058.8 530.860   2
  -2   4 -44 15373.4 488.425   2
   4  -2 -44 16273.5 536.192   2
   4  -4 -44 4754.31 290.363   2
  -4  -4 -44 4864.60 290.619   2
  -4   4 -44 4450.94 249.588   2
  -6   0 -44 2860.97 211.178   2
   0  -6 -44 3178.18 241.808   2
  -6   2 -44 12.2570 79.2589   2
   2  -6 -44-58.3302 102.903   2
  -6  -2 -44-70.2867 85.3865   2
  -2  -6 -44-73.4997 103.864   2
   6  -4 -44 1955.88 183.562   2
   4  -6 -44 1824.24 182.160   2
  -6  -4 -44 1884.39 181.678   2
  -4  -6 -44 1773.61 171.132   2
  -6   4 -44 1870.57 161.589   2
   6  -6 -44-19.8479 93.8445   2
  -6  -6 -44 142.862 88.5277   2
   0  -8 -44 6225.21 319.221   2
  -8   0 -44 6343.11 298.192   2
  -2  -8 -44 7852.00 356.719   2
   2  -8 -44 7744.04 347.147   2
  -8  -2 -44 7844.63 340.101   2
  -8   2 -44 7395.42 308.664   2
  -8   4 -44-49.3160 72.7070   2
   4  -8 -44 99.7504 87.1286   2
  -8  -4 -44-29.7787 80.0841   2
  -4  -8 -44 85.4796 86.6321   2
  -6  -8 -44 3870.15 251.417   2
  -8  -6 -44 3907.96 247.466   2
   6  -8 -44 3651.82 229.814   2
  -8  -8 -44 28.4850 80.1223   2
   0 -10 -44 48875.1 924.104   2
 -10   0 -44 46051.0 839.511   2
 -10  -2 -44 32672.2 698.003   2
   2 -10 -44 32688.1 717.964   2
 -10   2 -44 30889.7 634.415   2
 -10  -4 -44 33899.2 732.219   2
  -4 -10 -44 34617.7 767.568   2
   4 -10 -44 32222.3 704.328   2
   6 -10 -44 90.4117 68.4397   2
  -6 -10 -44 130.839 88.6305   2
 -10  -6 -44 58.3234 81.8430   2
   6  10  44 337.881 183.049   3
  -8 -10 -44 719.006 114.635   2
 -10  -8 -44 803.131 120.940   2
   8  10  44 944.407 237.449   3
  10   8  44 945.561 218.846   3
 -10 -10 -44 34038.6 714.264   2
  10  10  44 44132.3 1186.80   3
 -12   0 -44-44.1566 58.5746   2
   0 -12 -44-104.827 92.0142   2
   2 -12 -44 202.564 71.4619   2
 -12  -2 -44 268.527 74.7437   2
  -2 -12 -44 213.074 85.6828   2
  -4 -12 -44 2411.54 190.529   2
 -12  -4 -44 2104.32 167.658   2
   4 -12 -44 2153.89 171.698   2
   6 -12 -44 1002.18 118.343   2
  -6 -12 -44 1081.16 136.733   2
 -12  -6 -44 1227.30 130.805   2
   6  12  44 1311.72 243.332   3
  12   6  44 1567.64 245.398   3
  -8 -12 -44 6056.41 279.006   2
 -12  -8 -44 6151.69 272.184   2
  12   8  44 7166.37 464.154   3
  12  10  44 10672.7 576.330   3
  10  12  44 11586.1 616.976   3
   0 -14 -44 10151.0 347.988   2
  -2 -14 -44 31360.0 653.545   2
   2 -14 -44 30516.2 627.427   2
  -4 -14 -44 21081.4 525.710   2
   4 -14 -44 20321.0 483.256   2
   6 -14 -44 465.963 80.2237   2
  -6 -14 -44 665.034 104.116   2
 -14  -6 -44 542.945 87.2788   2
  14   6  44 797.581 224.103   3
   6  14  44 947.757 243.179   3
   1   1 -45 1302.60 158.017   2
  -1   1 -45 1094.59 141.237   2
   1  -1 -45 1298.83 159.063   2
  -1  -1 -45 1460.74 164.192   2
   3  -1 -45 1243.89 161.255   2
  -3   1 -45 984.738 126.656   2
   1  -3 -45 1477.98 169.128   2
  -3  -1 -45 914.400 133.447   2
  -1  -3 -45 1235.57 151.693   2
  -3   3 -45 415.738 89.4032   2
   3  -3 -45 691.576 129.277   2
  -3  -3 -45 465.379 111.811   2
  -5   1 -45 2034.31 170.582   2
   1  -5 -45 2410.07 198.547   2
  -5  -1 -45 2274.10 183.329   2
  -1  -5 -45 2287.70 197.185   2
  -5   3 -45-123.771 81.0647   2
   3  -5 -45-0.29350 89.1001   2
  -5  -3 -45 0.85286 79.7585   2
  -3  -5 -45-70.7505 98.4838   2
   5  -5 -45-77.3871 96.0313   2
  -5  -5 -45-15.2959 75.1773   2
  -7   1 -45 1516.02 142.219   2
  -1  -7 -45 1752.40 173.761   2
   1  -7 -45 1775.66 174.522   2
  -7  -1 -45 1733.56 158.179   2
  -7   3 -45 1158.68 120.624   2
   3  -7 -45 1100.83 137.705   2
  -7  -3 -45 1097.88 134.286   2
  -3  -7 -45 1244.85 145.697   2
   5  -7 -45 406.675 95.1546   2
  -7  -5 -45 539.090 103.372   2
  -5  -7 -45 430.654 99.9086   2
  -7  -7 -45 2104.30 171.695   2
  -9   1 -45 43.5555 57.4089   2
   1  -9 -45 248.701 89.2485   2
  -9  -1 -45 9.40607 62.3209   2
  -1  -9 -45 153.477 96.6555   2
  -9   3 -45 80.7448 53.8722   2
   3  -9 -45 39.8667 82.6695   2
  -9  -3 -45 112.793 83.3931   2
  -3  -9 -45 95.2656 94.6364   2
   5  -9 -45-122.286 91.2824   2
  -9  -5 -45 70.6726 68.1957   2
  -5  -9 -45-47.4074 83.3389   2
  -9  -7 -45 671.351 103.408   2
  -7  -9 -45 705.806 106.108   2
  -9  -9 -45 1677.10 151.074   2
 -11   1 -45 891.546 94.1618   2
   1 -11 -45 1445.37 140.746   2
 -11  -1 -45 1097.15 108.652   2
  -1 -11 -45 1308.45 143.792   2
   3 -11 -45 4568.67 227.077   2
  -3 -11 -45 4706.67 242.566   2
 -11  -3 -45 4638.84 219.474   2
  -5 -11 -45 6653.39 285.739   2
   5 -11 -45 6556.99 266.265   2
 -11  -5 -45 6246.99 257.676   2
  -2   0 -46 20517.2 528.455   2
   0  -2 -46 21106.4 550.351   2
  -2  -2 -46 3078.28 204.218   2
  -4   0 -46 13845.5 413.379   2
   0  -4 -46 14581.6 445.255   2
   2  -4 -46 511.707 103.830   2
  -4  -2 -46 516.556 102.729   2
  -2  -4 -46 413.473 92.9136   2
  -4  -4 -46 133.188 68.6875   2
   0  -6 -46 18817.5 500.212   2
  -6   0 -46 17056.8 442.117   2
  -6  -2 -46 3300.76 197.267   2
  -2  -6 -46 3563.34 215.870   2
   2  -6 -46 3470.13 212.291   2
  -6  -4 -46 4199.28 221.597   2
  -4  -6 -46 3951.48 222.440   2
  -6  -6 -46 342.019 83.7807   2
   0  -8 -46 16018.1 447.005   2
  -8   0 -46 14645.2 381.014   2
  -8  -2 -46 20380.7 475.296   2
  -2  -8 -46 21261.5 522.372   2
   2  -8 -46 20864.2 513.336   2
   0   0   0    0.00    0.00   0

TITL exp_5800 in Fm-3m
REM Fm-3m (#225 in standard setting)
CELL 1.54184  38.851592  38.851592  38.851592  90.0000  90.0000  90.0000
ZERR  251.00   0.000235   0.000235   0.000235   0.0000   0.0000   0.0000
LATT  4
SYMM -x,-y, z
SYMM -x, y,-z
SYMM  x,-y,-z
SYMM  z, x, y
SYMM  z,-x,-y
SYMM -z,-x, y
SYMM -z, x,-y
SYMM  y, z, x
SYMM -y, z,-x
SYMM  y,-z,-x
SYMM -y,-z, x
SYMM  y, x,-z
SYMM -y,-x,-z
SYMM  y,-x, z
SYMM -y, x, z
SYMM  x, z,-y
SYMM -x, z, y
SYMM -x,-z,-y
SYMM  x,-z, y
SYMM  z, y,-x
SYMM  z,-y, x
SYMM -z, y, x
SYMM -z,-y,-x
SFAC C H N O
UNIT 2761.00 2510.00 251.00 251.00
TREF
HKLF 4
END
;
_shelx_hkl_checksum                93940
_shelx_fab_file
;
    2    2    2  -1694.75      0.00
    1    1    3    537.64      0.00
    1    3    3   -211.14      0.00
    3    3    3   -130.44      0.00
    0    0    4   -211.97      0.00
    0    2    4   -319.41      0.00
    2    2    4    -43.78      0.00
    0    4    4    430.06      0.00
    2    4    4    247.66      0.00
    4    4    4   -324.26      0.00
    1    1    5   -157.79      0.00
    1    3    5   -152.01      0.00
    3    3    5   -100.88      0.00
    1    5    5    402.74      0.00
    3    5    5    496.49      0.00
    5    5    5   -176.66      0.00
    0    0    6    330.87      0.00
    0    2    6   -179.93      0.00
    2    2    6    128.16      0.00
    0    4    6   -478.70      0.00
    2    4    6    306.12      0.00
    4    4    6    -59.26      0.00
    0    6    6   -153.80      0.00
    2    6    6    -14.74      0.00
    4    6    6    -39.18      0.00
    1    1    7    164.70      0.00
    1    3    7   -101.39      0.00
    3    3    7     93.99      0.00
    1    5    7    -54.53      0.00
    3    5    7    -56.69      0.00
    5    5    7   -540.52      0.00
    1    7    7      2.48      0.00
    3    7    7     82.73      0.00
    5    7    7   -401.66      0.00
    0    0    8    677.92      0.00
    0    2    8    -24.36      0.00
    2    2    8   -249.51      0.00
    0    4    8     43.26      0.00
    2    4    8    -10.03      0.00
    4    4    8    -57.27      0.00
    0    6    8    145.88      0.00
    2    6    8    181.36      0.00
    4    6    8   -156.28      0.00
    6    6    8   -128.10      0.00
    0    8    8    323.40      0.00
    2    8    8     12.27      0.00
    4    8    8   -452.69      0.00
    6    8    8   -328.85      0.00
    1    1    9     36.40      0.00
    1    3    9    -73.57      0.00
    3    3    9    567.21      0.00
    1    5    9   -400.97      0.00
    3    5    9    252.02      0.00
    5    5    9   -117.12      0.00
    1    7    9   -118.95      0.00
    3    7    9    136.08      0.00
    5    7    9    201.10      0.00
    7    7    9    105.52      0.00
    1    9    9   -150.11      0.00
    3    9    9    -12.81      0.00
    5    9    9     95.09      0.00
    0    0   10    528.25      0.00
    0    2   10     53.81      0.00
    2    2   10   -273.27      0.00
    0    4   10    189.31      0.00
    2    4   10    -99.72      0.00
    4    4   10   -158.67      0.00
    0    6   10    -22.49      0.00
    2    6   10    142.56      0.00
    4    6   10    259.47      0.00
    6    6   10     88.71      0.00
    0    8   10   -136.12      0.00
    2    8   10    111.31      0.00
    4    8   10    -32.69      0.00
    6    8   10   -166.99      0.00
    0   10   10   -160.09      0.00
    2   10   10     31.92      0.00
    4   10   10    100.04      0.00
    6   10   10   -150.10      0.00
    1    1   11     -8.06      0.00
    1    3   11    -51.38      0.00
    3    3   11    228.74      0.00
    1    5   11    -26.91      0.00
    3    5   11    165.27      0.00
    5    5   11   -143.37      0.00
    1    7   11     17.00      0.00
    3    7   11     32.33      0.00
    5    7   11   -219.82      0.00
    7    7   11    117.20      0.00
    1    9   11      7.26      0.00
    3    9   11   -208.84      0.00
    5    9   11     -4.03      0.00
    7    9   11    168.24      0.00
    1   11   11     66.13      0.00
    3   11   11   -144.03      0.00
    5   11   11   -173.14      0.00
    7   11   11    264.15      0.00
    0    0   12   -148.70      0.00
    0    2   12    -88.75      0.00
    2    2   12   -108.46      0.00
    0    4   12   -140.47      0.00
    2    4   12    -55.51      0.00
    4    4   12   -237.74      0.00
    0    6   12   -169.90      0.00
    2    6   12     34.42      0.00
    4    6   12     76.33      0.00
    6    6   12    236.46      0.00
    0    8   12     36.13      0.00
    2    8   12     47.74      0.00
    4    8   12     20.38      0.00
    6    8   12     -8.63      0.00
    8    8   12     92.03      0.00
    0   10   12   -148.27      0.00
    2   10   12     66.88      0.00
    4   10   12     79.14      0.00
    6   10   12     14.15      0.00
    8   10   12     -8.61      0.00
    0   12   12      6.95      0.00
    2   12   12    -32.75      0.00
    4   12   12     -6.54      0.00
    6   12   12     41.15      0.00
    8   12   12    -59.82      0.00
    1    1   13    336.89      0.00
    1    3   13   -190.09      0.00
    3    3   13     23.62      0.00
    1    5   13    165.75      0.00
    3    5   13    153.46      0.00
    5    5   13    -33.43      0.00
    1    7   13     19.09      0.00
    3    7   13    -79.73      0.00
    5    7   13   -128.09      0.00
    7    7   13    -32.44      0.00
    1    9   13   -141.29      0.00
    3    9   13    195.31      0.00
    5    9   13     25.15      0.00
    7    9   13    -15.30      0.00
    9    9   13   -264.75      0.00
    1   11   13     11.30      0.00
    3   11   13    189.76      0.00
    5   11   13    -78.79      0.00
    7   11   13   -135.77      0.00
    9   11   13    -79.38      0.00
    1   13   13    -22.75      0.00
    3   13   13    146.04      0.00
    5   13   13    -58.21      0.00
    7   13   13     23.24      0.00
    9   13   13     30.31      0.00
   11   13   13      2.79      0.00
    0    0   14   -147.74      0.00
    0    2   14    -72.30      0.00
    2    2   14    175.36      0.00
    0    4   14    191.30      0.00
    2    4   14    195.69      0.00
    4    4   14    -19.04      0.00
    0    6   14    138.30      0.00
    2    6   14    172.47      0.00
    4    6   14    -25.26      0.00
    6    6   14     24.59      0.00
    0    8   14    183.78      0.00
    2    8   14     27.18      0.00
    4    8   14   -178.05      0.00
    6    8   14   -129.95      0.00
    8    8   14   -104.17      0.00
    0   10   14    -23.21      0.00
    2   10   14   -177.07      0.00
    4   10   14    -75.87      0.00
    6   10   14      0.37      0.00
    8   10   14    -14.12      0.00
   10   10   14    127.85      0.00
    0   12   14    131.38      0.00
    2   12   14     -9.01      0.00
    4   12   14   -214.85      0.00
    6   12   14     19.96      0.00
    8   12   14    -73.33      0.00
   10   12   14     28.57      0.00
   12   12   14     76.39      0.00
    0   14   14    543.81      0.00
    2   14   14    251.68      0.00
    4   14   14    -79.35      0.00
    6   14   14   -104.17      0.00
    8   14   14   -134.08      0.00
   10   14   14    -81.35      0.00
   12   14   14    -81.09      0.00
   14   14   14      4.21      0.00
    1    1   15    221.84      0.00
    1    3   15   -124.79      0.00
    3    3   15   -234.98      0.00
    1    5   15     42.73      0.00
    3    5   15    -47.62      0.00
    5    5   15    -90.37      0.00
    1    7   15     -1.29      0.00
    3    7   15    -84.11      0.00
    5    7   15    -87.92      0.00
    7    7   15     60.40      0.00
    1    9   15    -66.99      0.00
    3    9   15    141.13      0.00
    5    9   15     48.33      0.00
    7    9   15     39.11      0.00
    9    9   15    -34.75      0.00
    1   11   15    -31.40      0.00
    3   11   15    136.17      0.00
    5   11   15   -132.71      0.00
    7   11   15    -33.28      0.00
    9   11   15    -29.29      0.00
   11   11   15   -111.00      0.00
    1   13   15    -45.79      0.00
    3   13   15    -25.21      0.00
    5   13   15    -58.57      0.00
    7   13   15     21.67      0.00
    9   13   15     57.90      0.00
   11   13   15    -36.70      0.00
   13   13   15     11.80      0.00
    1   15   15    -42.32      0.00
    3   15   15    -87.76      0.00
    5   15   15    -31.58      0.00
    7   15   15     51.83      0.00
    9   15   15     47.25      0.00
   11   15   15     53.33      0.00
   13   15   15    -60.36      0.00
   15   15   15    -93.86      0.00
    0    0   16    374.51      0.00
    0    2   16    -41.13      0.00
    2    2   16   -268.42      0.00
    0    4   16    -15.57      0.00
    2    4   16     -4.72      0.00
    4    4   16    -75.43      0.00
    0    6   16    -32.29      0.00
    2    6   16      5.63      0.00
    4    6   16     81.72      0.00
    6    6   16     10.06      0.00
    0    8   16    -62.01      0.00
    2    8   16    -30.05      0.00
    4    8   16    145.49      0.00
    6    8   16    -15.59      0.00
    8    8   16    -86.19      0.00
    0   10   16    -23.55      0.00
    2   10   16    -59.39      0.00
    4   10   16     99.38      0.00
    6   10   16    169.16      0.00
    8   10   16      7.85      0.00
   10   10   16    -96.40      0.00
    0   12   16    -17.56      0.00
    2   12   16   -104.54      0.00
    4   12   16     12.15      0.00
    6   12   16     75.52      0.00
    8   12   16     46.07      0.00
   10   12   16     59.52      0.00
   12   12   16     48.07      0.00
    0   14   16     17.84      0.00
    2   14   16     74.59      0.00
    4   14   16     12.94      0.00
    6   14   16     -5.57      0.00
    8   14   16     31.98      0.00
   10   14   16     63.78      0.00
   12   14   16     13.05      0.00
   14   14   16     10.36      0.00
    0   16   16     12.02      0.00
    2   16   16    -89.64      0.00
    4   16   16    -19.87      0.00
    6   16   16    -41.36      0.00
    8   16   16     39.37      0.00
   10   16   16      6.77      0.00
   12   16   16    -82.68      0.00
   14   16   16      7.87      0.00
   16   16   16   -109.53      0.00
    1    1   17   -288.12      0.00
    1    3   17     52.46      0.00
    3    3   17    -54.08      0.00
    1    5   17      5.81      0.00
    3    5   17     14.08      0.00
    5    5   17    219.00      0.00
    1    7   17     31.15      0.00
    3    7   17     63.72      0.00
    5    7   17      8.71      0.00
    7    7   17     -1.57      0.00
    1    9   17     -8.85      0.00
    3    9   17    -57.87      0.00
    5    9   17    -74.80      0.00
    7    9   17      8.91      0.00
    9    9   17    -25.17      0.00
    1   11   17    -76.32      0.00
    3   11   17   -128.74      0.00
    5   11   17    -40.68      0.00
    7   11   17     77.16      0.00
    9   11   17     41.00      0.00
   11   11   17     91.38      0.00
    1   13   17     64.40      0.00
    3   13   17     54.16      0.00
    5   13   17     29.51      0.00
    7   13   17    -15.54      0.00
    9   13   17    -32.43      0.00
   11   13   17     -0.57      0.00
   13   13   17    -92.08      0.00
    1   15   17     60.36      0.00
    3   15   17     24.27      0.00
    5   15   17     53.22      0.00
    7   15   17    -12.06      0.00
    9   15   17    -38.93      0.00
   11   15   17     -0.52      0.00
   13   15   17    -24.01      0.00
   15   15   17     -9.02      0.00
    1   17   17    -88.22      0.00
    3   17   17    -62.20      0.00
    5   17   17     -0.73      0.00
    7   17   17     45.73      0.00
    9   17   17    -89.68      0.00
   11   17   17    -15.57      0.00
   13   17   17     40.38      0.00
   15   17   17     33.35      0.00
   17   17   17    -45.76      0.00
    0    0   18    931.78      0.00
    0    2   18    116.47      0.00
    2    2   18   -226.57      0.00
    0    4   18     68.85      0.00
    2    4   18    -19.96      0.00
    4    4   18     21.62      0.00
    0    6   18    -45.04      0.00
    2    6   18     86.02      0.00
    4    6   18     20.10      0.00
    6    6   18   -112.35      0.00
    0    8   18    -82.05      0.00
    2    8   18    -95.46      0.00
    4    8   18     36.57      0.00
    6    8   18     -2.17      0.00
    8    8   18     42.45      0.00
    0   10   18     50.20      0.00
    2   10   18      0.04      0.00
    4   10   18     48.48      0.00
    6   10   18    -20.51      0.00
    8   10   18     37.67      0.00
   10   10   18    -61.21      0.00
    0   12   18    -63.89      0.00
    2   12   18     26.61      0.00
    4   12   18    -25.46      0.00
    6   12   18    -81.43      0.00
    8   12   18     20.26      0.00
   10   12   18    -50.37      0.00
   12   12   18    -35.78      0.00
    0   14   18    -70.16      0.00
    2   14   18    -74.02      0.00
    4   14   18    -15.86      0.00
    6   14   18    -26.47      0.00
    8   14   18     31.28      0.00
   10   14   18      9.64      0.00
   12   14   18     -8.33      0.00
   14   14   18     78.89      0.00
    0   16   18     61.24      0.00
    2   16   18    -34.61      0.00
    4   16   18    -25.57      0.00
    6   16   18    -16.94      0.00
    8   16   18    -36.86      0.00
   10   16   18    -26.99      0.00
   12   16   18    -50.04      0.00
   14   16   18     -3.78      0.00
   16   16   18    -11.74      0.00
    0   18   18    237.06      0.00
    2   18   18    -10.73      0.00
    4   18   18     42.92      0.00
    6   18   18     26.23      0.00
    8   18   18    -55.70      0.00
   10   18   18     34.83      0.00
   12   18   18     13.77      0.00
   14   18   18     31.56      0.00
   16   18   18     40.28      0.00
   18   18   18     63.44      0.00
    1    1   19    156.77      0.00
    1    3   19    151.14      0.00
    3    3   19      6.73      0.00
    1    5   19   -149.68      0.00
    3    5   19   -129.72      0.00
    5    5   19     96.49      0.00
    1    7   19     44.43      0.00
    3    7   19    -77.97      0.00
    5    7   19     34.82      0.00
    7    7   19    -61.46      0.00
    1    9   19    124.68      0.00
    3    9   19     98.18      0.00
    5    9   19    -10.77      0.00
    7    9   19    -51.51      0.00
    9    9   19   -141.18      0.00
    1   11   19    -58.89      0.00
    3   11   19    -60.18      0.00
    5   11   19     61.44      0.00
    7   11   19      9.87      0.00
    9   11   19    -32.78      0.00
   11   11   19     58.88      0.00
    1   13   19     26.93      0.00
    3   13   19    -43.20      0.00
    5   13   19     77.68      0.00
    7   13   19    -16.85      0.00
    9   13   19    -40.66      0.00
   11   13   19     11.98      0.00
   13   13   19    -63.80      0.00
    1   15   19     29.98      0.00
    3   15   19    -28.00      0.00
    5   15   19     -6.33      0.00
    7   15   19     -4.16      0.00
    9   15   19      6.51      0.00
   11   15   19     22.36      0.00
   13   15   19    -22.27      0.00
   15   15   19     -5.19      0.00
    1   17   19    -29.08      0.00
    3   17   19     18.67      0.00
    5   17   19    -37.18      0.00
    7   17   19     12.03      0.00
    9   17   19     47.43      0.00
   11   17   19    -15.14      0.00
   13   17   19     17.21      0.00
   15   17   19     25.08      0.00
   17   17   19    -41.82      0.00
    1   19   19    131.04      0.00
    3   19   19     82.61      0.00
    5   19   19    -93.27      0.00
    7   19   19    -19.94      0.00
    9   19   19     37.76      0.00
   11   19   19    -58.72      0.00
   13   19   19    -40.25      0.00
   15   19   19      6.61      0.00
   17   19   19    -29.15      0.00
   19   19   19     10.22      0.00
    0    0   20    375.29      0.00
    0    2   20    -79.13      0.00
    2    2   20   -164.89      0.00
    0    4   20    -91.20      0.00
    2    4   20     73.87      0.00
    4    4   20     70.76      0.00
    0    6   20    -22.08      0.00
    2    6   20     82.06      0.00
    4    6   20     20.71      0.00
    6    6   20      9.89      0.00
    0    8   20   -115.54      0.00
    2    8   20    -51.98      0.00
    4    8   20    -55.23      0.00
    6    8   20    -12.66      0.00
    8    8   20     35.53      0.00
    0   10   20     -5.02      0.00
    2   10   20     11.48      0.00
    4   10   20      2.08      0.00
    6   10   20    -36.08      0.00
    8   10   20     13.65      0.00
   10   10   20     80.10      0.00
    0   12   20     24.11      0.00
    2   12   20     74.26      0.00
    4   12   20    -14.80      0.00
    6   12   20    -33.49      0.00
    8   12   20     26.58      0.00
   10   12   20      4.61      0.00
   12   12   20     -4.39      0.00
    0   14   20    -65.23      0.00
    2   14   20     21.30      0.00
    4   14   20    -26.44      0.00
    6   14   20     18.63      0.00
    8   14   20     -1.47      0.00
   10   14   20    -76.24      0.00
   12   14   20      9.53      0.00
   14   14   20     86.51      0.00
    0   16   20     -0.87      0.00
    2   16   20    -34.58      0.00
    4   16   20     42.97      0.00
    6   16   20     20.95      0.00
    8   16   20    -58.89      0.00
   10   16   20      4.94      0.00
   12   16   20     -9.96      0.00
   14   16   20    -16.10      0.00
   16   16   20     -3.71      0.00
    0   18   20     41.63      0.00
    2   18   20    -31.42      0.00
    4   18   20      3.95      0.00
    6   18   20     41.59      0.00
    8   18   20    -36.92      0.00
   10   18   20     35.36      0.00
   12   18   20     10.74      0.00
   14   18   20    -28.47      0.00
   16   18   20     25.13      0.00
   18   18   20    -36.48      0.00
    0   20   20     14.10      0.00
    2   20   20    -63.62      0.00
    4   20   20    -15.63      0.00
    6   20   20     80.69      0.00
    8   20   20     18.86      0.00
   10   20   20     31.30      0.00
   12   20   20     44.18      0.00
   14   20   20      3.27      0.00
   16   20   20    -32.82      0.00
    1    1   21     53.42      0.00
    1    3   21     46.15      0.00
    3    3   21    -43.84      0.00
    1    5   21     22.38      0.00
    3    5   21     -7.55      0.00
    5    5   21    105.40      0.00
    1    7   21     13.05      0.00
    3    7   21    -72.82      0.00
    5    7   21    -45.21      0.00
    7    7   21    -10.22      0.00
    1    9   21     26.75      0.00
    3    9   21     55.15      0.00
    5    9   21     33.51      0.00
    7    9   21    -20.92      0.00
    9    9   21     54.05      0.00
    1   11   21    -43.87      0.00
    3   11   21     30.70      0.00
    5   11   21    -33.89      0.00
    7   11   21    -39.93      0.00
    9   11   21      5.10      0.00
   11   11   21    -14.52      0.00
    1   13   21     53.44      0.00
    3   13   21    -40.58      0.00
    5   13   21     53.24      0.00
    7   13   21      0.76      0.00
    9   13   21     27.79      0.00
   11   13   21     22.95      0.00
   13   13   21     22.60      0.00
    1   15   21      6.10      0.00
    3   15   21    -43.27      0.00
    5   15   21      4.27      0.00
    7   15   21    -36.66      0.00
    9   15   21     29.86      0.00
   11   15   21      0.76      0.00
   13   15   21    -28.00      0.00
   15   15   21     -4.54      0.00
    1   17   21    -54.69      0.00
    3   17   21     28.31      0.00
    5   17   21     27.37      0.00
    7   17   21      2.28      0.00
    9   17   21     19.79      0.00
   11   17   21    -21.96      0.00
   13   17   21     18.06      0.00
   15   17   21     33.36      0.00
   17   17   21    -26.28      0.00
    1   19   21     12.37      0.00
    3   19   21     -3.86      0.00
    5   19   21    -15.02      0.00
    7   19   21    -13.01      0.00
    9   19   21     29.59      0.00
   11   19   21    -31.07      0.00
   13   19   21     22.57      0.00
   15   19   21    -11.15      0.00
   17   19   21    -33.23      0.00
   19   19   21     15.99      0.00
    1   21   21    -52.35      0.00
    3   21   21    -10.87      0.00
    5   21   21     -5.57      0.00
    7   21   21    -30.50      0.00
    9   21   21    -12.66      0.00
   11   21   21    -45.87      0.00
   13   21   21     14.12      0.00
   15   21   21      8.56      0.00
   17   21   21     20.16      0.00
   19   21   21     -8.17      0.00
   21   21   21     24.09      0.00
    0    0   22    195.95      0.00
    0    2   22     23.42      0.00
    2    2   22     64.44      0.00
    0    4   22    -93.60      0.00
    2    4   22     31.11      0.00
    4    4   22    -93.61      0.00
    0    6   22    -90.91      0.00
    2    6   22      9.22      0.00
    4    6   22    -37.97      0.00
    6    6   22     82.50      0.00
    0    8   22     49.30      0.00
    2    8   22     55.05      0.00
    4    8   22     30.79      0.00
    6    8   22     23.74      0.00
    8    8   22   -111.82      0.00
    0   10   22     31.54      0.00
    2   10   22     18.41      0.00
    4   10   22      2.29      0.00
    6   10   22     48.30      0.00
    8   10   22    -74.98      0.00
   10   10   22    -63.95      0.00
    0   12   22    -32.10      0.00
    2   12   22    -16.75      0.00
    4   12   22    -38.39      0.00
    6   12   22     37.92      0.00
    8   12   22     -9.18      0.00
   10   12   22     20.74      0.00
   12   12   22     19.37      0.00
    0   14   22    -32.99      0.00
    2   14   22     34.56      0.00
    4   14   22    -22.78      0.00
    6   14   22     -8.85      0.00
    8   14   22     10.86      0.00
   10   14   22     -6.03      0.00
   12   14   22    -32.86      0.00
   14   14   22     -2.84      0.00
    0   16   22    -21.56      0.00
    2   16   22     26.43      0.00
    4   16   22      2.01      0.00
    6   16   22     19.30      0.00
    8   16   22     66.08      0.00
   10   16   22     68.01      0.00
   12   16   22     27.93      0.00
   14   16   22      7.55      0.00
   16   16   22    -11.82      0.00
    0   18   22     55.55      0.00
    2   18   22     16.65      0.00
    4   18   22    -17.81      0.00
    6   18   22    -31.00      0.00
    8   18   22    -18.90      0.00
   10   18   22      2.03      0.00
   12   18   22    -22.35      0.00
   14   18   22    -33.43      0.00
   16   18   22     18.34      0.00
   18   18   22     24.74      0.00
    0   20   22     39.87      0.00
    2   20   22     31.56      0.00
    4   20   22    -29.00      0.00
    6   20   22    -13.05      0.00
    8   20   22    -21.84      0.00
   10   20   22      4.16      0.00
   12   20   22     -7.83      0.00
   14   20   22    -27.86      0.00
   16   20   22      5.54      0.00
   18   20   22      2.52      0.00
   20   20   22     26.38      0.00
    0   22   22      2.51      0.00
    2   22   22      9.85      0.00
    4   22   22    -54.07      0.00
    6   22   22    -55.74      0.00
    8   22   22     18.29      0.00
   10   22   22     39.22      0.00
   12   22   22     11.21      0.00
   14   22   22    -34.45      0.00
   16   22   22    -19.17      0.00
   18   22   22     -2.08      0.00
   20   22   22      5.14      0.00
   22   22   22    -46.29      0.00
    1    1   23    -24.13      0.00
    1    3   23     -3.55      0.00
    3    3   23   -129.21      0.00
    1    5   23    111.28      0.00
    3    5   23     34.19      0.00
    5    5   23     37.69      0.00
    1    7   23    -25.96      0.00
    3    7   23     32.86      0.00
    5    7   23    -45.38      0.00
    7    7   23    -43.41      0.00
    1    9   23    -84.77      0.00
    3    9   23     51.81      0.00
    5    9   23    -13.89      0.00
    7    9   23     79.96      0.00
    9    9   23     78.05      0.00
    1   11   23     -2.91      0.00
    3   11   23     14.53      0.00
    5   11   23    -32.85      0.00
    7   11   23    -36.14      0.00
    9   11   23     -2.39      0.00
   11   11   23    -89.49      0.00
    1   13   23    -16.80      0.00
    3   13   23     26.63      0.00
    5   13   23     -8.72      0.00
    7   13   23     -7.83      0.00
    9   13   23     42.71      0.00
   11   13   23      7.95      0.00
   13   13   23     26.92      0.00
    1   15   23     11.82      0.00
    3   15   23     -2.40      0.00
    5   15   23     30.18      0.00
    7   15   23    -17.46      0.00
    9   15   23      0.45      0.00
   11   15   23      4.07      0.00
   13   15   23    -12.61      0.00
   15   15   23    -17.26      0.00
    1   17   23      2.73      0.00
    3   17   23     16.93      0.00
    5   17   23     65.65      0.00
    7   17   23      1.24      0.00
    9   17   23    -54.15      0.00
   11   17   23    -36.73      0.00
   13   17   23      2.79      0.00
   15   17   23     20.65      0.00
   17   17   23      9.17      0.00
    1   19   23    -26.43      0.00
    3   19   23     21.67      0.00
    5   19   23     43.44      0.00
    7   19   23     22.50      0.00
    9   19   23     25.64      0.00
   11   19   23     40.50      0.00
   13   19   23     26.11      0.00
   15   19   23    -23.05      0.00
   17   19   23     -5.98      0.00
   19   19   23    -28.64      0.00
    1   21   23    -12.55      0.00
    3   21   23      7.64      0.00
    5   21   23     46.46      0.00
    7   21   23    -15.01      0.00
    9   21   23      6.03      0.00
   11   21   23     -5.10      0.00
   13   21   23      1.02      0.00
   15   21   23      5.74      0.00
   17   21   23      9.84      0.00
   19   21   23      1.46      0.00
   21   21   23      3.76      0.00
    1   23   23     34.37      0.00
    3   23   23     15.44      0.00
    5   23   23     11.04      0.00
    7   23   23    -11.86      0.00
    9   23   23     -8.19      0.00
   11   23   23    -27.78      0.00
   13   23   23     -4.50      0.00
   15   23   23      7.64      0.00
   17   23   23     19.17      0.00
   19   23   23     10.13      0.00
   21   23   23     16.72      0.00
   23   23   23    -16.51      0.00
    0    0   24   -152.09      0.00
    0    2   24    -77.47      0.00
    2    2   24     -7.25      0.00
    0    4   24     32.29      0.00
    2    4   24     50.61      0.00
    4    4   24    -17.36      0.00
    0    6   24    -60.70      0.00
    2    6   24      5.93      0.00
    4    6   24     -7.90      0.00
    6    6   24     13.51      0.00
    0    8   24     91.16      0.00
    2    8   24     -4.18      0.00
    4    8   24    -27.57      0.00
    6    8   24     13.66      0.00
    8    8   24    -32.21      0.00
    0   10   24     29.16      0.00
    2   10   24    -62.67      0.00
    4   10   24    -29.31      0.00
    6   10   24     53.38      0.00
    8   10   24      6.41      0.00
   10   10   24    -24.17      0.00
    0   12   24    -27.44      0.00
    2   12   24    -19.55      0.00
    4   12   24      0.12      0.00
    6   12   24     46.08      0.00
    8   12   24     32.30      0.00
   10   12   24     38.71      0.00
   12   12   24     38.64      0.00
    0   14   24     85.86      0.00
    2   14   24     66.91      0.00
    4   14   24     16.40      0.00
    6   14   24    -19.79      0.00
    8   14   24     18.36      0.00
   10   14   24     25.65      0.00
   12   14   24    -50.87      0.00
   14   14   24    -26.77      0.00
    0   16   24    -44.28      0.00
    2   16   24    -35.05      0.00
    4   16   24    -26.93      0.00
    6   16   24    -21.64      0.00
    8   16   24     55.30      0.00
   10   16   24     13.51      0.00
   12   16   24      3.27      0.00
   14   16   24     32.07      0.00
   16   16   24    -38.75      0.00
    0   18   24    -42.26      0.00
    2   18   24    -41.80      0.00
    4   18   24    -11.18      0.00
    6   18   24    -11.62      0.00
    8   18   24      4.52      0.00
   10   18   24    -19.55      0.00
   12   18   24      2.18      0.00
   14   18   24     34.59      0.00
   16   18   24    -32.84      0.00
   18   18   24     -8.07      0.00
    0   20   24    -31.67      0.00
    2   20   24     19.10      0.00
    4   20   24     46.40      0.00
    6   20   24    -12.00      0.00
    8   20   24     -2.45      0.00
   10   20   24    -16.73      0.00
   12   20   24    -11.84      0.00
   14   20   24     12.46      0.00
   16   20   24     16.53      0.00
   18   20   24      9.85      0.00
   20   20   24     17.19      0.00
    0   22   24    -13.59      0.00
    2   22   24     22.49      0.00
    4   22   24      9.73      0.00
    6   22   24      4.50      0.00
    8   22   24     10.12      0.00
   10   22   24      4.95      0.00
   12   22   24      4.97      0.00
   14   22   24     12.64      0.00
   16   22   24      6.97      0.00
   18   22   24     -6.18      0.00
   20   22   24      7.92      0.00
   22   22   24    -14.86      0.00
    0   24   24     32.90      0.00
    2   24   24     -1.78      0.00
[truncated: 96,899 more chars]
