# Supplementary material for: Capture Fluorocarbon and Chlorofluorocarbon from Air Using DUT‐67 for Safety and Semi‐Quantitative Analysis
Source: Adv Sci (Weinh). 2024 Jan 19;11(13):2308123. doi: 10.1002/advs.202308123 (PMC10987145; doi:10.1002/advs.202308123)
Supplement: Supplementary file 2 — Supporting Information [file ADVS-11-2308123-s002.zip › DUT-67-R22.cif]

data_1_sq
_audit_creation_date               2022-10-11
_audit_creation_method
;
Olex2 1.5
(compiled 2022.04.07 svn.rca3783a0 for OlexSys, GUI svn.r6498)
;
_shelx_SHELXL_version_number       '2018/3'
_audit_contact_author_address      ?
_audit_contact_author_email        ?
_audit_contact_author_name         ''
_audit_contact_author_phone        ?
_publ_contact_author_id_orcid      ?
_publ_section_references
;
Dolomanov, O.V., Bourhis, L.J., Gildea, R.J, Howard, J.A.K. & Puschmann, H.
 (2009), J. Appl. Cryst. 42, 339-341.

Sheldrick, G.M. (2015). Acta Cryst. C71, 3-8.
;
_chemical_name_common              ?
_chemical_name_systematic          ?
_chemical_formula_moiety           'C24 H8 O32 S4 Zr6, C3 H3 Cl3 F6'
_chemical_formula_sum              'C27 H11 Cl3 F6 O32 S4 Zr6'
_chemical_formula_weight           1743.27
_chemical_melting_point            ?
loop_
  _atom_type_symbol
  _atom_type_description
  _atom_type_scat_dispersion_real
  _atom_type_scat_dispersion_imag
  _atom_type_scat_source
 'C' 'C' 0.0181 0.0091 'International Tables Vol C Tables 4.2.6.8 and 6.1.1.4'
 'H' 'H' 0.0000 0.0000 'International Tables Vol C Tables 4.2.6.8 and 6.1.1.4'
 'Cl' 'Cl' 0.3639 0.7018 'International Tables Vol C Tables 4.2.6.8 and 6.1.1.4'
 'F' 'F' 0.0727 0.0534 'International Tables Vol C Tables 4.2.6.8 and 6.1.1.4'
 'O' 'O' 0.0492 0.0322 'International Tables Vol C Tables 4.2.6.8 and 6.1.1.4'
 'S' 'S' 0.3331 0.5567 'International Tables Vol C Tables 4.2.6.8 and 6.1.1.4'
 'Zr' 'Zr' -0.1862 2.2449
 'International Tables Vol C Tables 4.2.6.8 and 6.1.1.4'

_shelx_space_group_comment
;
The symmetry employed for this shelxl refinement is uniquely defined
by the following loop, which should always be used as a source of
symmetry information in preference to the above space-group names.
They are only intended as comments.
;
_space_group_crystal_system        'cubic'
_space_group_IT_number             225
_space_group_name_H-M_alt          'F m -3 m'
_space_group_name_Hall             '-F 4 2 3'
loop_
  _space_group_symop_operation_xyz
 'x, y, z'
 '-x, -y, z'
 '-x, y, -z'
 'x, -y, -z'
 'z, x, y'
 'z, -x, -y'
 '-z, -x, y'
 '-z, x, -y'
 'y, z, x'
 '-y, z, -x'
 'y, -z, -x'
 '-y, -z, x'
 'y, x, -z'
 '-y, -x, -z'
 'y, -x, z'
 '-y, x, z'
 'x, z, -y'
 '-x, z, y'
 '-x, -z, -y'
 'x, -z, y'
 'z, y, -x'
 'z, -y, x'
 '-z, y, x'
 '-z, -y, -x'
 'x, y+1/2, z+1/2'
 '-x, -y+1/2, z+1/2'
 '-x, y+1/2, -z+1/2'
 'x, -y+1/2, -z+1/2'
 'z, x+1/2, y+1/2'
 'z, -x+1/2, -y+1/2'
 '-z, -x+1/2, y+1/2'
 '-z, x+1/2, -y+1/2'
 'y, z+1/2, x+1/2'
 '-y, z+1/2, -x+1/2'
 'y, -z+1/2, -x+1/2'
 '-y, -z+1/2, x+1/2'
 'y, x+1/2, -z+1/2'
 '-y, -x+1/2, -z+1/2'
 'y, -x+1/2, z+1/2'
 '-y, x+1/2, z+1/2'
 'x, z+1/2, -y+1/2'
 '-x, z+1/2, y+1/2'
 '-x, -z+1/2, -y+1/2'
 'x, -z+1/2, y+1/2'
 'z, y+1/2, -x+1/2'
 'z, -y+1/2, x+1/2'
 '-z, y+1/2, x+1/2'
 '-z, -y+1/2, -x+1/2'
 'x+1/2, y, z+1/2'
 '-x+1/2, -y, z+1/2'
 '-x+1/2, y, -z+1/2'
 'x+1/2, -y, -z+1/2'
 'z+1/2, x, y+1/2'
 'z+1/2, -x, -y+1/2'
 '-z+1/2, -x, y+1/2'
 '-z+1/2, x, -y+1/2'
 'y+1/2, z, x+1/2'
 '-y+1/2, z, -x+1/2'
 'y+1/2, -z, -x+1/2'
 '-y+1/2, -z, x+1/2'
 'y+1/2, x, -z+1/2'
 '-y+1/2, -x, -z+1/2'
 'y+1/2, -x, z+1/2'
 '-y+1/2, x, z+1/2'
 'x+1/2, z, -y+1/2'
 '-x+1/2, z, y+1/2'
 '-x+1/2, -z, -y+1/2'
 'x+1/2, -z, y+1/2'
 'z+1/2, y, -x+1/2'
 'z+1/2, -y, x+1/2'
 '-z+1/2, y, x+1/2'
 '-z+1/2, -y, -x+1/2'
 'x+1/2, y+1/2, z'
 '-x+1/2, -y+1/2, z'
 '-x+1/2, y+1/2, -z'
 'x+1/2, -y+1/2, -z'
 'z+1/2, x+1/2, y'
 'z+1/2, -x+1/2, -y'
 '-z+1/2, -x+1/2, y'
 '-z+1/2, x+1/2, -y'
 'y+1/2, z+1/2, x'
 '-y+1/2, z+1/2, -x'
 'y+1/2, -z+1/2, -x'
 '-y+1/2, -z+1/2, x'
 'y+1/2, x+1/2, -z'
 '-y+1/2, -x+1/2, -z'
 'y+1/2, -x+1/2, z'
 '-y+1/2, x+1/2, z'
 'x+1/2, z+1/2, -y'
 '-x+1/2, z+1/2, y'
 '-x+1/2, -z+1/2, -y'
 'x+1/2, -z+1/2, y'
 'z+1/2, y+1/2, -x'
 'z+1/2, -y+1/2, x'
 '-z+1/2, y+1/2, x'
 '-z+1/2, -y+1/2, -x'
 '-x, -y, -z'
 'x, y, -z'
 'x, -y, z'
 '-x, y, z'
 '-z, -x, -y'
 '-z, x, y'
 'z, x, -y'
 'z, -x, y'
 '-y, -z, -x'
 'y, -z, x'
 '-y, z, x'
 'y, z, -x'
 '-y, -x, z'
 'y, x, z'
 '-y, x, -z'
 'y, -x, -z'
 '-x, -z, y'
 'x, -z, -y'
 'x, z, y'
 '-x, z, -y'
 '-z, -y, x'
 '-z, y, -x'
 'z, -y, -x'
 'z, y, x'
 '-x, -y+1/2, -z+1/2'
 'x, y+1/2, -z+1/2'
 'x, -y+1/2, z+1/2'
 '-x, y+1/2, z+1/2'
 '-z, -x+1/2, -y+1/2'
 '-z, x+1/2, y+1/2'
 'z, x+1/2, -y+1/2'
 'z, -x+1/2, y+1/2'
 '-y, -z+1/2, -x+1/2'
 'y, -z+1/2, x+1/2'
 '-y, z+1/2, x+1/2'
 'y, z+1/2, -x+1/2'
 '-y, -x+1/2, z+1/2'
 'y, x+1/2, z+1/2'
 '-y, x+1/2, -z+1/2'
 'y, -x+1/2, -z+1/2'
 '-x, -z+1/2, y+1/2'
 'x, -z+1/2, -y+1/2'
 'x, z+1/2, y+1/2'
 '-x, z+1/2, -y+1/2'
 '-z, -y+1/2, x+1/2'
 '-z, y+1/2, -x+1/2'
 'z, -y+1/2, -x+1/2'
 'z, y+1/2, x+1/2'
 '-x+1/2, -y, -z+1/2'
 'x+1/2, y, -z+1/2'
 'x+1/2, -y, z+1/2'
 '-x+1/2, y, z+1/2'
 '-z+1/2, -x, -y+1/2'
 '-z+1/2, x, y+1/2'
 'z+1/2, x, -y+1/2'
 'z+1/2, -x, y+1/2'
 '-y+1/2, -z, -x+1/2'
 'y+1/2, -z, x+1/2'
 '-y+1/2, z, x+1/2'
 'y+1/2, z, -x+1/2'
 '-y+1/2, -x, z+1/2'
 'y+1/2, x, z+1/2'
 '-y+1/2, x, -z+1/2'
 'y+1/2, -x, -z+1/2'
 '-x+1/2, -z, y+1/2'
 'x+1/2, -z, -y+1/2'
 'x+1/2, z, y+1/2'
 '-x+1/2, z, -y+1/2'
 '-z+1/2, -y, x+1/2'
 '-z+1/2, y, -x+1/2'
 'z+1/2, -y, -x+1/2'
 'z+1/2, y, x+1/2'
 '-x+1/2, -y+1/2, -z'
 'x+1/2, y+1/2, -z'
 'x+1/2, -y+1/2, z'
 '-x+1/2, y+1/2, z'
 '-z+1/2, -x+1/2, -y'
 '-z+1/2, x+1/2, y'
 'z+1/2, x+1/2, -y'
 'z+1/2, -x+1/2, y'
 '-y+1/2, -z+1/2, -x'
 'y+1/2, -z+1/2, x'
 '-y+1/2, z+1/2, x'
 'y+1/2, z+1/2, -x'
 '-y+1/2, -x+1/2, z'
 'y+1/2, x+1/2, z'
 '-y+1/2, x+1/2, -z'
 'y+1/2, -x+1/2, -z'
 '-x+1/2, -z+1/2, y'
 'x+1/2, -z+1/2, -y'
 'x+1/2, z+1/2, y'
 '-x+1/2, z+1/2, -y'
 '-z+1/2, -y+1/2, x'
 '-z+1/2, y+1/2, -x'
 'z+1/2, -y+1/2, -x'
 'z+1/2, y+1/2, x'

_cell_length_a                     38.8577(2)
_cell_length_b                     38.8577(2)
_cell_length_c                     38.8577(2)
_cell_angle_alpha                  90
_cell_angle_beta                   90
_cell_angle_gamma                  90
_cell_volume                       58672.1(9)
_cell_formula_units_Z              24
_cell_measurement_reflns_used      6904
_cell_measurement_temperature      220.00(10)
_cell_measurement_theta_max        72.5660
_cell_measurement_theta_min        4.9380
_shelx_estimated_absorpt_T_max     0.932
_shelx_estimated_absorpt_T_min     0.932
_exptl_absorpt_coefficient_mu      7.181
_exptl_absorpt_correction_T_max    ?
_exptl_absorpt_correction_T_min    ?
_exptl_absorpt_correction_type     none
_exptl_absorpt_process_details     ?
_exptl_absorpt_special_details     ?
_exptl_crystal_colour              'light orange'
_exptl_crystal_colour_modifier     light
_exptl_crystal_colour_primary      orange
_exptl_crystal_density_diffrn      1.184
_exptl_crystal_density_meas        ?
_exptl_crystal_density_method      ?
_exptl_crystal_description         block
_exptl_crystal_F_000               20112
_exptl_crystal_size_max            0.01
_exptl_crystal_size_mid            0.01
_exptl_crystal_size_min            0.01
_exptl_transmission_factor_max     ?
_exptl_transmission_factor_min     ?
_diffrn_reflns_av_R_equivalents    0.0572
_diffrn_reflns_av_unetI/netI       0.0365
_diffrn_reflns_Laue_measured_fraction_full  0.997
_diffrn_reflns_Laue_measured_fraction_max  0.982
_diffrn_reflns_limit_h_max         46
_diffrn_reflns_limit_h_min         -16
_diffrn_reflns_limit_k_max         7
_diffrn_reflns_limit_k_min         -32
_diffrn_reflns_limit_l_max         31
_diffrn_reflns_limit_l_min         -44
_diffrn_reflns_number              10767
_diffrn_reflns_point_group_measured_fraction_full  0.997
_diffrn_reflns_point_group_measured_fraction_max  0.982
_diffrn_reflns_theta_full          67.684
_diffrn_reflns_theta_max           72.388
_diffrn_reflns_theta_min           3.773
_diffrn_ambient_environment        N~2~
_diffrn_ambient_temperature        220.00(10)
_diffrn_detector                   'CCD plate'
_diffrn_detector_area_resol_mean   10.6525
_diffrn_detector_type              Atlas
_diffrn_measured_fraction_theta_full  0.997
_diffrn_measured_fraction_theta_max  0.982
_diffrn_measurement_details
;
List of Runs (angles in degrees, time in seconds):

  # Type    Start    End  Width  t~exp~   \w     \q     \k     \f   Frames
--------------------------------------------------------------------------
  1  \w    -78.00 -18.00   1.00   40.00    --  -40.70 125.00-180.00   60
  2  \w     52.00 120.00   1.00   80.00    --  104.23 -15.00  30.00   68
;
_diffrn_measurement_device         'four-circle diffractometer'
_diffrn_measurement_device_type    'SuperNova, Dual, Cu at home/near, Atlas'
_diffrn_measurement_method         '\w scans'
_diffrn_orient_matrix_type        
 'CrysAlisPro convention (1999,Acta A55,543-557)'
_diffrn_orient_matrix_UB_11        -0.0362169000
_diffrn_orient_matrix_UB_12        0.0069109000
_diffrn_orient_matrix_UB_13        -0.0145534000
_diffrn_orient_matrix_UB_21        0.0147976000
_diffrn_orient_matrix_UB_22        -0.0001500000
_diffrn_orient_matrix_UB_23        -0.0367575000
_diffrn_orient_matrix_UB_31        -0.0065147000
_diffrn_orient_matrix_UB_32        -0.0390601000
_diffrn_orient_matrix_UB_33        -0.0024805000
_diffrn_radiation_monochromator    mirror
_diffrn_radiation_probe            x-ray
_diffrn_radiation_type             'Cu K\a'
_diffrn_radiation_wavelength       1.54184
_diffrn_source                     'micro-focus sealed X-ray tube'
_diffrn_source_type                'SuperNova (Cu) X-ray Source'
_reflns_Friedel_coverage           0.000
_reflns_Friedel_fraction_full      .
_reflns_Friedel_fraction_max       .
_reflns_number_gt                  2564
_reflns_number_total               2820
_reflns_special_details
;
 Reflections were merged by SHELXL according to the crystal
 class for the calculation of statistics and refinement.
 
 Structure factors included contributions from the .fab file.
 
 _reflns_Friedel_fraction is defined as the number of unique
 Friedel pairs measured divided by the number that would be
 possible theoretically, ignoring centric projections and
 systematic absences.
;
_reflns_threshold_expression       'I > 2\s(I)'
_computing_cell_refinement         'CrysAlisPro 1.171.41.117a (Rigaku OD, 2021)'
_computing_data_collection         'CrysAlisPro 1.171.41.117a (Rigaku OD, 2021)'
_computing_data_reduction          'CrysAlisPro 1.171.41.117a (Rigaku OD, 2021)'
_computing_molecular_graphics      'Olex2 1.5 (Dolomanov et al., 2009)'
_computing_publication_material    'Olex2 1.5 (Dolomanov et al., 2009)'
_computing_structure_refinement    'SHELXL 2018/3 (Sheldrick, 2015)'
_computing_structure_solution      ?
_refine_diff_density_max           1.740
_refine_diff_density_min           -1.257
_refine_diff_density_rms           0.198
_refine_ls_extinction_coef         .
_refine_ls_extinction_method       none
_refine_ls_goodness_of_fit_ref     1.064
_refine_ls_hydrogen_treatment      constr
_refine_ls_matrix_type             full
_refine_ls_number_parameters       149
_refine_ls_number_reflns           2820
_refine_ls_number_restraints       97
_refine_ls_R_factor_all            0.0809
_refine_ls_R_factor_gt             0.0764
_refine_ls_restrained_S_all        1.120
_refine_ls_shift/su_max            0.001
_refine_ls_shift/su_mean           0.000
_refine_ls_structure_factor_coef   Fsqd
_refine_ls_weighting_details      
 'w=1/[\s^2^(Fo^2^)+(0.1545P)^2^+1569.5076P] where P=(Fo^2^+2Fc^2^)/3'
_refine_ls_weighting_scheme        calc
_refine_ls_wR_factor_gt            0.2239
_refine_ls_wR_factor_ref           0.2331
_refine_special_details            ?
_olex2_refinement_description
;
1. Restrained distances
 Cl1-C4
 1.78 with sigma of 0.01
 C4-F1 = C4-F2
 1.36 with sigma of 0.01
 F1-Cl1 = Cl1-F2
 2.58 with sigma of 0.01
 Cl2-C5
 1.78 with sigma of 0.01
 F1-F2 = F3-F4
 2.2 with sigma of 0.01
 F4-C5 = C5-F3
 1.36 with sigma of 0.01
 Cl2-F3 = Cl2-F4
 2.58 with sigma of 0.01
 F4-F4_$1
 2.2 with sigma of 0.01
2. Rigid bond restraints
 C4, F1, F2, Cl1
 with sigma for 1-2 distances of 0.005 and sigma for 1-3 distances of 0.01
 Cl2, C5, F3, F4
 with sigma for 1-2 distances of 0.005 and sigma for 1-3 distances of 0.005
3. Uiso/Uaniso restraints and constraints
C4 \\sim F1 \\sim F2 \\sim Cl1: within 2A with sigma of 0.005 and sigma for
terminal atoms of 0.01 within 2A
Cl2 \\sim C5 \\sim F3 \\sim F4: within 2A with sigma of 0.005 and sigma for
terminal atoms of 0.02 within 2A
Uanis(Cl1) \\sim Ueq, Uanis(C4) \\sim Ueq, Uanis(F2) \\sim Ueq: with sigma of
0.01 and sigma for terminal atoms of 0.02
Uanis(F1) \\sim Ueq: with sigma of 0.005 and sigma for terminal atoms of 0.01
Uanis(O4) \\sim Ueq, Uanis(O3) \\sim Ueq: with sigma of 0.005 and sigma for
terminal atoms of 0.01
4. Others
 Fixed Sof: Cl2(0.041667) F3(0.04165) F4(0.0417) C5(0.02085) H5(0.0417)
 F1(0.3333) Cl1(0.3333) F2(0.3333) C4(0.3333) H4(0.3333)
5.a Ternary CH refined with riding coordinates:
 C5(H5), C4(H4)
5.b Aromatic/amide H refined with riding coordinates:
 C3(H3)
;
_atom_sites_solution_hydrogens     geom
_atom_sites_solution_primary       ?
_atom_sites_solution_secondary     ?
loop_
  _atom_site_label
  _atom_site_type_symbol
  _atom_site_fract_x
  _atom_site_fract_y
  _atom_site_fract_z
  _atom_site_U_iso_or_equiv
  _atom_site_adp_type
  _atom_site_occupancy
  _atom_site_site_symmetry_order
  _atom_site_calc_flag
  _atom_site_refinement_flags_posn
  _atom_site_refinement_flags_adp
  _atom_site_refinement_flags_occupancy
  _atom_site_disorder_assembly
  _atom_site_disorder_group
 Zr01 Zr 0.70519(2) 0.20519(2) 0.500000 0.0177(3) Uani 1 4 d S T P . .
 Zr02 Zr 0.71769(2) 0.28231(2) 0.54548(2) 0.0220(3) Uani 1 2 d S T P . .
 S1 S 0.61124(5) 0.24957(6) 0.38876(5) 0.0392(6) Uani 1 2 d S T P . .
 O1 O 0.66095(11) 0.20916(11) 0.46578(11) 0.0278(9) Uani 1 1 d . . . . .
 O2 O 0.66885(13) 0.25842(13) 0.43596(12) 0.0433(13) Uani 1 1 d . . . . .
 O3 O 0.72825(17) 0.22825(17) 0.5457(3) 0.061(2) Uani 1 2 d S TU P . .
 O4 O 0.6962(3) 0.2611(2) 0.500000 0.058(2) Uani 1 2 d S TU P . .
 O5 O 0.71978(15) 0.28022(15) 0.60259(17) 0.0437(18) Uani 1 2 d S T P . .
 O6 O 0.67734(12) 0.32266(12) 0.5451(2) 0.0453(18) Uani 1 2 d S T P . .
 C1 C 0.65324(17) 0.23094(17) 0.44273(16) 0.0324(14) Uani 1 1 d . . . . .
 C2 C 0.62253(19) 0.22280(19) 0.42172(19) 0.0421(17) Uani 1 1 d . . . . .
 C3 C 0.6019(2) 0.1948(2) 0.4239(2) 0.061(3) Uani 1 1 d . . . . .
 H3 H 0.604401 0.177373 0.440473 0.073 Uiso 1 1 calc R U . . .
 Cl2 Cl 0.5648(6) 0.4352(6) 0.5648(6) 0.19(2) Uani 0.25 6 d DS TU P . .
 F3 F 0.6102(9) 0.3898(9) 0.582(3) 0.19(2) Uani 0.0833 2 d DS TU P . .
 F4 F 0.6214(10) 0.4186(10) 0.534(2) 0.20(2) Uani 0.0417 1 d D U P A -1
 C5 C 0.5959(7) 0.4036(7) 0.553(2) 0.19(2) Uani 0.0417 1 d D U P A -1
 H5 H 0.584741 0.385271 0.539189 0.233 Uiso 0.0417 1 calc R U P A -1
 F1 F 0.7013(4) 0.2072(4) 0.3735(3) 0.074(4) Uani 0.3333 1 d D U P B -1
 Cl1 Cl 0.7538(4) 0.1865(4) 0.3397(4) 0.156(4) Uani 0.3333 1 d D U P B -1
 F2 F 0.7145(6) 0.2389(5) 0.3283(6) 0.148(6) Uani 0.3333 1 d D U P B -1
 C4 C 0.7277(4) 0.2206(4) 0.3554(5) 0.129(4) Uani 0.3333 1 d D U P B -1
 H4 H 0.741559 0.235988 0.370356 0.155 Uiso 0.3333 1 calc R U P B -1

loop_
  _atom_site_aniso_label
  _atom_site_aniso_U_11
  _atom_site_aniso_U_22
  _atom_site_aniso_U_33
  _atom_site_aniso_U_23
  _atom_site_aniso_U_13
  _atom_site_aniso_U_12
 Zr01 0.0188(4) 0.0188(4) 0.0155(5) 0.000 0.000 -0.0017(3)
 Zr02 0.0226(3) 0.0226(3) 0.0208(4) -0.00399(17) 0.00399(17) -0.0030(2)
 S1 0.0399(8) 0.0379(11) 0.0399(8) 0.0159(8) -0.0207(10) -0.0159(8)
 O1 0.029(2) 0.030(2) 0.0243(19) 0.0063(17) -0.0065(17) -0.0034(17)
 O2 0.043(3) 0.045(3) 0.041(3) 0.021(2) -0.026(2) -0.019(2)
 O3 0.050(2) 0.050(2) 0.085(4) -0.024(2) -0.024(2) 0.008(3)
 O4 0.090(4) 0.045(3) 0.038(3) 0.000 0.000 -0.026(3)
 O5 0.053(3) 0.053(3) 0.025(3) -0.008(2) 0.008(2) -0.014(3)
 O6 0.031(2) 0.031(2) 0.073(5) -0.009(2) 0.009(2) 0.000(3)
 C1 0.032(3) 0.036(3) 0.030(3) 0.008(3) -0.012(3) -0.008(3)
 C2 0.042(4) 0.044(4) 0.041(4) 0.016(3) -0.017(3) -0.014(3)
 C3 0.065(5) 0.058(5) 0.058(5) 0.032(4) -0.042(5) -0.034(4)
 Cl2 0.19(2) 0.19(2) 0.19(2) 0.067(15) -0.067(15) 0.067(15)
 F3 0.19(2) 0.19(2) 0.19(3) 0.067(16) -0.067(16) 0.072(19)
 F4 0.20(3) 0.21(3) 0.19(3) 0.07(2) -0.06(2) 0.07(2)
 C5 0.19(2) 0.19(2) 0.19(3) 0.067(16) -0.068(16) 0.072(18)
 F1 0.085(7) 0.065(7) 0.072(6) -0.009(5) -0.060(5) -0.014(5)
 Cl1 0.170(8) 0.150(8) 0.148(8) -0.007(7) -0.008(7) 0.008(7)
 F2 0.159(10) 0.143(10) 0.143(9) 0.022(8) -0.009(8) -0.002(8)
 C4 0.136(7) 0.128(7) 0.124(7) 0.006(6) -0.011(6) -0.010(6)

_geom_special_details
;
 All esds (except the esd in the dihedral angle between two l.s. planes)
 are estimated using the full covariance matrix.  The cell esds are taken
 into account individually in the estimation of esds in distances, angles
 and torsion angles; correlations between esds in cell parameters are only
 used when they are defined by crystal symmetry.  An approximate (isotropic)
 treatment of cell esds is used for estimating esds involving l.s. planes.
;
loop_
  _geom_bond_atom_site_label_1
  _geom_bond_atom_site_label_2
  _geom_bond_distance
  _geom_bond_site_symmetry_2
  _geom_bond_publ_flag
 Zr01 Zr02 3.5130(8) 74_655 ?
 Zr01 Zr02 3.5130(8) 169_656 ?
 Zr01 Zr02 3.5130(8) . ?
 Zr01 Zr02 3.5130(8) 98_556 ?
 Zr01 O1 2.179(4) 182_545 ?
 Zr01 O1 2.179(4) . ?
 Zr01 O1 2.179(4) 85_546 ?
 Zr01 O1 2.179(4) 98_556 ?
 Zr01 O3 2.182(8) 98_556 ?
 Zr01 O3 2.182(8) . ?
 Zr01 O4 2.201(8) . ?
 Zr01 O4 2.201(8) 85_546 ?
 Zr02 Zr02 3.5347(13) 98_556 ?
 Zr02 Zr02 3.5514(14) 74_655 ?
 Zr02 O2 2.232(4) 98_556 ?
 Zr02 O2 2.232(4) 14_666 ?
 Zr02 O3 2.141(5) 74_655 ?
 Zr02 O3 2.140(5) . ?
 Zr02 O4 2.120(4) 109_665 ?
 Zr02 O4 2.120(4) . ?
 Zr02 O5 2.222(7) . ?
 Zr02 O6 2.217(7) . ?
 S1 C2 1.707(7) 118_656 ?
 S1 C2 1.707(7) . ?
 O1 C1 1.268(8) . ?
 O2 C1 1.256(8) . ?
 C1 C2 1.480(9) . ?
 C2 C3 1.355(10) . ?
 C3 C3 1.415(14) 118_656 ?
 C3 H3 0.9400 . ?
 Cl2 C5 1.782(10) . ?
 F3 F3 1.56(19) 6_566 ?
 F3 F3 1.56(19) 12_665 ?
 F3 C5 1.361(10) . ?
 F4 C5 1.360(10) . ?
 C5 H5 0.9900 . ?
 F1 C4 1.348(10) . ?
 Cl1 C4 1.778(10) . ?
 F2 C4 1.370(10) . ?
 C4 H4 0.9900 . ?

loop_
  _geom_angle_atom_site_label_1
  _geom_angle_atom_site_label_2
  _geom_angle_atom_site_label_3
  _geom_angle
  _geom_angle_site_symmetry_1
  _geom_angle_site_symmetry_3
  _geom_angle_publ_flag
 Zr02 Zr01 Zr02 90.99(2) 169_656 . ?
 Zr02 Zr01 Zr02 60.41(2) 98_556 . ?
 Zr02 Zr01 Zr02 90.99(2) 74_655 98_556 ?
 Zr02 Zr01 Zr02 60.73(2) 98_556 169_656 ?
 Zr02 Zr01 Zr02 60.41(2) 74_655 169_656 ?
 Zr02 Zr01 Zr02 60.72(2) 74_655 . ?
 O1 Zr01 Zr02 110.84(11) 182_545 74_655 ?
 O1 Zr01 Zr02 166.01(11) 98_556 169_656 ?
 O1 Zr01 Zr02 110.87(11) . 169_656 ?
 O1 Zr01 Zr02 166.01(11) 182_545 . ?
 O1 Zr01 Zr02 110.87(11) 98_556 74_655 ?
 O1 Zr01 Zr02 110.87(11) 85_546 . ?
 O1 Zr01 Zr02 110.84(11) . . ?
 O1 Zr01 Zr02 166.01(11) 85_546 98_556 ?
 O1 Zr01 Zr02 75.03(11) 85_546 74_655 ?
 O1 Zr01 Zr02 110.87(11) 182_545 98_556 ?
 O1 Zr01 Zr02 110.84(11) 85_546 169_656 ?
 O1 Zr01 Zr02 110.84(11) 98_556 98_556 ?
 O1 Zr01 Zr02 75.03(11) 182_545 169_656 ?
 O1 Zr01 Zr02 75.03(11) . 98_556 ?
 O1 Zr01 Zr02 75.03(11) 98_556 . ?
 O1 Zr01 Zr02 166.01(11) . 74_655 ?
 O1 Zr01 O1 119.0(2) 182_545 98_556 ?
 O1 Zr01 O1 74.9(2) 98_556 85_546 ?
 O1 Zr01 O1 75.2(2) 182_545 85_546 ?
 O1 Zr01 O1 75.2(2) 98_556 . ?
 O1 Zr01 O1 74.9(2) 182_545 . ?
 O1 Zr01 O1 119.0(2) 85_546 . ?
 O1 Zr01 O3 78.4(2) 98_556 . ?
 O1 Zr01 O3 142.35(12) 85_546 98_556 ?
 O1 Zr01 O3 142.35(12) 98_556 98_556 ?
 O1 Zr01 O3 142.35(12) 182_545 . ?
 O1 Zr01 O3 78.4(2) 182_545 98_556 ?
 O1 Zr01 O3 78.4(2) . 98_556 ?
 O1 Zr01 O3 142.36(12) . . ?
 O1 Zr01 O3 78.4(2) 85_546 . ?
 O1 Zr01 O4 142.21(12) . 85_546 ?
 O1 Zr01 O4 142.21(12) 98_556 85_546 ?
 O1 Zr01 O4 142.21(12) 85_546 . ?
 O1 Zr01 O4 78.8(2) 182_545 85_546 ?
 O1 Zr01 O4 78.8(2) . . ?
 O1 Zr01 O4 78.8(2) 85_546 85_546 ?
 O1 Zr01 O4 142.21(12) 182_545 . ?
 O1 Zr01 O4 78.8(2) 98_556 . ?
 O3 Zr01 Zr02 90.1(2) . 169_656 ?
 O3 Zr01 Zr02 35.24(13) 98_556 169_656 ?
 O3 Zr01 Zr02 90.1(2) . 98_556 ?
 O3 Zr01 Zr02 90.1(2) 98_556 74_655 ?
 O3 Zr01 Zr02 35.24(13) . . ?
 O3 Zr01 Zr02 35.24(13) 98_556 98_556 ?
 O3 Zr01 Zr02 35.24(13) . 74_655 ?
 O3 Zr01 Zr02 90.1(2) 98_556 . ?
 O3 Zr01 O3 109.0(6) 98_556 . ?
 O3 Zr01 O4 70.08(19) . . ?
 O3 Zr01 O4 70.08(19) 98_556 . ?
 O3 Zr01 O4 70.07(19) 98_556 85_546 ?
 O3 Zr01 O4 70.07(19) . 85_546 ?
 O4 Zr01 Zr02 34.86(12) 85_546 74_655 ?
 O4 Zr01 Zr02 89.9(2) 85_546 98_556 ?
 O4 Zr01 Zr02 89.9(2) 85_546 . ?
 O4 Zr01 Zr02 34.86(12) 85_546 169_656 ?
 O4 Zr01 Zr02 34.86(12) . . ?
 O4 Zr01 Zr02 89.9(2) . 74_655 ?
 O4 Zr01 Zr02 89.9(2) . 169_656 ?
 O4 Zr01 Zr02 34.86(12) . 98_556 ?
 O4 Zr01 O4 108.2(5) . 85_546 ?
 Zr01 Zr02 Zr01 89.01(2) 169_656 . ?
 Zr01 Zr02 Zr02 59.794(12) 169_656 98_556 ?
 Zr01 Zr02 Zr02 59.637(12) 169_656 74_655 ?
 Zr01 Zr02 Zr02 59.638(12) . 74_655 ?
 Zr01 Zr02 Zr02 59.795(12) . 98_556 ?
 Zr02 Zr02 Zr02 90.0 98_556 74_655 ?
 O2 Zr02 Zr01 71.95(11) 98_556 . ?
 O2 Zr02 Zr01 160.95(11) 98_556 169_656 ?
 O2 Zr02 Zr01 71.95(11) 14_666 169_656 ?
 O2 Zr02 Zr01 160.95(11) 14_666 . ?
 O2 Zr02 Zr02 108.85(13) 14_666 98_556 ?
 O2 Zr02 Zr02 108.85(13) 98_556 98_556 ?
 O2 Zr02 Zr02 107.88(14) 14_666 74_655 ?
 O2 Zr02 Zr02 107.88(14) 98_556 74_655 ?
 O2 Zr02 O2 127.1(2) 14_666 98_556 ?
 O3 Zr02 Zr01 88.5(2) 74_655 . ?
 O3 Zr02 Zr01 88.5(2) . 169_656 ?
 O3 Zr02 Zr01 36.0(2) 74_655 169_656 ?
 O3 Zr02 Zr01 36.0(2) . . ?
 O3 Zr02 Zr02 90.2(3) . 98_556 ?
 O3 Zr02 Zr02 33.9(2) 74_655 74_655 ?
 O3 Zr02 Zr02 33.9(2) . 74_655 ?
 O3 Zr02 Zr02 90.2(3) 74_655 98_556 ?
 O3 Zr02 O2 75.7(3) . 98_556 ?
 O3 Zr02 O2 75.7(3) 74_655 14_666 ?
 O3 Zr02 O2 138.9(2) . 14_666 ?
 O3 Zr02 O2 138.9(2) 74_655 98_556 ?
 O3 Zr02 O3 67.9(4) . 74_655 ?
 O3 Zr02 O5 87.3(3) . . ?
 O3 Zr02 O5 87.3(3) 74_655 . ?
 O3 Zr02 O6 146.1(2) . . ?
 O3 Zr02 O6 146.1(2) 74_655 . ?
 O4 Zr02 Zr01 88.3(2) . 169_656 ?
 O4 Zr02 Zr01 88.3(2) 109_665 . ?
 O4 Zr02 Zr01 36.4(2) . . ?
 O4 Zr02 Zr01 36.4(2) 109_665 169_656 ?
 O4 Zr02 Zr02 90.2(3) . 74_655 ?
 O4 Zr02 Zr02 33.53(18) 109_665 98_556 ?
 O4 Zr02 Zr02 33.53(18) . 98_556 ?
 O4 Zr02 Zr02 90.2(3) 109_665 74_655 ?
 O4 Zr02 O2 76.9(2) . 98_556 ?
 O4 Zr02 O2 139.7(2) . 14_666 ?
 O4 Zr02 O2 139.7(2) 109_665 98_556 ?
 O4 Zr02 O2 76.9(2) 109_665 14_666 ?
 O4 Zr02 O3 72.4(3) 109_665 74_655 ?
 O4 Zr02 O3 108.3(4) . 74_655 ?
 O4 Zr02 O3 72.4(3) . . ?
 O4 Zr02 O3 108.3(4) 109_665 . ?
 O4 Zr02 O4 67.1(4) 109_665 . ?
 O4 Zr02 O5 146.37(18) . . ?
 O4 Zr02 O5 146.37(18) 109_665 . ?
 O4 Zr02 O6 89.5(3) 109_665 . ?
 O4 Zr02 O6 89.5(3) . . ?
 O5 Zr02 Zr01 118.44(13) . . ?
 O5 Zr02 Zr01 118.44(13) . 169_656 ?
 O5 Zr02 Zr02 177.0(2) . 98_556 ?
 O5 Zr02 Zr02 87.0(2) . 74_655 ?
 O5 Zr02 O2 72.14(15) . 98_556 ?
 O5 Zr02 O2 72.14(15) . 14_666 ?
 O6 Zr02 Zr01 120.12(13) . 169_656 ?
 O6 Zr02 Zr01 120.12(13) . . ?
 O6 Zr02 Zr02 179.6(2) . 74_655 ?
 O6 Zr02 Zr02 89.6(2) . 98_556 ?
 O6 Zr02 O2 72.26(16) . 98_556 ?
 O6 Zr02 O2 72.26(16) . 14_666 ?
 O6 Zr02 O5 93.4(3) . . ?
 C2 S1 C2 90.8(5) . 118_656 ?
 C1 O1 Zr01 131.7(4) . . ?
 C1 O2 Zr02 134.1(4) . 98_556 ?
 Zr02 O3 Zr01 108.7(3) 74_655 . ?
 Zr02 O3 Zr01 108.7(3) . . ?
 Zr02 O3 Zr02 112.1(4) . 74_655 ?
 Zr02 O4 Zr01 108.7(3) . . ?
 Zr02 O4 Zr01 108.7(3) 98_556 . ?
 Zr02 O4 Zr02 112.9(4) 98_556 . ?
 O1 C1 C2 115.9(6) . . ?
 O2 C1 O1 127.0(6) . . ?
 O2 C1 C2 117.1(6) . . ?
 C1 C2 S1 119.4(5) . . ?
 C3 C2 S1 112.6(5) . . ?
 C3 C2 C1 128.0(6) . . ?
 C2 C3 C3 112.0(4) . 118_656 ?
 C2 C3 H3 124.0 . . ?
 C3 C3 H3 124.0 118_656 . ?
 F3 F3 F3 59.999(11) 12_665 6_566 ?
 C5 F3 F3 108(2) . 12_665 ?
 C5 F3 F3 107(2) . 6_566 ?
 Cl2 C5 H5 109.9 . . ?
 F3 C5 Cl2 109.6(10) . . ?
 F3 C5 H5 109.9 . . ?
 F4 C5 Cl2 109.8(10) . . ?
 F4 C5 F3 107.9(11) . . ?
 F4 C5 H5 109.9 . . ?
 F1 C4 Cl1 108.8(10) . . ?
 F1 C4 F2 108.3(11) . . ?
 F1 C4 H4 110.0 . . ?
 Cl1 C4 H4 110.0 . . ?
 F2 C4 Cl1 109.7(10) . . ?
 F2 C4 H4 110.0 . . ?

loop_
  _geom_torsion_atom_site_label_1
  _geom_torsion_atom_site_label_2
  _geom_torsion_atom_site_label_3
  _geom_torsion_atom_site_label_4
  _geom_torsion
  _geom_torsion_site_symmetry_1
  _geom_torsion_site_symmetry_2
  _geom_torsion_site_symmetry_3
  _geom_torsion_site_symmetry_4
  _geom_torsion_publ_flag
 Zr01 O1 C1 O2 -6.9(11) . . . . ?
 Zr01 O1 C1 C2 173.0(5) . . . . ?
 Zr02 O2 C1 O1 6.0(12) 98_556 . . . ?
 Zr02 O2 C1 C2 -173.9(5) 98_556 . . . ?
 S1 C2 C3 C3 0.1(7) . . . 118_656 ?
 O1 C1 C2 S1 -177.0(6) . . . . ?
 O1 C1 C2 C3 -0.8(13) . . . . ?
 O2 C1 C2 S1 2.9(10) . . . . ?
 O2 C1 C2 C3 179.2(9) . . . . ?
 C1 C2 C3 C3 -176.4(7) . . . 118_656 ?
 C2 S1 C2 C1 176.7(4) 118_656 . . . ?
 C2 S1 C2 C3 -0.1(10) 118_656 . . . ?
 F3 F3 C5 Cl2 32.5(12) 6_566 . . . ?
 F3 F3 C5 Cl2 -30.7(11) 12_665 . . . ?
 F3 F3 C5 F4 152.0(10) 6_566 . . . ?
 F3 F3 C5 F4 88.8(11) 12_665 . . . ?

_shelx_res_file
;
TITL exp_5801_auto_a.res in Fm-3m
    1_sq.res
    created by SHELXL-2018/3 at 19:17:56 on 11-Oct-2022
REM Old TITL exp_5801_auto in Fm-3m
REM SHELXT solution in Fm-3m
REM R1 0.130, Rweak 0.005, Alpha 0.031, Orientation as input
REM Formula found by SHELXT: C42 N56 O12 S6 Zr9
CELL 1.54184 38.8577 38.8577 38.8577 90 90 90
ZERR 24 0.0002 0.0002 0.0002 0 0 0
LATT 4
SYMM -X,-Y,+Z
SYMM -X,+Y,-Z
SYMM +X,-Y,-Z
SYMM +Z,+X,+Y
SYMM +Z,-X,-Y
SYMM -Z,-X,+Y
SYMM -Z,+X,-Y
SYMM +Y,+Z,+X
SYMM -Y,+Z,-X
SYMM +Y,-Z,-X
SYMM -Y,-Z,+X
SYMM +Y,+X,-Z
SYMM -Y,-X,-Z
SYMM +Y,-X,+Z
SYMM -Y,+X,+Z
SYMM +X,+Z,-Y
SYMM -X,+Z,+Y
SYMM -X,-Z,-Y
SYMM +X,-Z,+Y
SYMM +Z,+Y,-X
SYMM +Z,-Y,+X
SYMM -Z,+Y,+X
SYMM -Z,-Y,-X
SFAC C H Cl F O S Zr
UNIT 648 264 72 144 768 96 144
EQIV $1 1-Y,1-X,+Z
DFIX 1.78 0.01 Cl1 C4
DFIX 1.36 0.01 C4 F1 C4 F2
DFIX 2.58 0.01 F1 Cl1 Cl1 F2
DFIX 1.78 0.01 Cl2 C5
DELU 0.005 0.01 C4 F1 F2 Cl1
SIMU 0.005 0.01 2 C4 F1 F2 Cl1
DFIX 2.2 0.01 F1 F2 F3 F4
ISOR 0.01 0.02 Cl1 C4 F2
DFIX 1.36 0.01 F4 C5 C5 F3
ISOR 0.005 0.01 F1
DFIX 2.58 0.01 Cl2 F3 Cl2 F4
DELU 0.005 0.005 Cl2 C5 F3 F4
SIMU 0.005 0.02 2 Cl2 C5 F3 F4
ISOR 0.005 0.01 O4 O3
DFIX 2.2 0.01 F4 F4_$1

L.S. 20 0 37
PLAN  16
SIZE 0.01 0.01 0.01
TEMP -53
CONF
BOND $H
list 4
MORE -1
ABIN
fmap 2 53
acta
REM <olex2.extras>
REM <HklSrc "%.\\1_sq.hkl">
REM </olex2.extras>

WGHT    0.154500 1569.507568
FVAR       0.21046
ZR01  7    0.705188    0.205188    0.500000    10.25000    0.01876    0.01876 =
         0.01545    0.00000    0.00000   -0.00172
ZR02  7    0.717687    0.282313    0.545484    10.50000    0.02260    0.02260 =
         0.02080   -0.00399    0.00399   -0.00300
S1    6    0.611241    0.249570    0.388759    10.50000    0.03986    0.03788 =
         0.03986    0.01593   -0.02071   -0.01593
O1    5    0.660954    0.209156    0.465779    11.00000    0.02938    0.02966 =
         0.02426    0.00631   -0.00651   -0.00339
O2    5    0.668847    0.258415    0.435959    11.00000    0.04301    0.04549 =
         0.04129    0.02106   -0.02598   -0.01920
O3    5    0.728251    0.228251    0.545698    10.50000    0.04975    0.04975 =
         0.08486   -0.02396   -0.02396    0.00836
O4    5    0.696244    0.261128    0.500000    10.50000    0.09017    0.04541 =
         0.03780    0.00000    0.00000   -0.02633
O5    5    0.719779    0.280221    0.602589    10.50000    0.05333    0.05333 =
         0.02454   -0.00789    0.00789   -0.01411
O6    5    0.677338    0.322662    0.545065    10.50000    0.03136    0.03136 =
         0.07316   -0.00857    0.00857   -0.00009
C1    1    0.653241    0.230938    0.442732    11.00000    0.03170    0.03567 =
         0.02992    0.00820   -0.01170   -0.00786
C2    1    0.622531    0.222796    0.421720    11.00000    0.04218    0.04352 =
         0.04070    0.01572   -0.01715   -0.01378
C3    1    0.601902    0.194769    0.423850    11.00000    0.06523    0.05834 =
         0.05841    0.03187   -0.04224   -0.03376
AFIX  43
H3    2    0.604401    0.177373    0.440473    11.00000   -1.20000
AFIX   0

CL2   3    0.564792    0.435208    0.564792    10.04167    0.18994    0.18994 =
         0.18994    0.06746   -0.06746    0.06746
F3    4    0.610166    0.389834    0.581783    10.04167    0.19476    0.19476 =
         0.19383    0.06744   -0.06744    0.07249
PART -1
F4    4    0.621444    0.418558    0.534323    10.04167    0.19518    0.20558 =
         0.19096    0.06731   -0.06445    0.07404
C5    1    0.595864    0.403612    0.552938    10.04167    0.19444    0.19492 =
         0.19364    0.06743   -0.06759    0.07229
AFIX  13
H5    2    0.584741    0.385271    0.539189    10.04167   -1.20000
AFIX   0

F1    4    0.701346    0.207182    0.373455    10.33333    0.08492    0.06459 =
         0.07169   -0.00863   -0.06012   -0.01398
CL1   3    0.753821    0.186481    0.339697    10.33333    0.17007    0.14991 =
         0.14829   -0.00711   -0.00814    0.00758
F2    4    0.714496    0.238911    0.328329    10.33333    0.15853    0.14270 =
         0.14289    0.02249   -0.00906   -0.00240
C4    1    0.727743    0.220644    0.355429    10.33333    0.13583    0.12769 =
         0.12448    0.00567   -0.01052   -0.00965
AFIX  13
H4    2    0.741559    0.235988    0.370356    10.33333   -1.20000
AFIX   0
HKLF 4


REM  exp_5801_auto_a.res in Fm-3m
REM wR2 = 0.2331, GooF = S = 1.064, Restrained GooF = 1.120 for all data
REM R1 = 0.0764 for 2564 Fo > 4sig(Fo) and 0.0809 for all 2820 data
REM 149 parameters refined using 97 restraints

END

WGHT      0.1545   1569.4513

REM Highest difference peak  1.740,  deepest hole -1.257,  1-sigma level  0.198
Q1    1   0.6055  0.3945  0.5386  10.50000  0.05    1.74
Q2    1   0.7196  0.2804  0.2922  10.50000  0.05    1.32
Q3    1   0.6795  0.2611  0.5000  10.50000  0.05    1.26
Q4    1   0.6147  0.3939  0.5000  10.50000  0.05    1.15
Q5    1   0.7011  0.2011  0.3698  10.50000  0.05    1.06
Q6    1   0.7219  0.2219  0.5650  10.50000  0.05    0.82
Q7    1   0.7163  0.2624  0.5000  10.50000  0.05    0.74
Q8    1   0.7332  0.1972  0.3612  11.00000  0.05    0.71
Q9    1   0.5000  0.4617  0.5383  10.25000  0.05    0.61
Q10   1   0.6805  0.3967  0.5548  11.00000  0.05    0.55
Q11   1   0.6614  0.2170  0.4618  11.00000  0.05    0.54
Q12   1   0.7249  0.2751  0.5000  10.25000  0.05    0.51
Q13   1   0.7392  0.2392  0.5417  10.50000  0.05    0.47
Q14   1   0.6776  0.3384  0.5394  11.00000  0.05    0.45
Q15   1   0.6739  0.2245  0.4607  11.00000  0.05    0.44
Q16   1   0.6155  0.2861  0.5000  10.50000  0.05    0.42
;
_shelx_res_checksum                82113
_shelx_hkl_file
;
  -2  -2   2 999999. 2326.10   1
   1  -3   1 225.579 38.9246   1
  -1  -3  -1 227.262 42.4044   1
   1  -3  -1 235.404 42.7013   1
  -1  -3   1 222.024 37.8469   1
   3  -3   1 643.651 66.1005   1
  -3  -3   1 698.501 65.9671   1
   3  -3  -1 697.443 63.9764   1
  -3  -3   3 5520.71 211.694   1
   0  -4   0 637308. 2312.46   1
   4  -2   0 15272.0 254.879   1
   0  -4   2 14169.5 364.023   1
  -2  -4   0 14077.2 350.516   1
   2  -4   0 14948.7 344.214   1
   2  -4   2 21673.4 457.107   1
  -2  -4   2 21193.1 442.416   1
  -4  -2   2 21753.9 330.063   1
   2  -4  -2 19836.0 408.664   1
   4  -4   0 111169. 954.156   1
  -4  -4   0 100558. 971.587   1
  -4  -4   2 71246.4 806.625   1
   4  -4  -2 67047.6 730.277   1
  -4  -4   4 86272.1 963.191   1
   1  -5   1 3864.20 205.645   1
   1  -5  -1 3885.78 204.945   1
  -1  -5   1 3693.74 199.431   1
  -1  -5  -1 3721.51 204.737   1
  -5  -1   3 407.114 40.6041   1
  -1  -5   3 401.079 73.4646   1
   1  -5   3 447.477 80.6179   1
  -3  -5   1 404.427 65.3587   1
   3  -5   1 393.974 74.2576   1
   3  -5  -1 368.261 68.1025   1
   5  -3  -1 466.920 47.3076   1
  -3  -5  -1 359.827 70.7098   1
  -5  -3   1 394.707 56.0160   1
  -5  -3   3 524.573 67.6929   1
  -3  -5   3 546.732 84.7430   1
   5  -5   1 1557.12 138.442   1
  -5  -5   1 1510.07 130.753   1
   5  -5  -1 1650.34 125.397   1
  -3  -5   5 16543.5 486.930   1
  -5  -5   3 16545.3 441.432   1
   5  -5  -3 15075.9 389.803   1
  -5  -5   5 321529. 2090.61   1
   0  -6   0 59529.7 870.175   1
   0  -6   2 3.83114 37.3783   1
  -2  -6   0 26.3758 37.9953   1
   0  -6  -2-15.5378 51.3047   1
   2  -6   0 114.624 41.0085   1
   2  -6   2 11894.7 405.276   1
   2  -6  -2 11122.7 373.766   1
  -2  -6  -2 10448.2 384.064   1
  -2  -6   2 11548.2 396.805   1
  -6  -2   2 11790.4 236.151   1
   0  -6   4 9363.59 381.129   1
   6  -4   0 9820.64 284.968   1
   4  -6   0 9215.51 344.243   1
  -4  -6   0 9353.50 360.609   1
  -6  -2   4 6259.80 200.250   1
   4  -6   2 5717.45 294.682   1
  -2  -6   4 6362.87 305.651   1
   4  -6  -2 5774.52 268.339   1
   6  -4  -2 5882.17 209.205   1
  -6  -4   2 6206.87 239.354   1
  -4  -6   2 6085.78 285.952   1
  -6  -4   4 13513.1 371.905   1
  -4  -6   4 13519.2 447.185   1
   6  -6   0 30645.3 624.076   1
  -6  -6   0 28647.0 642.661   1
   6  -6   2 22434.7 573.276   1
  -6  -6   2 22486.2 553.597   1
   6  -6  -2 21304.1 506.090   1
  -4  -6   6 4172.30 271.391   1
  -6  -4   6 4006.97 228.450   1
  -6  -6   4 4383.66 253.728   1
  -6  -6   6 48009.0 894.958   1
   1  -7   1 14020.1 461.099   1
  -1  -7   1 14173.9 462.915   1
  -1  -7  -1 13704.1 450.260   1
   1  -7  -1 13702.2 452.079   1
   1  -7   3 195.543 67.6713   1
   1  -7  -3 264.698 51.5188   1
   7  -3  -1 152.183 27.2041   1
   3  -7   1 82.6176 41.8431   1
  -3  -7  -1 114.167 54.1072   1
  -3  -7   1 176.714 57.9467   1
   3  -7  -1 212.178 64.4212   1
  -1  -7   3 157.025 64.7798   1
   3  -7   3 978.553 132.105   1
   3  -7  -3 834.314 119.121   1
  -3  -7   3 901.184 127.747   1
  -7  -3   3 989.469 86.4390   1
   7  -5   1 23597.4 529.186   1
   1  -7   5 24176.2 675.476   1
  -1  -7   5 23900.2 666.845   1
   5  -7   1 25298.2 614.771   1
   7  -5  -1 25057.6 489.587   1
  -5  -7  -1 21836.2 605.728   1
  -7  -5   1 22301.2 514.481   1
  -5  -7   1 22895.5 605.360   1
   5  -7  -1 23838.3 585.550   1
   5  -7   3 10463.9 429.465   1
  -3  -7   5 11036.2 444.393   1
  -7  -3   5 10945.8 316.532   1
  -5  -7   3 10788.2 417.439   1
  -7  -5   3 10574.4 357.126   1
   7  -5  -3 9223.94 297.721   1
   5  -7  -3 9692.01 380.161   1
  -5  -7   5 3782.49 259.839   1
  -7  -5   5 3819.44 228.105   1
   7  -7   1 90925.7 1189.33   1
   7  -7  -1 90939.5 1141.26   1
   7  -7   3 21537.9 618.162   1
  -3  -7   7 20731.2 655.772   1
   7  -7  -3 19497.8 521.644   1
  -7  -7   3 21337.6 586.909   1
  -7  -5   7 246511. 1970.65   1
  -5  -7   7 243745. 2214.83   1
  -7  -7   5 241813. 2075.62   1
  -7  -7   7 497029. 3121.92   1
   0  -8   0 11423.4 441.265   1
   0  -8  -2 5047.77 297.858   1
  -2  -8   0 5186.87 301.645   1
   0  -8   2 5474.85 314.388   1
   2  -8   0 5402.92 307.838   1
   2  -8   2 350.396 89.2231   1
  -2  -8  -2 206.768 78.3076   1
   2  -8  -2 283.182 78.1471   1
  -2  -8   2 206.293 58.6603   1
   8  -4   0 31210.6 522.731   1
   0  -8   4 32347.3 788.958   1
  -4  -8   0 31378.6 746.753   1
   4  -8   0 31488.3 733.957   1
   4  -8   2 7496.96 365.279   1
   2  -8   4 7892.41 394.032   1
  -2  -8   4 7724.61 378.414   1
   4  -8  -2 7174.01 345.895   1
  -8  -2   4 7568.92 202.782   1
  -4  -8   2 7400.62 359.799   1
  -8  -4   2 7094.68 256.684   1
  -4  -8  -2 6897.19 360.901   1
   8  -4  -2 7397.56 225.303   1
   4  -8   4 1004.92 149.962   1
  -8  -4   4 768.722 89.2064   1
  -4  -8   4 705.753 115.749   1
   0  -8   6 5262.88 343.819   1
   6  -8   0 5180.64 296.911   1
   8  -6   0 5548.31 263.117   1
  -6  -8   0 5202.48 315.934   1
  -2  -8   6 20852.5 665.894   1
   6  -8   2 20629.2 620.128   1
   8  -6   2 20058.8 561.307   1
   2  -8   6 21112.7 684.934   1
  -8  -2   6 21556.9 428.513   1
   6  -8  -2 19339.1 563.715   1
  -6  -8   2 20709.6 613.984   1
   8  -6  -2 19603.5 476.211   1
  -8  -6   2 19402.3 525.245   1
  -8  -4   6 5732.33 265.899   1
   6  -8   4 5838.48 353.886   1
  -4  -8   6 5989.48 358.112   1
  -6  -8   4 5861.47 336.454   1
  -8  -6   4 5807.64 291.242   1
  -6  -8   6 15235.3 564.294   1
  -8  -6   6 15487.3 494.648   1
  -6  -6   8 14681.8 535.973   1
   8  -8   0 876.215 128.112   1
  -2  -8   8 54165.0 1145.25   1
   8  -8   2 53197.9 1000.73   1
   8  -8  -2 50390.2 903.863   1
  -8  -8   2 50063.9 973.581   1
   8  -8   4 27242.0 765.539   1
  -4  -8   8 27383.4 810.034   1
  -8  -4   8 27530.8 643.609   1
  -8  -8   4 26945.8 716.779   1
  -6  -8   8 49611.8 1077.61   1
  -8  -6   8 49747.4 964.175   1
  -8  -8   6 50770.1 1019.02   1
  -8  -8   8 100419. 1514.63   1
  -1  -9  -1 4296.56 287.147   1
   1  -9  -1 4338.49 290.761   1
   1  -9   1 4275.55 287.542   1
  -1  -9   1 4424.00 287.766   1
   1  -9   3 2104.35 214.862   1
   1  -9  -3 1811.76 192.662   1
  -1  -9   3 1966.69 199.316   1
  -3  -9  -1 1819.36 193.252   1
  -3  -9   1 1991.17 207.894   1
  -1  -9  -3 1733.90 187.035   1
   9  -3  -1 1828.42 93.7805   1
   3  -9  -1 1949.12 191.548   1
   3  -9   1 1906.67 193.511   1
   3  -9   3 60886.6 1128.70   1
  -9  -3   3 55758.3 618.616   1
   3  -9  -3 55527.1 1043.69   1
  -3  -9   3 61926.9 1129.40   1
  -1  -9   5 17167.7 620.655   1
   1  -9   5 17841.3 630.252   1
  -9  -1   5 17669.0 257.495   1
   9  -5   1 16813.7 457.421   1
   5  -9   1 17302.5 584.089   1
   9  -5  -1 17152.2 402.151   1
  -5  -9  -1 15680.4 580.825   1
   5  -9  -1 17454.6 566.702   1
  -5  -9   1 16554.9 583.483   1
   3  -9   5 29070.3 824.350   1
   5  -9   3 27468.7 771.602   1
  -3  -9   5 29165.6 796.458   1
   5  -9  -3 27076.7 718.791   1
  -9  -3   5 28263.8 481.910   1
  -9  -5   3 27201.6 566.589   1
  -5  -9   3 28835.1 773.522   1
   5  -9   5 103938. 1576.79   1
  -9  -5   5 104245. 1146.44   1
  -5  -9   5 105224. 1533.93   1
  -1  -9   7 17266.6 657.467   1
   9  -7   1 17750.9 532.808   1
   1  -9   7 17380.0 660.656   1
   7  -9  -1 17169.8 567.951   1
   7  -9   1 17760.6 590.103   1
   9  -7  -1 16851.7 490.660   1
  -7  -9   1 16598.2 594.510   1
   3  -9   7 45698.5 1089.76   1
   7  -9   3 45180.7 995.970   1
  -9  -3   7 46763.3 723.282   1
  -3  -9   7 46617.5 1068.17   1
   9  -7   3 45185.5 920.120   1
   9  -7  -3 41981.3 751.002   1
  -7  -9   3 44917.5 975.467   1
   7  -9  -3 42421.3 897.539   1
  -9  -7   3 44275.7 854.808   1
  -5  -9   7 5210.54 361.975   1
   7  -9   5 4611.63 340.409   1
  -5  -7   9 4713.36 333.599   1
  -9  -5   7 4554.74 258.639   1
  -9  -7   5 4812.55 287.068   1
  -7  -9   5 5458.87 351.973   1
  -7  -7   9 80.0899 57.5049   1
  -7  -9   7 202.662 88.9259   1
  -9  -7   7 66.4801 57.5567   1
   9  -9  -1 53624.0 998.532   1
  -9  -9   1 50922.9 1051.85   1
   9  -9   1 54517.7 1056.59   1
   9  -9   3 55683.4 1132.52   1
  -9  -9   3 55528.2 1092.09   1
   9  -9  -3 52518.6 985.651   1
  -5  -9   9 67929.7 1366.70   1
  -9  -5   9 68673.0 1118.57   1
   9  -9   5 67814.7 1313.81   1
  -9  -9   5 67945.9 1229.03   1
  -7  -9   9 70525.3 1377.12   1
  -9  -7   9 72980.4 1260.23   1
  -9  -9   7 71458.4 1310.86   1
  -9  -9   9 108714. 1685.22   1
   0 -10   0 101366. 1488.82   1
  10  -2   0 41478.2 486.057   1
   0 -10  -2 38375.2 921.254   1
   2 -10   0 40897.7 940.767   1
   0 -10   2 40911.8 961.176   1
  -2 -10   0 39080.6 936.689   1
  -2 -10   2 255725. 2401.72   1
   2 -10   2 256062. 2395.22   1
   0 -10   4 69344.1 1282.80   1
  10  -4   0 67282.8 773.741   1
   4 -10   0 67409.1 1202.40   1
  -4 -10   0 66073.5 1222.00   1
   2 -10   4 3699.51 304.845   1
  10  -4  -2 3509.20 141.602   1
   4 -10  -2 3462.70 274.220   1
  -4 -10  -2 3554.13 284.207   1
  -2 -10   4 3714.76 294.863   1
   4 -10   2 3550.61 288.003   1
   2 -10  -4 3448.59 278.387   1
  -4 -10   2 3907.72 301.079   1
   4 -10   4 86597.6 1455.49   1
  -4 -10   4 88259.6 1441.15   1
   0 -10   6 1337.41 190.344   1
  10  -6   0 1198.24 128.392   1
   6 -10   0 1363.81 184.649   1
  -6 -10   0 1296.93 177.327   1
   2 -10   6 4923.32 359.039   1
  -2 -10   6 5128.99 357.603   1
  10  -6   2 4763.71 281.470   1
   6 -10   2 5193.94 343.601   1
 -10  -2   6 5110.16 181.906   1
  10  -6  -2 5049.46 233.230   1
   6 -10  -2 5165.31 331.097   1
  -6 -10   2 4769.70 337.527   1
   6 -10   4 9346.66 493.197   1
   4 -10   6 9738.11 507.531   1
  -4 -10   6 9842.63 501.191   1
  -6 -10   4 10239.0 493.617   1
 -10  -4   6 9525.57 323.939   1
   6 -10  -4 8584.82 433.050   1
 -10  -6   4 9469.32 366.541   1
   6 -10   6 1285.85 194.484   1
  -6 -10   6 1083.28 174.772   1
 -10  -6   6 1011.17 128.286   1
   0 -10   8 6724.61 434.294   1
  10  -8   0 6735.86 341.806   1
  -8 -10   0 6095.34 385.002   1
   8 -10   0 6647.64 382.925   1
  -2 -10   8 29604.9 917.731   1
  10  -8   2 29203.8 756.535   1
   8 -10   2 29738.4 838.754   1
   2 -10   8 29801.6 930.008   1
 -10  -2   8 31278.5 569.465   1
  10  -8  -2 28753.7 672.370   1
   8 -10  -2 28868.9 781.755   1
 -10  -8   2 28380.6 736.174   1
  -8 -10   2 29128.9 830.500   1
  -4 -10   8 4817.48 372.353   1
   4 -10   8 5255.42 403.702   1
   8 -10   4 5487.51 376.770   1
 -10  -4   8 5347.71 271.207   1
  10  -8   4 5205.15 344.426   1
 -10  -8   4 5025.46 310.624   1
   8 -10  -4 4435.22 302.779   1
  -8 -10   4 5117.85 352.331   1
  -6  -8  10 5194.09 373.020   1
 -10  -6   8 5127.45 303.319   1
   8 -10   6 5353.21 391.594   1
  -6 -10   8 4872.12 372.884   1
  -8  -6  10 4842.86 335.087   1
  -8 -10   6 4845.56 348.563   1
 -10  -8   6 4931.18 322.945   1
  -8  -8  10 1780.21 221.082   1
 -10  -8   8 1604.72 193.732   1
  -8 -10   8 1808.52 232.524   1
   0 -10  10 73539.4 1543.28   1
  10 -10   0 73965.5 1277.69   1
  10 -10   2 2121.52 223.247   1
  -2 -10  10 1757.35 237.797   1
 -10 -10   2 1962.56 224.277   1
  10 -10  -2 1903.49 202.709   1
 -10  -4  10 75641.2 1150.59   1
  -4 -10  10 75976.4 1523.11   1
  10 -10   4 73871.9 1398.92   1
  -6 -10  10 932.953 175.334   1
  10 -10   6 837.542 171.141   1
 -10  -6  10 751.105 132.802   1
 -10 -10   6 1077.31 171.537   1
  -8 -10  10 2448.52 273.298   1
  10 -10   8 2254.20 281.511   1
 -10  -8  10 2456.75 248.409   1
 -10 -10   8 2627.04 259.756   1
 -10 -10  10 676.364 142.598   1
   1 -11   1 70.5256 65.2278   1
   1 -11  -1-3.56861 47.9117   1
  -1 -11  -1 24.2982 46.4581   1
  -1 -11   1 17.2898 63.8347   1
  -1 -11  -3 7976.23 449.079   1
   3 -11   1 8544.75 455.305   1
   1 -11   3 8268.00 464.053   1
  11  -3  -1 8658.53 194.536   1
  -1 -11   3 8532.22 470.005   1
   3 -11  -1 8584.24 450.980   1
  -3 -11   1 8541.46 461.998   1
   1 -11  -3 8004.44 443.668   1
  -3 -11  -1 8117.75 450.790   1
   3 -11   3 21892.3 749.600   1
   3 -11  -3 19651.3 696.627   1
  -3 -11   3 21848.3 752.851   1
   1 -11   5 27156.8 859.253   1
  -1 -11   5 28883.8 883.635   1
  11  -5   1 27193.5 583.128   1
  -5 -11   1 27393.0 832.726   1
  -5 -11  -1 27046.2 835.658   1
   5 -11  -1 27735.4 810.840   1
  11  -5  -1 27721.7 504.102   1
   5 -11   1 27786.3 824.838   1
   5 -11  -3 427.453 106.519   1
 -11  -3   5 348.919 47.1603   1
  -5 -11   3 390.560 111.171   1
   3 -11   5 283.013 97.6678   1
  -3 -11   5 364.391 115.715   1
   5 -11   3 471.689 120.324   1
   5 -11   5 13607.5 623.845   1
  -5 -11   5 14151.1 615.638   1
 -11  -5   5 13586.4 403.699   1
   1 -11   7 41358.3 1112.80   1
 -11  -1   7 41093.7 442.063   1
  11  -7   1 40570.3 822.402   1
  -1 -11   7 41072.2 1096.68   1
   7 -11  -1 40873.5 979.184   1
   7 -11   1 40919.0 1002.88   1
  -7 -11   1 39519.5 1020.41   1
  -7 -11  -1 38520.7 1013.53   1
  11  -7  -1 40487.1 749.433   1
   7 -11   3 2369.50 250.895   1
  11  -7   3 2260.79 208.298   1
   3 -11   7 2415.78 274.692   1
  -3 -11   7 2185.23 267.409   1
 -11  -7   3 2073.36 188.072   1
 -11  -3   7 2246.51 142.640   1
  -7 -11   3 2305.12 250.258   1
  11  -7  -3 2067.53 159.795   1
   7 -11  -3 2277.17 232.660   1
   5 -11   7 65149.0 1425.13   1
   7 -11   5 63754.4 1365.17   1
  -5 -11   7 66943.6 1396.15   1
 -11  -5   7 66227.8 949.409   1
 -11  -7   5 64814.8 1046.17   1
  -7 -11   5 66543.4 1345.21   1
   7 -11   7 171168. 2342.33   1
  -7  -7  11 172447. 2128.97   1
  -7 -11   7 176621. 2252.62   1
 -11  -7   7 174267. 1789.56   1
   1 -11   9 33064.9 1046.67   1
  -1 -11   9 33842.7 1054.99   1
   9 -11  -1 33243.7 885.959   1
   9 -11   1 33399.2 915.216   1
  11  -9   1 34047.5 833.013   1
  11  -9  -1 32949.0 787.797   1
  -9 -11   1 31403.9 915.950   1
 -11  -3   9 2993.85 196.408   1
   3 -11   9 2848.87 315.987   1
  11  -9   3 2826.82 256.846   1
  -3 -11   9 3043.30 327.653   1
   9 -11   3 2975.63 294.448   1
  11  -9  -3 2624.50 212.700   1
 -11  -9   3 2762.01 246.328   1
   9 -11  -3 2551.86 246.518   1
  -9 -11   3 2570.79 268.238   1
   5 -11   9 19888.6 828.269   1
 -11  -5   9 20929.9 587.770   1
  -9  -5  11 20061.7 660.601   1
  -5 -11   9 20381.9 801.580   1
  11  -9   5 20266.4 724.174   1
  -5  -9  11 19437.1 771.690   1
   9 -11   5 19671.3 757.262   1
 -11  -9   5 20210.9 661.714   1
  -9 -11   5 21049.3 757.396   1
  -7 -11   9 29360.3 959.241   1
  -9  -7  11 28626.1 852.626   1
  -7  -9  11 28774.9 930.320   1
   7 -11   9 27928.6 990.290   1
   9 -11   7 27703.6 948.175   1
 -11  -9   7 29353.0 821.745   1
  -9 -11   7 28213.8 895.603   1
 -11  -7   9 28942.4 773.705   1
  -9  -9  11 4061.01 346.954   1
   9 -11   9 3827.34 382.144   1
 -11  -9   9 3932.72 320.232   1
  -9 -11   9 3967.21 345.864   1
  -1 -11  11 262.392 134.978   1
  11 -11   1 242.158 89.5423   1
  11 -11  -1 252.333 83.2093   1
  11 -11   3 2561.42 271.788   1
  -3 -11  11 2765.57 328.380   1
 -11  -3  11 2841.36 223.410   1
  11 -11  -3 2313.15 227.607   1
 -11 -11   3 2483.18 260.284   1
  11 -11   5 39343.6 1092.13   1
  -5 -11  11 40486.5 1190.49   1
 -11  -5  11 40679.8 910.288   1
 -11 -11   5 39896.9 1040.37   1
 -11  -7  11 68758.0 1281.73   1
  -7 -11  11 68506.2 1535.31   1
  11 -11   7 66481.4 1510.48   1
 -11 -11   7 69699.6 1407.97   1
  -9 -11  11 46820.5 1265.65   1
 -11  -9  11 48791.0 1168.86   1
  11 -11   9 44872.3 1302.23   1
 -11 -11   9 47592.3 1203.44   1
 -11 -11  11 179211. 2436.84   1
   0 -12   0 412316. 3319.32   1
  12  -2   0 48581.2 515.372   1
  -2 -12   0 46859.5 1124.18   1
   0 -12  -2 46774.4 1124.91   1
   2 -12   0 47544.6 1130.32   1
   0 -12   2 48616.3 1155.18   1
   2 -12   2 24856.0 826.045   1
  -2 -12  -2 24858.2 833.399   1
  -2 -12   2 25018.4 830.417   1
   2 -12  -2 23288.8 794.790   1
  12  -4   0 164513. 1193.90   1
   4 -12   0 167385. 2106.23   1
   0 -12   4 168619. 2198.43   1
  -4 -12   0 164352. 2134.42   1
   2 -12   4 5374.13 397.956   1
   4 -12  -2 5461.30 379.576   1
   2 -12  -4 4947.15 370.372   1
  -2 -12   4 5438.20 395.940   1
  -4 -12   2 5348.24 386.749   1
   4 -12   2 5622.18 394.449   1
  -4 -12  -2 5202.95 375.368   1
   4 -12   4 8321.46 497.077   1
   4 -12  -4 7463.64 444.773   1
  -4 -12   4 8192.13 486.702   1
   0 -12   6 9.66571 60.9335   1
  -6 -12   0 124.595 61.2038   1
   6 -12   0 126.873 76.1392   1
  12  -6   0 61.5437 31.7506   1
   2 -12   6 3065.19 315.083   1
  12  -6   2 2956.67 223.492   1
  -2 -12   6 3084.42 312.055   1
  -6 -12   2 3130.89 298.833   1
   6 -12  -2 2699.38 267.299   1
  12  -6  -2 2822.39 166.472   1
   6 -12   2 2965.18 290.335   1
   4 -12   6 1534.43 230.427   1
  -4 -12   6 1353.48 204.156   1
 -12  -4   6 1281.67 106.586   1
   6 -12  -4 1414.16 199.949   1
   6 -12   4 1410.01 202.107   1
  -6 -12   4 1472.52 212.292   1
   6 -12   6 18859.4 771.653   1
  -6 -12   6 18499.9 742.610   1
 -12  -6   6 17851.2 511.256   1
   0 -12   8 12970.3 652.125   1
  -8 -12   0 11725.5 586.893   1
  12  -8   0 12914.9 463.327   1
   8 -12   0 12423.2 576.201   1
  -2 -12   8 21949.5 845.382   1
  12  -8   2 21263.0 649.086   1
   2 -12   8 21803.1 853.958   1
  12  -8  -2 20579.0 556.971   1
   8 -12  -2 20624.1 735.444   1
   8 -12   2 21660.9 781.709   1
 -12  -2   8 21703.8 387.182   1
  -8 -12   2 20686.8 774.022   1
   8 -12   4 3358.24 318.720   1
  -4 -12   8 3144.51 328.596   1
   4 -12   8 3368.27 350.328   1
  12  -8   4 3257.16 273.269   1
 -12  -8   4 3051.04 241.912   1
   8 -12  -4 3056.39 285.795   1
 -12  -4   8 3436.25 196.409   1
  -8 -12   4 3372.12 318.525   1
   6 -12   8 7058.51 509.435   1
   8 -12   6 7343.34 495.765   1
  -6  -8  12 7250.74 467.638   1
  -8 -12   6 7464.56 476.459   1
 -12  -6   8 7538.34 350.494   1
  -6 -12   8 7590.29 494.462   1
 -12  -8   6 7586.85 386.699   1
   8 -12   8 385.132 136.354   1
  -8  -8  12 412.986 121.222   1
  -8 -12   8 313.117 93.8689   1
 -12  -8   8 343.404 93.5737   1
   0 -12  10 31524.4 1087.26   1
  10 -12   0 31986.3 929.048   1
  12 -10   0 31756.8 837.341   1
 -12  -2  10 5314.76 249.453   1
  -2 -12  10 5326.93 443.950   1
   2 -12  10 5039.50 445.888   1
  10 -12   2 4982.12 375.017   1
  10 -12  -2 4572.44 344.271   1
  12 -10  -2 4657.45 306.133   1
  12 -10   2 4951.85 344.728   1
 -10 -12   2 4538.87 364.347   1
   4 -12  10 7052.28 522.581   1
  -4 -12  10 7418.66 519.043   1
  12 -10   4 7239.28 443.028   1
  -4 -10  12 7283.59 505.192   1
 -12  -4  10 7141.47 333.060   1
  10 -12   4 7349.37 472.871   1
 -12 -10   4 6919.17 411.307   1
 -10 -12   4 7245.27 465.767   1
  10 -12  -4 6460.84 404.759   1
  12 -10   6 12351.8 610.870   1
   6 -12  10 11607.5 681.857   1
  10 -12   6 11512.4 633.751   1
  -6 -10  12 12173.1 646.611   1
  -6 -12  10 12253.2 656.451   1
 -10  -6  12 12514.8 555.602   1
 -12 -10   6 11976.9 546.631   1
 -12  -6  10 12300.1 486.358   1
 -10 -12   6 12229.5 608.593   1
  -8 -12  10 3053.89 333.277   1
  12 -10   8 3142.03 332.593   1
   8 -12  10 3120.44 360.893   1
  -8 -10  12 3102.12 324.517   1
 -10  -8  12 3139.72 299.966   1
  10 -12   8 3142.81 333.573   1
 -12 -10   8 3303.44 298.277   1
 -12  -8  10 2995.45 265.548   1
 -10 -12   8 2901.09 303.565   1
  10 -12  10 854.847 201.770   1
 -12 -10  10 687.209 145.491   1
 -10 -10  12 615.680 145.664   1
 -10 -12  10 675.146 159.792   1
   0 -12  12 53881.1 1480.84   1
  12 -12   0 53420.7 1207.76   1
  -2 -12  12 5072.22 452.581   1
   2 -12  12 4953.68 455.230   1
  12 -12  -2 4626.81 349.952   1
  12 -12   2 5083.89 381.521   1
   4 -12  12 51198.7 1485.91   1
  12 -12   4 53102.4 1303.08   1
 -12  -4  12 55219.6 1030.83   1
  -4 -12  12 53156.2 1435.82   1
 -12 -12   4 49834.6 1228.65   1
  -6 -12  12 360.853 124.248   1
 -12  -6  12 429.352 98.2202   1
  12 -12   6 372.723 128.838   1
 -12 -12   6 356.690 114.931   1
  12 -12   8 96.7189 62.0413   1
 -12  -8  12 119.476 73.9978   1
 -12 -12   8 198.043 93.0114   1
  -8 -12  12 80.3879 52.8835   1
  12 -12  10 20539.2 936.395   1
  10 -12  12 20356.9 965.622   1
 -12 -10  12 21697.1 826.052   1
 -12 -12  10 21719.6 855.320   1
 -10 -12  12 21586.6 902.142   1
  12 -12  12 5192.40 495.916   1
 -12 -12  12 5451.76 448.439   1
  -1 -13   1 383.159 114.390   1
   1 -13   1 521.222 155.437   1
   1 -13  -1 383.316 110.335   1
  -1 -13  -1 395.059 129.101   1
  13  -3   1 139.258 43.3762   1
   1 -13   3 99.4916 73.6479   1
   1 -13  -3 158.079 74.3798   1
   3 -13  -1 158.047 90.1089   1
   3 -13   1 86.1847 66.2450   1
  -3 -13  -1-17.0186 61.8881   1
  -3 -13   1 111.456 82.8273   1
  -1 -13  -3-34.0492 68.7417   1
  -1 -13   3-19.6026 93.1116   1
  -3 -13  -3 21065.5 807.814   1
   3 -13   3 22626.1 832.439   1
  -3 -13   3 22524.3 832.764   1
   3 -13  -3 20860.5 780.641   1
   1 -13   5 4734.72 394.264   1
  13  -5   1 4371.32 237.416   1
  13  -5  -1 4118.83 184.645   1
  -1 -13   5 4562.07 376.735   1
   5 -13  -1 4220.00 352.412   1
  -5 -13   1 4274.01 372.326   1
  -5 -13  -1 3874.04 352.874   1
   5 -13   1 4284.12 355.635   1
   3 -13   5 19869.5 803.041   1
  -5 -13   3 19982.8 783.700   1
   5 -13   3 19328.2 780.002   1
   5 -13  -3 18682.8 734.343   1
  -3 -13   5 19387.2 784.654   1
   5 -13   5 14945.6 702.859   1
  -5 -13   5 14789.2 685.960   1
  -1 -13   7 7310.16 493.978   1
   1 -13   7 7058.34 499.797   1
  13  -7  -1 6956.80 301.932   1
  -7 -13  -1 6571.57 461.829   1
  13  -7   1 7128.41 342.214   1
   7 -13  -1 7114.39 448.378   1
   7 -13   1 7133.39 455.738   1
  -7 -13   1 6899.64 462.583   1
   3 -13   7 39109.2 1177.17   1
  13  -7   3 38807.2 888.638   1
  -3 -13   7 40953.9 1175.05   1
   7 -13   3 40758.7 1134.88   1
  -7 -13   3 38423.8 1101.25   1
   7 -13  -3 37149.3 1028.92   1
   7 -13   5 58423.1 1397.49   1
   5 -13   7 57672.5 1443.97   1
 -13  -5   7 57136.6 809.408   1
 -13  -7   5 54901.8 943.093   1
  -5 -13   7 62339.8 1441.67   1
  -7 -13   5 61658.6 1410.21   1
   7 -13   7 50496.8 1366.08   1
  -7 -13   7 51949.6 1323.88   1
 -13  -7   7 49914.1 922.308   1
  -1 -13   9 1860.92 272.530   1
   1 -13   9 1895.59 283.636   1
  13  -9   1 2125.11 207.517   1
  -9 -13   1 2200.75 265.451   1
   9 -13   1 2070.48 250.744   1
  13  -9  -1 2113.31 198.235   1
   9 -13  -1 2187.79 252.161   1
  -3 -13   9 4726.87 418.144   1
  13  -9   3 4256.83 313.862   1
   3 -13   9 4516.93 422.788   1
   9 -13  -3 4032.26 338.141   1
  -9 -13   3 4242.85 362.673   1
 -13  -3   9 4386.53 198.927   1
   9 -13   3 4442.25 375.522   1
  -5 -13   9 34267.0 1127.91   1
   5 -13   9 34659.7 1160.91   1
  13  -9   5 35038.1 970.520   1
   9 -13   5 34569.3 1086.29   1
  -9 -13   5 34868.2 1062.43   1
 -13  -5   9 35003.0 697.916   1
 -13  -9   5 32366.2 838.885   1
   9 -13   7 50555.3 1386.49   1
  -7  -9  13 52142.4 1327.28   1
   7 -13   9 50887.5 1432.11   1
  13  -9   7 48880.8 1257.60   1
  -9  -7  13 52888.3 1239.19   1
 -13  -9   7 49482.9 1062.76   1
 -13  -7   9 53475.0 1012.60   1
  -9 -13   7 53821.1 1345.83   1
  -7 -13   9 52164.4 1380.12   1
  -9  -9  13 64979.1 1466.28   1
   9 -13   9 61733.2 1598.83   1
  -9 -13   9 63581.7 1514.60   1
 -13  -9   9 63822.3 1255.71   1
  -1 -13  11 146.286 128.344   1
  -1 -11  13 99.0294 113.050   1
   1 -13  11 52.9004 72.4529   1
 -13  -1  11 145.845 50.6296   1
  13 -11   1-1.61003 41.5008   1
  11 -13   1 79.2833 46.1666   1
  11 -13  -1 127.341 57.8551   1
  13 -11  -1 104.704 70.1230   1
  -3 -13  11 5108.03 448.745   1
 -13  -3  11 4827.71 259.303   1
   3 -13  11 5095.44 460.298   1
  -3 -11  13 5018.73 447.863   1
 -11 -13   3 4595.77 382.113   1
  13 -11   3 4970.10 374.792   1
  11 -13  -3 4378.64 354.285   1
  11 -13   3 4946.24 397.519   1
  13 -11  -3 4355.69 315.160   1
   5 -13  11 15814.6 833.630   1
  11 -13   5 16810.9 766.756   1
  -5 -11  13 16320.6 796.197   1
  -5 -13  11 16607.4 810.565   1
 -11  -5  13 16463.1 632.692   1
  13 -11   5 15984.0 707.100   1
 -13  -5  11 16539.8 543.583   1
 -11 -13   5 16307.6 727.243   1
 -13 -11   5 15723.1 652.781   1
  -7 -11  13 13556.8 719.934   1
  11 -13   7 13380.6 714.905   1
  -7 -13  11 14031.3 738.328   1
   7 -13  11 13045.2 758.949   1
 -11  -7  13 13764.9 623.783   1
  13 -11   7 13194.5 691.482   1
 -13  -7  11 14715.9 566.069   1
 -11 -13   7 14201.1 690.954   1
 -13 -11   7 13797.3 622.163   1
 -11  -9  13 29963.3 971.503   1
  -9 -11  13 29189.7 1039.89   1
   9 -13  11 26767.3 1118.29   1
  11 -13   9 27984.3 1083.48   1
  13 -11   9 28341.3 1059.16   1
  -9 -13  11 29403.9 1070.01   1
 -13  -9  11 29178.8 887.962   1
 -11 -13   9 29104.9 1026.00   1
 -13 -11   9 29092.0 926.752   1
  11 -13  11 1106.97 232.454   1
  13 -11  11 1165.11 251.444   1
 -13 -11  11 1154.60 192.473   1
 -11 -13  11 1287.52 224.197   1
 -11 -11  13 1163.74 206.907   1
   1 -13  13 2834.83 367.142   1
  -1 -13  13 2844.06 364.683   1
  13 -13   1 2324.24 271.169   1
  13 -13  -1 2329.29 266.576   1
   3 -13  13 11215.4 733.398   1
 -13  -3  13 12730.9 484.202   1
  -3 -13  13 12418.0 748.683   1
  13 -13   3 11707.6 629.533   1
  13 -13  -3 10716.4 548.545   1
  -5 -13  13 313.987 147.315   1
   5 -13  13 176.310 103.021   1
 -13 -13   5 208.534 91.0106   1
  13 -13   5 284.591 120.878   1
 -13  -5  13 185.579 64.7949   1
  -7 -13  13 8137.84 591.610   1
   7 -13  13 7945.80 625.198   1
 -13  -7  13 8582.44 469.404   1
  13 -13   7 8130.09 567.382   1
 -13 -13   7 7923.87 517.197   1
  -9 -13  13 5304.35 487.391   1
  13 -13   9 4917.21 471.813   1
   9 -13  13 4571.71 490.994   1
 -13  -9  13 5319.57 403.068   1
 -13 -13   9 5027.47 427.562   1
  11 -13  13 8123.06 655.587   1
  13 -13  11 8260.77 636.667   1
 -13 -13  11 8774.81 576.467   1
 -11 -13  13 9569.93 630.402   1
 -13 -11  13 9243.24 572.150   1
  13 -13  13 28123.9 1236.83   1
 -13 -13  13 30464.3 1114.28   1
   0 -14   0 45662.2 1213.63   1
  14  -2   0 1391.40 74.9929   1
  -2 -14   0 1339.04 218.451   1
   0 -14  -2 1286.00 215.811   1
   2 -14   0 1400.41 223.561   1
   0 -14   2 1389.88 217.530   1
   2 -14   2 138309. 2132.21   1
   2 -14  -2 134112. 2076.08   1
  -2 -14   2 139582. 2133.87   1
  -2 -14  -2 132436. 2094.59   1
   0 -14   4 101622. 1858.03   1
  -4 -14   0 98363.4 1806.62   1
   4 -14   0 100687. 1793.42   1
  14  -4   0 103325. 882.823   1
  14  -4   2 7189.13 312.062   1
   2 -14  -4 6513.97 462.423   1
  -2 -14   4 7513.07 496.530   1
  -4 -14  -2 6667.15 470.577   1
   4 -14  -2 6902.11 464.430   1
  -4 -14   2 7386.89 489.930   1
   2 -14   4 7363.63 498.637   1
   4 -14   2 6935.05 473.901   1
   4 -14  -4 4188.67 373.720   1
  -4 -14   4 4819.67 402.357   1
   4 -14   4 4472.95 397.333   1
   6 -14   0 4657.40 380.356   1
   0 -14   6 5565.92 440.798   1
  -6 -14   0 4712.16 400.919   1
  14  -6   0 4516.39 229.234   1
   2 -14   6 18315.3 811.492   1
  14  -6   2 17755.8 547.219   1
  -2 -14   6 18460.8 813.018   1
  -6 -14   2 17993.0 775.594   1
   6 -14  -2 17420.2 738.681   1
   6 -14   2 18679.9 778.525   1
  14  -6   4 161.137 76.4072   1
   4 -14   6-56.1090 94.5210   1
  -4 -14   6-59.5693 91.7827   1
   6 -14  -4 95.6772 50.7972   1
   6 -14   4 10.4665 79.0494   1
  -6 -14   4-11.9802 54.9982   1
   6 -14   6 8892.48 572.726   1
  -6 -14   6 9547.22 575.395   1
   0 -14   8 12725.0 693.306   1
  14  -8   0 13537.0 471.114   1
   8 -14   0 12617.0 632.937   1
  -8 -14   0 11740.3 639.510   1
  -8 -14   2 487.867 123.718   1
   8 -14   2 572.424 149.123   1
   2 -14   8 385.325 138.446   1
  -2 -14   8 643.889 164.526   1
   8 -14  -2 522.888 136.798   1
  14  -8  -2 425.432 75.5620   1
  14  -8   2 456.261 97.2468   1
  14  -8   4 10241.2 491.790   1
   4 -14   8 9617.91 625.830   1
  -8 -14   4 9683.45 577.596   1
  -4 -14   8 9923.54 614.864   1
   8 -14   4 9846.68 596.235   1
   8 -14  -4 8742.58 524.899   1
  14  -8   6 49768.0 1178.46   1
   8 -14   6 48411.5 1366.25   1
   6 -14   8 49901.3 1409.79   1
  -8 -14   6 52143.8 1369.83   1
  -6 -14   8 51808.6 1397.68   1
 -14  -6   8 48647.5 823.069   1
 -14  -8   6 47043.1 935.150   1
  -8  -8  14 100128. 1843.99   1
   8 -14   8 98509.8 2021.23   1
 -14  -8   8 100436. 1405.26   1
  -8 -14   8 100983. 1950.02   1
   0 -14  10 4017.95 413.736   1
  14 -10   0 4091.95 299.961   1
  10 -14   0 3811.33 358.851   1
   2 -14  10 21174.5 945.838   1
  -2 -14  10 21087.8 929.476   1
 -10 -14   2 20244.1 839.399   1
  10 -14  -2 20177.9 793.228   1
  14 -10   2 20679.6 716.247   1
  10 -14   2 21232.2 842.402   1
  14 -10  -2 19928.6 618.391   1
  14 -10   4 6220.08 420.297   1
  -4 -10  14 6262.22 499.610   1
  -4 -14  10 6333.18 513.593   1
   4 -14  10 6349.52 537.497   1
 -10 -14   4 6298.14 466.900   1
  10 -14   4 5941.64 467.138   1
  10 -14  -4 5862.71 427.155   1
 -10  -6  14 15843.4 672.810   1
  14 -10   6 14777.5 685.172   1
   6 -14  10 14797.8 802.989   1
  10 -14   6 14254.9 746.999   1
  -6 -10  14 14537.4 753.128   1
 -14 -10   6 13986.4 581.369   1
  -6 -14  10 15466.2 789.844   1
 -10 -14   6 15094.1 732.229   1
 -14  -6  10 15091.1 498.011   1
  -8 -10  14 4304.34 404.669   1
   8 -14  10 4317.56 450.894   1
 -10  -8  14 4327.48 371.461   1
  14 -10   8 4265.47 401.273   1
  10 -14   8 4274.95 432.323   1
 -14  -8  10 4476.26 311.337   1
 -14 -10   8 4445.07 338.938   1
  -8 -14  10 4634.90 440.772   1
 -10 -14   8 4764.81 427.642   1
  10 -14  10 31647.7 1220.11   1
 -10 -10  14 33510.2 1109.81   1
 -14 -10  10 32552.0 952.674   1
 -10 -14  10 34049.4 1164.50   1
   0 -12  14 151665. 2611.77   1
   0 -14  12 151752. 2632.73   1
  12 -14   0 146482. 2187.94   1
  14 -12   0 148662. 1997.61   1
   2 -14  12 9449.53 671.338   1
  -2 -14  12 9305.04 653.746   1
  -2 -12  14 9255.91 644.855   1
  12 -14   2 8910.14 554.505   1
  14 -12   2 9233.70 522.216   1
  14 -12  -2 8886.96 469.828   1
  12 -14  -2 8645.05 519.026   1
  -4 -12  14 24022.4 1023.36   1
 -12  -4  14 24991.0 771.348   1
  -4 -14  12 24906.8 1050.98   1
   4 -14  12 23258.4 1047.84   1
 -12 -14   4 23300.5 908.003   1
  14 -12   4 24213.6 889.318   1
  12 -14   4 24263.5 941.305   1
  -6 -12  14 5111.02 474.630   1
  -6 -14  12 5254.79 485.826   1
  14 -12   6 5092.80 430.279   1
 -12  -6  14 4947.64 370.357   1
  12 -14   6 4872.72 442.964   1
   6 -14  12 4736.12 483.325   1
 -14 -12   6 4646.79 371.457   1
 -12 -14   6 5079.32 428.623   1
  -8 -12  14 12702.9 733.003   1
 -12  -8  14 12582.3 624.745   1
  14 -12   8 12502.1 706.314   1
  12 -14   8 12127.2 727.380   1
   8 -14  12 12411.9 793.028   1
 -14 -12   8 12085.8 614.329   1
  -8 -14  12 12893.9 751.607   1
 -12 -14   8 12666.1 694.993   1
 -14  -8  12 13076.9 569.979   1
  14 -12  10 3565.23 409.561   1
  12 -14  10 3167.28 394.717   1
 -12 -10  14 3965.76 373.964   1
  10 -14  12 3613.68 424.522   1
 -10 -12  14 4034.09 404.771   1
 -10 -14  12 3853.74 408.389   1
 -14 -10  12 3854.89 340.345   1
 -14 -12  10 3882.73 359.534   1
 -12 -14  10 4207.77 411.159   1
  14 -12  12 58826.3 1719.14   1
  12 -14  12 60205.1 1773.66   1
 -14 -12  12 64910.5 1519.01   1
 -12 -14  12 66661.2 1680.04   1
 -12 -12  14 65112.5 1620.93   1
   0 -14  14 86083.5 2077.43   1
  14 -14   0 83957.1 1656.09   1
  -2 -14  14 198739. 3132.38   1
   2 -14  14 195507. 3167.07   1
  14 -14   2 199392. 2632.90   1
  -4 -14  14 16430.5 891.674   1
   4 -14  14 15747.5 898.789   1
  14 -14   4 16354.8 788.348   1
  14 -14   6 6909.38 528.466   1
   6 -14  14 6785.66 606.775   1
  -6 -14  14 7414.01 600.281   1
 -14 -14   6 6302.24 479.424   1
   8 -14  14 1338.89 269.302   1
  -8 -14  14 1368.66 266.780   1
  14 -14   8 1265.68 240.306   1
 -14 -14   8 1436.42 232.752   1
  14 -14  10 3925.34 444.867   1
  10 -14  14 3973.78 471.110   1
 -10 -14  14 4722.75 476.143   1
 -14 -14  10 4647.88 422.810   1
 -14 -10  14 4220.30 373.412   1
  14 -12  14 21070.8 1094.51   1
  14 -14  12 22224.7 1101.41   1
  12 -14  14 21852.4 1137.10   1
 -14 -12  14 24589.1 971.410   1
 -14 -14  12 24328.7 997.356   1
 -12 -14  14 24743.7 1062.79   1
  14 -14  14 102286. 2475.90   1
 -14 -14  14 117417. 2278.38   1
   1 -15  -1 26475.8 962.401   1
   1 -15   1 27328.0 979.278   1
  -1 -15   1 26562.7 964.247   1
  -1 -15  -1 26226.9 971.539   1
  15  -3   1 14354.2 351.525   1
   1 -15   3 14666.2 721.558   1
  -1 -15   3 14576.7 723.560   1
  -1 -15  -3 13524.8 697.645   1
   1 -15  -3 13189.1 684.374   1
   3 -15  -1 14254.2 698.968   1
  -3 -15  -1 14074.2 713.903   1
  -3 -15   1 14081.3 706.432   1
   3 -15   1 13918.4 699.946   1
  -3 -15   3 15316.9 742.699   1
   3 -15  -3 14414.0 706.136   1
   3 -15   3 15543.7 748.515   1
  15  -5   1 31207.7 607.938   1
  -5 -15   1 30238.5 1047.20   1
   5 -15  -1 29711.9 1018.51   1
   5 -15   1 30711.1 1033.54   1
  -1 -15   5 30829.6 1075.48   1
   1 -15   5 30598.4 1074.58   1
  -5 -15  -1 29303.7 1032.90   1
  15  -5   3 9761.25 409.619   1
  -3 -15   5 9912.45 611.993   1
   5 -15   3 9505.79 588.489   1
  -5 -15   3 9848.44 587.657   1
   5 -15  -3 8913.08 559.545   1
   3 -15   5 9637.73 617.292   1
  -5 -15   5 82120.3 1758.03   1
   5 -15   5 79837.0 1756.17   1
   1 -15   7 9165.76 605.847   1
  -1 -15   7 8738.25 588.376   1
  -7 -15  -1 7896.60 541.825   1
   7 -15   1 8971.96 562.614   1
   7 -15  -1 8734.24 543.558   1
  -7 -15   1 8324.73 553.671   1
  15  -7   1 8841.59 375.473   1
  15  -7  -1 7984.73 306.782   1
  15  -7   3 1222.83 162.984   1
   7 -15  -3 913.349 182.466   1
  -7 -15   3 985.913 199.396   1
  -3 -15   7 1226.59 222.787   1
   3 -15   7 898.953 187.300   1
   7 -15   3 1063.62 190.590   1
   5 -15   7 12526.7 720.421   1
  15  -7   5 12849.5 558.099   1
  -7 -15   5 13131.3 708.432   1
   7 -15   5 12174.5 693.345   1
  -5 -15   7 12865.4 711.817   1
   7 -15   7 6553.41 520.030   1
  -7 -15   7 6778.30 522.170   1
   1 -15   9 7673.91 574.183   1
  -1 -15   9 7971.78 592.445   1
   9 -15  -1 7317.29 497.855   1
  -9 -15   1 7121.11 513.313   1
  15  -9   1 7715.72 393.666   1
   9 -15   1 8158.86 532.497   1
  15  -9  -1 7735.95 362.309   1
  -3 -15   9 29257.5 1113.36   1
  15  -9   3 28337.4 824.781   1
   3 -15   9 28235.7 1104.38   1
  -9 -15   3 27582.1 1014.93   1
   9 -15  -3 26509.4 944.937   1
   9 -15   3 27543.5 1014.79   1
  15  -9   5 67271.9 1367.35   1
   5 -15   9 64163.5 1676.11   1
  -5 -15   9 66770.8 1672.40   1
  -9 -15   5 65222.4 1579.54   1
   9 -15   5 65476.1 1618.45   1
  -9  -7  15 76616.9 1602.89   1
  15  -9   7 75324.1 1554.06   1
  -7  -9  15 75156.1 1695.15   1
   9 -15   7 73581.5 1769.87   1
   7 -15   9 70999.2 1798.56   1
  -9 -15   7 77346.6 1747.84   1
  -7 -15   9 76794.8 1790.44   1
 -15  -9   7 69796.2 1208.16   1
  -9  -9  15 124132. 2155.18   1
 -15  -9   9 118784. 1626.47   1
  -9 -15   9 125389. 2283.67   1
  -1 -15  11 5421.64 502.119   1
   1 -15  11 5251.34 499.798   1
  15 -11  -1 5188.75 347.451   1
  15 -11   1 5691.06 378.901   1
  11 -15   1 5085.20 430.886   1
  11 -15  -1 5279.28 426.149   1
  -3 -15  11 2945.31 370.367   1
  -3 -11  15 3057.87 383.876   1
   3 -15  11 2855.91 388.486   1
  15 -11   3 2940.49 292.372   1
 -11 -15   3 2588.45 324.411   1
  11 -15  -3 2641.70 292.189   1
  11 -15   3 2903.44 332.657   1
  15 -11   5 1640.72 233.314   1
  -5 -11  15 1538.23 275.051   1
   5 -15  11 1753.81 303.470   1
 -11  -5  15 1641.29 224.822   1
 -11 -15   5 1366.56 226.910   1
  11 -15   5 1548.88 247.915   1
  -5 -15  11 1555.97 268.458   1
 -11  -7  15 769.795 151.534   1
  15 -11   7 868.772 190.944   1
  -7 -11  15 969.561 214.335   1
   7 -15  11 1022.45 235.728   1
  -7 -15  11 1167.44 237.992   1
 -11 -15   7 841.168 190.015   1
  11 -15   7 888.227 198.324   1
 -15 -11   7 804.999 148.998   1
 -11  -9  15 5446.42 445.476   1
   9 -15  11 5144.26 517.850   1
  11 -15   9 5000.82 495.647   1
  -9 -11  15 5396.62 468.882   1
  15 -11   9 5052.87 463.009   1
 -11 -15   9 5811.33 497.653   1
 -15 -11   9 5395.68 393.359   1
  -9 -15  11 5819.79 507.244   1
  15 -11  11 966.784 208.405   1
  11 -15  11 828.349 212.557   1
 -11 -15  11 949.758 208.045   1
 -11 -11  15 923.479 188.301   1
   1 -13  15 2860.24 399.488   1
   1 -15  13 2923.18 400.126   1
  -1 -15  13 2874.66 396.871   1
  -1 -13  15 2927.57 397.092   1
  15 -13   1 2841.13 297.893   1
  13 -15   1 2672.34 324.269   1
  13 -15  -1 2334.29 290.245   1
  15 -13  -1 2656.67 272.133   1
  -3 -15  13 3385.69 409.647   1
  -3 -13  15 3537.54 415.741   1
   3 -15  13 3338.95 422.245   1
   3 -13  15 3377.32 427.721   1
  13 -15   3 3551.91 368.729   1
  15 -13   3 3448.26 339.155   1
  13 -15  -3 2821.22 306.114   1
   5 -13  15 2218.58 331.921   1
   5 -15  13 1712.75 301.906   1
  -5 -13  15 2197.38 326.160   1
  -5 -15  13 2029.02 320.923   1
 -13  -5  15 2180.29 236.985   1
  13 -15   5 1747.84 268.283   1
 -13 -15   5 1970.26 277.735   1
  15 -13   5 1939.81 273.462   1
  13 -15   7 18349.5 905.756   1
 -13  -7  15 18667.6 741.598   1
  -7 -15  13 18874.2 951.291   1
  15 -13   7 17988.5 858.642   1
   7 -15  13 17232.0 966.429   1
  -7 -13  15 18406.7 929.037   1
 -13 -15   7 18011.8 849.353   1
 -15 -13   7 18316.6 775.760   1
  15 -13   9 1254.98 246.398   1
 -13  -9  15 1529.01 225.817   1
   9 -13  15 1312.31 286.141   1
   9 -15  13 1374.12 272.329   1
  -9 -13  15 1389.09 266.183   1
 -15 -13   9 1177.73 201.564   1
  13 -15   9 1323.37 254.055   1
 -13 -15   9 1331.35 235.282   1
  -9 -15  13 1417.13 252.468   1
  15 -13  11 12723.1 795.470   1
  11 -13  15 12673.3 854.062   1
  11 -15  13 13029.8 859.525   1
  13 -15  11 12726.7 825.667   1
 -11 -13  15 13752.4 793.919   1
 -13 -15  11 13719.2 771.929   1
 -11 -15  13 13872.7 813.833   1
 -15 -13  11 13566.7 695.932   1
 -13 -11  15 13323.2 718.734   1
  13 -13  15 1109.44 277.600   1
  13 -15  13 1110.17 266.150   1
  15 -13  13 1082.51 253.614   1
 -13 -13  15 922.644 205.367   1
 -13 -15  13 1208.54 233.900   1
   1 -15  15 1353.92 274.553   1
  -1 -15  15 1511.70 299.494   1
  15 -15   1 1330.02 220.529   1
  15 -15  -1 1530.30 231.965   1
   3 -15  15 10918.8 782.328   1
  -3 -15  15 10629.5 753.132   1
  15 -15   3 10505.9 637.503   1
  -5 -15  15 101038. 2313.09   1
  15 -15   5 97232.8 2032.80   1
  -7 -15  15 9635.85 712.521   1
   7 -15  15 8545.60 711.229   1
  15 -15   7 9308.49 650.225   1
 -15 -15   7 9000.62 592.622   1
   9 -15  15 72963.1 2105.12   1
  15 -15   9 74107.2 1935.64   1
 -15 -15   9 76638.1 1776.91   1
  15 -15  11 4935.42 527.115   1
  11 -15  15 5097.18 557.834   1
 -15 -15  11 5328.85 480.560   1
 -11 -15  15 5594.98 533.009   1
  15 -15  13 2005.85 361.464   1
  15 -13  15 2030.24 363.845   1
  13 -15  15 1718.82 335.662   1
 -13 -15  15 2151.21 336.703   1
  15 -15  15 33086.6 1482.44   1
   0 -16   0 107877. 2031.21   1
  -2 -16   0 3833.09 378.007   1
   0 -16   2 4008.00 395.661   1
   0 -16  -2 3819.75 383.903   1
   2 -16   0 4020.29 395.928   1
  -2 -16  -2 243956. 3080.14   1
   2 -16   2 261069. 3176.05   1
   2 -16  -2 245576. 3054.67   1
  -2 -16   2 257244. 3149.98   1
  -4 -16   0 101244. 1991.47   1
   0 -16   4 106016. 2049.87   1
   4 -16   0 103717. 1965.09   1
  16  -4   2 2758.10 190.756   1
  -4 -16   2 2702.68 335.655   1
   2 -16  -4 2505.02 306.166   1
   4 -16  -2 2632.67 316.205   1
   4 -16   2 3046.73 349.651   1
  -2 -16   4 2744.06 338.413   1
  -4 -16  -2 2676.00 320.340   1
   2 -16   4 2909.44 347.608   1
   4 -16   4 15927.1 802.247   1
  -4 -16   4 16540.0 816.563   1
   4 -16  -4 15543.2 762.681   1
   0 -16   6 2710.68 345.259   1
  -6 -16   0 2560.10 309.199   1
   6 -16   0 2818.37 328.777   1
   2 -16   6 471.392 133.476   1
   6 -16  -2 313.002 114.382   1
   6 -16   2 412.147 145.089   1
  -2 -16   6 174.035 89.3984   1
  -6 -16   2 404.048 122.699   1
  16  -6   2 393.851 88.1539   1
  16  -6   4 31765.1 814.288   1
   6 -16   4 30313.3 1111.40   1
  -6 -16   4 31867.1 1134.87   1
   6 -16  -4 28429.6 1038.04   1
   4 -16   6 31452.9 1156.22   1
  -4 -16   6 31714.4 1143.86   1
   6 -16   6 22034.6 969.465   1
  -6 -16   6 22013.2 961.283   1
  16  -8   0 19360.6 543.304   1
   8 -16   0 19117.0 851.544   1
   0 -16   8 19834.6 931.452   1
  -8 -16   0 18407.4 867.996   1
   2 -16   8 10613.8 689.082   1
   8 -16   2 10532.8 634.815   1
  -8 -16   2 10373.3 644.322   1
   8 -16  -2 9958.52 613.862   1
  -2 -16   8 10939.9 688.130   1
  16  -8   2 10755.3 459.550   1
  -8 -16   4 74.9765 55.8628   1
  -4 -16   8-125.915 86.6613   1
   8 -16   4 78.2119 71.5668   1
   4 -16   8 61.3078 76.9856   1
  16  -8   4 109.722 60.1425   1
   8 -16  -4 50.4771 47.7975   1
  16  -8   6 212.317 93.4484   1
   8 -16   6 36.0419 100.879   1
  -8 -16   6 95.4271 68.1772   1
   6 -16   8 41.9516 82.3304   1
  -6 -16   8 21.6227 69.2582   1
   8 -16   8 17325.9 906.386   1
  -8 -16   8 18806.9 904.415   1
   0 -16  10 24201.4 1069.72   1
  10 -16   0 23452.3 943.408   1
  16 -10   0 23454.0 693.083   1
   2 -16  10 94971.8 2135.31   1
  -2 -16  10 102403. 2193.88   1
  10 -16   2 100904. 1987.96   1
 -10 -16   2 94143.9 1969.25   1
  10 -16  -2 96292.7 1889.65   1
  16 -10   2 100875. 1570.63   1
  16 -10   4 23631.7 817.087   1
   4 -16  10 21599.3 1030.45   1
 -10 -16   4 22913.1 962.858   1
  -4 -16  10 22718.0 1025.38   1
  10 -16   4 22232.5 957.558   1
  16 -10   6 17763.3 758.259   1
  -6 -10  16 17077.8 862.330   1
   6 -16  10 16526.5 913.246   1
 -10 -16   6 17942.1 868.352   1
  10 -16   6 17649.1 879.403   1
  -6 -16  10 17923.3 912.533   1
  16 -10   8 150.337 96.9690   1
 -10  -8  16 148.367 87.9237   1
  -8 -10  16 86.7142 79.4004   1
  10 -16   8 80.3460 74.5059   1
  -8 -16  10 87.5785 72.7984   1
   8 -16  10 146.973 138.635   1
 -10 -16   8 128.942 75.6426   1
  10 -16  10 60647.7 1779.66   1
  16 -10  10 61523.9 1612.45   1
 -10 -10  16 64856.9 1629.25   1
 -10 -16  10 67292.5 1759.26   1
   0 -16  12 155847. 2818.88   1
  12 -16   0 151538. 2408.04   1
  16 -12   0 155117. 2021.34   1
  -2 -12  16 578.802 198.285   1
  12 -16   2 564.212 159.953   1
  -2 -16  12 498.423 174.014   1
  16 -12   2 636.217 133.707   1
   2 -16  12 577.013 198.179   1
  12 -16  -2 544.720 140.823   1
  -4 -16  12 39290.8 1399.31   1
  -4 -12  16 37894.9 1352.56   1
   4 -16  12 36017.5 1381.22   1
 -12 -16   4 36059.7 1223.64   1
  16 -12   4 38449.7 1129.14   1
  12 -16   4 36667.5 1248.71   1
   6 -16  12 6675.43 605.438   1
  -6 -12  16 7074.13 571.855   1
  16 -12   6 6862.96 498.540   1
 -12  -6  16 6908.52 467.520   1
  12 -16   6 6846.45 550.844   1
 -12 -16   6 6991.46 542.969   1
  -6 -16  12 7331.29 605.331   1
 -12  -8  16 1990.63 264.270   1
  16 -12   8 1794.19 272.439   1
  12 -16   8 1869.48 303.385   1
  -8 -12  16 1983.83 315.328   1
   8 -16  12 1932.06 328.350   1
  -8 -16  12 1997.97 299.784   1
 -12 -16   8 2123.59 307.477   1
 -10 -12  16 39976.5 1345.98   1
  12 -16  10 35953.7 1386.44   1
  16 -12  10 38122.1 1320.38   1
  10 -16  12 35643.3 1424.29   1
 -12 -10  16 39958.2 1250.74   1
 -12 -16  10 39994.9 1349.26   1
 -10 -16  12 39371.5 1391.91   1
  16 -12  12 2288.42 345.162   1
  12 -16  12 2543.58 393.332   1
 -12 -16  12 2544.53 359.734   1
 -12 -12  16 2553.22 336.066   1
   0 -16  14 26789.8 1221.18   1
   0 -14  16 27018.7 1214.08   1
  16 -14   0 26405.0 918.459   1
  14 -16   0 26305.8 1003.44   1
  -2 -14  16 100706. 2332.06   1
   2 -14  16 98424.9 2339.82   1
   2 -16  14 101069. 2394.32   1
  -2 -16  14 103807. 2380.52   1
  14 -16  -2 94310.5 1885.99   1
  16 -14   2 105170. 1909.82   1
  14 -16   2 102234. 2032.93   1
  -4 -16  14 9422.70 711.384   1
   4 -14  16 8599.79 697.882   1
   4 -16  14 8302.75 701.611   1
  -4 -14  16 8246.05 662.112   1
  16 -14   4 8705.99 571.943   1
  14 -16   4 8815.73 611.459   1
   6 -16  14 77.2932 112.159   1
   6 -14  16 49.2646 101.499   1
  -6 -14  16 54.4669 89.6422   1
  14 -16   6 7.39073 48.8496   1
 -14 -16   6 19.0523 42.0854   1
  16 -14   6 92.0553 80.3598   1
  -6 -16  14 2.63015 70.7173   1
   8 -16  14 366.175 173.315   1
   8 -14  16 488.270 199.998   1
  -8 -16  14 584.662 157.280   1
 -14 -16   8 462.282 128.460   1
  16 -14   8 546.277 176.230   1
 -16 -14   8 497.164 121.872   1
  -8 -14  16 426.906 156.641   1
  14 -16   8 459.523 139.642   1
  10 -16  14 54112.7 1826.02   1
  10 -14  16 51852.1 1802.71   1
  16 -14  10 54531.8 1666.33   1
  14 -16  10 54493.3 1727.49   1
 -10 -14  16 59554.7 1736.90   1
 -10 -16  14 58442.3 1753.41   1
 -14 -16  10 58090.0 1627.39   1
  14 -16  12 2991.28 419.828   1
  16 -14  12 2819.00 401.300   1
  12 -14  16 2874.15 435.119   1
  16 -12  14 2822.11 401.936   1
  12 -16  14 2725.69 415.393   1
 -14 -16  12 3107.85 386.952   1
 -12 -14  16 3128.47 396.959   1
 -12 -16  14 3158.96 399.591   1
  14 -16  14 85607.0 2353.11   1
  16 -14  14 86499.1 2302.96   1
  14 -14  16 84941.5 2384.04   1
   0 -16  16 90075.8 2329.75   1
  16 -16   0 90818.5 1847.14   1
  -2 -16  16 8087.34 694.222   1
   2 -16  16 7917.55 696.924   1
  16 -16   2 7837.86 553.549   1
  -4 -16  16 5106.08 543.234   1
   4 -16  16 4563.09 526.659   1
  16 -16   4 5221.83 472.374   1
   6 -16  16 268.552 125.364   1
  16 -16   6 445.805 139.868   1
  -6 -16  16 489.690 165.277   1
   8 -16  16 8693.08 759.595   1
  -8 -16  16 9393.80 738.617   1
 -16 -16   8 8658.36 605.144   1
  16 -16   8 8684.68 671.051   1
  16 -16  10 17644.4 992.092   1
  10 -16  16 16369.7 1053.34   1
 -10 -16  16 18483.9 1025.35   1
  16 -12  16 45949.3 1715.10   1
  12 -16  16 46631.6 1796.13   1
  16 -16  12 47739.1 1707.53   1
  14 -16  16 6895.15 710.739   1
  16 -16  14 6360.46 650.706   1
  16 -14  16 6230.91 640.940   1
  16 -16  16 14079.3 1014.51   1
  -1 -17   1 31076.0 1137.43   1
   1 -17  -1 30849.1 1118.27   1
  -1 -17  -1 29735.0 1117.12   1
   1 -17   1 31735.9 1142.29   1
  -1 -17   3 10961.2 681.024   1
   3 -17  -1 10447.5 653.991   1
   1 -17   3 11324.8 694.843   1
  -3 -17   1 10739.4 677.991   1
   1 -17  -3 10229.8 651.180   1
   3 -17   1 11164.7 673.830   1
  -3 -17  -1 10865.5 671.444   1
  -1 -17  -3 10165.0 648.210   1
   3 -17   3 42807.6 1343.64   1
  -3 -17   3 42113.1 1339.15   1
   3 -17  -3 40090.5 1283.95   1
   1 -17   5 18660.8 903.986   1
   5 -17  -1 19165.4 876.194   1
  -5 -17   1 18493.0 890.963   1
  -1 -17   5 19335.9 919.620   1
  -5 -17  -1 17341.0 868.361   1
   5 -17   1 18854.4 880.158   1
  17  -5   3 559.573 103.763   1
  -3 -17   5 556.489 169.171   1
   5 -17   3 532.033 170.268   1
   3 -17   5 602.675 151.713   1
   5 -17  -3 376.257 129.414   1
  -5 -17   3 663.773 178.116   1
  -5 -17   5 10487.0 676.224   1
   5 -17   5 10276.6 678.273   1
   7 -17   1 489.539 159.247   1
   1 -17   7 491.311 171.518   1
  -1 -17   7 511.090 137.997   1
   7 -17  -1 532.812 117.035   1
  -7 -17   1 499.707 144.291   1
  17  -7   3 29245.1 764.553   1
   7 -17  -3 25869.3 1029.98   1
  -7 -17   3 28729.6 1116.06   1
   7 -17   3 28090.7 1100.72   1
   3 -17   7 27890.4 1136.31   1
  -3 -17   7 29093.6 1149.69   1
  17  -7   5 23183.8 765.569   1
  -5 -17   7 22962.0 1026.57   1
   7 -17   5 22183.8 987.760   1
  -7 -17   5 23355.5 1012.91   1
   5 -17   7 22542.0 1029.50   1
   7 -17   7 106727. 2257.10   1
  -7 -17   7 113422. 2273.00   1
   1 -17   9 2315.56 337.519   1
  -1 -17   9 2279.43 329.868   1
   9 -17   1 2183.32 302.548   1
   9 -17  -1 2291.07 298.405   1
  -9 -17   1 2217.71 314.326   1
   3 -17   9 6874.50 586.610   1
   9 -17   3 6920.81 544.036   1
   9 -17  -3 6632.91 507.296   1
  17  -9   3 6958.71 403.856   1
  -3 -17   9 7403.61 592.080   1
  -9 -17   3 6788.72 547.929   1
   5 -17   9 27327.9 1172.94   1
  17  -9   5 26922.2 879.116   1
  -5 -17   9 28442.8 1159.42   1
   9 -17   5 24805.8 1065.13   1
  -9 -17   5 26810.3 1087.13   1
  17  -9   7 190.444 91.5371   1
  -7 -17   9 86.7912 86.1168   1
   9 -17   7 148.101 102.168   1
  -9 -17   7 61.0935 85.6096   1
   7 -17   9 53.1821 66.0147   1
  -9  -9  17 43162.3 1346.32   1
   9 -17   9 41352.1 1463.66   1
  17  -9   9 42332.1 1271.85   1
  -9 -17   9 44851.0 1465.09   1
  -1 -17  11 11614.8 771.058   1
   1 -17  11 10893.5 754.070   1
  11 -17  -1 10631.1 648.242   1
  11 -17   1 10383.3 659.886   1
   3 -17  11 2636.09 398.986   1
  17 -11   3 2627.10 275.484   1
 -11 -17   3 2536.98 329.895   1
  11 -17  -3 2688.27 351.797   1
  -3 -17  11 2524.87 368.751   1
  11 -17   3 2694.76 356.067   1
  17 -11   5 8705.28 530.460   1
   5 -17  11 8065.45 664.037   1
  -5 -11  17 8995.27 659.179   1
  11 -17   5 7586.58 595.953   1
 -11 -17   5 8379.48 608.211   1
  -5 -17  11 8863.09 671.462   1
 -11  -7  17 34127.3 1113.05   1
  -7 -11  17 32438.3 1243.70   1
  17 -11   7 32916.1 1105.09   1
   7 -17  11 30661.0 1300.43   1
  -7 -17  11 32940.3 1292.94   1
  11 -17   7 31846.7 1248.55   1
 -11 -17   7 33425.2 1235.54   1
  17 -11   9 2357.20 316.366   1
  11 -17   9 2217.40 354.579   1
 -11  -9  17 2474.31 314.288   1
  -9 -11  17 2436.71 332.512   1
   9 -17  11 2065.31 348.729   1
 -11 -17   9 2458.71 348.530   1
  -9 -17  11 2441.13 357.455   1
 -11 -11  17 15105.0 829.016   1
  11 -17  11 14226.9 909.534   1
  17 -11  11 15652.0 860.619   1
 -11 -17  11 15718.0 887.823   1
   1 -13  17 2251.81 373.627   1
  -1 -13  17 2472.35 376.545   1
  -1 -17  13 2369.47 365.005   1
  13 -17  -1 2118.44 290.050   1
  13 -17   1 2035.22 288.658   1
   1 -17  13 1940.57 335.033   1
  -3 -17  13 31195.6 1311.15   1
   3 -17  13 29234.4 1290.25   1
  -3 -13  17 30134.9 1283.33   1
  17 -13   3 31161.9 1012.17   1
  13 -17  -3 28659.2 1067.32   1
  13 -17   3 29818.2 1149.72   1
  -5 -13  17 17795.3 972.388   1
   5 -17  13 16147.2 974.459   1
  17 -13   5 18066.1 813.442   1
 -13 -17   5 17420.0 888.046   1
  -5 -17  13 18001.1 996.455   1
  13 -17   5 17227.4 903.829   1
  -7 -13  17 62335.0 1798.56   1
  17 -13   7 61943.0 1607.88   1
   7 -17  13 58172.9 1864.62   1
 -13 -17   7 61725.7 1687.70   1
  13 -17   7 59544.3 1738.11   1
  -7 -17  13 63110.3 1846.43   1
  17 -13   9 15051.6 842.873   1
 -13  -9  17 15924.2 779.125   1
  -9 -13  17 15438.9 884.976   1
   9 -17  13 14941.1 948.513   1
  13 -17   9 15552.6 913.866   1
 -13 -17   9 16345.7 877.883   1
  -9 -17  13 16373.0 935.691   1
 -11 -13  17 4151.72 457.113   1
  17 -13  11 3769.10 441.794   1
  11 -17  13 3634.36 480.623   1
  13 -17  11 4050.69 493.068   1
  17 -11  13 3815.82 461.929   1
 -11 -17  13 4308.03 478.005   1
 -13 -17  11 3989.48 445.619   1
 -13 -11  17 4392.71 433.962   1
  13 -13  17 5508.44 611.168   1
  13 -17  13 5550.77 596.773   1
  17 -13  13 5742.44 577.171   1
 -13 -17  13 6457.71 587.414   1
 -13 -13  17 5687.58 519.375   1
   1 -15  17 1311.78 282.273   1
  -1 -15  17 1297.25 335.250   1
  -1 -17  15 1700.92 322.254   1
   1 -17  15 1514.57 304.586   1
  15 -17  -1 1342.22 235.642   1
  15 -17   1 1599.38 257.903   1
  -3 -15  17 1531.76 301.927   1
   3 -15  17 1634.18 335.715   1
   3 -17  15 1485.97 310.113   1
  17 -15   3 1234.60 218.038   1
  15 -17   3 1619.38 271.407   1
  -3 -17  15 1445.64 293.522   1
  -5 -17  15 6325.52 618.123   1
   5 -15  17 5934.11 616.599   1
   5 -17  15 5881.38 606.978   1
  -5 -15  17 6215.51 595.832   1
  15 -17   5 6390.70 554.856   1
  17 -15   5 6613.30 529.770   1
   7 -17  15 6807.85 668.847   1
   7 -15  17 6606.20 650.707   1
  -7 -15  17 7403.96 647.998   1
  -7 -17  15 7063.46 639.953   1
 -15 -17   7 6256.81 534.982   1
  15 -17   7 7051.81 597.948   1
  17 -15   7 7175.46 574.929   1
  -9 -15  17 30785.2 1316.30   1
   9 -17  15 27574.5 1352.40   1
   9 -15  17 27928.6 1363.31   1
  17 -15   9 30269.6 1247.03   1
  -9 -17  15 31451.1 1352.20   1
  15 -17   9 28978.7 1271.16   1
 -15 -17   9 30833.3 1206.09   1
  11 -15  17 3866.56 525.639   1
  15 -17  11 4028.68 491.531   1
  11 -17  15 3835.80 515.929   1
  17 -15  11 4088.29 479.086   1
 -15 -17  11 4221.97 450.880   1
 -11 -15  17 4174.72 483.028   1
 -11 -17  15 4320.24 491.897   1
  17 -13  15 9612.12 780.120   1
  15 -17  13 8943.43 765.165   1
  15 -13  17 8590.03 769.076   1
  17 -15  13 9598.11 768.714   1
  13 -17  15 9139.60 795.534   1
  13 -15  17 9156.95 812.933   1
 -13 -17  15 10477.7 761.828   1
 -13 -15  17 10459.1 751.783   1
  15 -17  15 6554.83 685.068   1
  17 -15  15 6385.89 663.680   1
  15 -15  17 6412.43 675.381   1
   1 -17  17 99.2906 99.3860   1
  -1 -17  17 251.423 162.397   1
  -3 -17  17 34525.9 1491.05   1
   3 -17  17 33471.9 1510.66   1
  17 -17   3 34215.8 1235.16   1
   5 -17  17 22392.5 1251.00   1
  -5 -17  17 23345.9 1220.26   1
  17 -17   5 23198.1 1055.94   1
  -7 -17  17 151237. 3092.08   1
  17 -17   7 146709. 2768.90   1
   9 -17  17 112.286 137.155   1
  17 -17   9 31.3868 97.3690   1
  -9 -17  17-85.4280 146.950   1
  11 -17  17 10239.3 870.234   1
  17 -17  11 11352.3 838.155   1
 -11 -17  17 11657.8 840.874   1
  17 -13  17 34376.8 1547.76   1
  17 -17  13 36741.1 1563.48   1
  13 -17  17 34410.7 1610.75   1
 -13 -17  17 39822.9 1531.10   1
  15 -17  17 2605.69 452.893   1
  17 -15  17 2975.50 470.319   1
  17 -17  15 2964.03 471.744   1
  17 -17  17 21571.1 1297.84   1
   0 -18   0 756110. 5812.09   1
   0 -18  -2 82622.6 1912.36   1
  -2 -18   0 85907.0 1973.19   1
   0 -18   2 86644.7 1978.79   1
   2 -18   0 84520.8 1935.79   1
  -2 -18  -2 25966.4 1084.59   1
  -2 -18   2 27778.4 1126.50   1
   2 -18   2 28017.9 1118.34   1
   2 -18  -2 26594.1 1084.37   1
   0 -18   4 154075. 2665.39   1
  -4 -18   0 153562. 2635.09   1
   4 -18   0 149960. 2570.92   1
   4 -18  -2 150.331 70.4649   1
   4 -18   2 87.0914 112.398   1
  -2 -18   4-64.3214 91.7109   1
   2 -18   4-121.052 138.447   1
  -4 -18  -2-93.1285 153.385   1
   4 -18   4 2148.62 303.539   1
  -4 -18   4 2592.95 350.536   1
   6 -18   0 96879.8 2061.69   1
  -6 -18   0 97619.5 2118.46   1
   0 -18   6 102906. 2225.06   1
  -2 -18   6 12702.9 776.095   1
  -6 -18   2 11855.9 740.336   1
   6 -18   2 12428.8 751.461   1
   2 -18   6 12005.9 762.669   1
   6 -18  -2 11684.3 706.836   1
   6 -18   4 10807.3 700.424   1
  -6 -18   4 11731.9 735.349   1
  -4 -18   6 11438.6 729.775   1
   4 -18   6 10691.9 710.526   1
   6 -18  -4 10019.4 658.657   1
  18  -6   6 5763.54 386.200   1
  -6 -18   6 5946.62 537.662   1
   6 -18   6 5219.61 506.854   1
   0 -18   8 23864.7 1105.67   1
  -8 -18   0 22215.7 1027.16   1
   8 -18   0 22479.0 987.294   1
   8 -18  -2 40946.1 1339.73   1
   2 -18   8 43640.8 1487.57   1
  -8 -18   2 44325.0 1432.65   1
   8 -18   2 42937.6 1392.58   1
  -2 -18   8 44449.7 1490.55   1
  -4 -18   8 22917.1 1073.25   1
   8 -18   4 22441.1 1029.48   1
  -8 -18   4 23611.5 1057.03   1
   4 -18   8 23087.2 1082.03   1
  18  -8   6 1715.13 229.284   1
   6 -18   8 1684.93 301.050   1
   8 -18   6 1620.54 294.966   1
  -8 -18   6 1703.93 292.347   1
  -6 -18   8 1722.30 294.090   1
  18  -8   8 2083.60 276.303   1
   8 -18   8 1765.59 308.142   1
  -8 -18   8 1870.71 319.458   1
   0 -18  10 28006.5 1217.66   1
  10 -18   0 25878.3 1071.81   1
   2 -18  10 6560.75 596.753   1
  10 -18   2 6391.06 542.163   1
  -2 -18  10 6963.49 603.257   1
 -10 -18   2 6517.84 543.517   1
  10 -18  -2 6036.66 510.019   1
   4 -18  10 14826.0 898.273   1
  10 -18   4 14887.7 842.357   1
  -4 -18  10 14913.7 886.765   1
 -10 -18   4 14751.8 837.391   1
  -6 -10  18 1105.81 240.123   1
  10 -18   6 1079.46 240.679   1
  -6 -18  10 1148.79 251.054   1
 -10 -18   6 1188.83 250.164   1
   6 -18  10 1104.19 266.562   1
  18 -10   6 1059.44 181.334   1
  18 -10   8 8560.24 571.717   1
  -8 -10  18 9423.90 665.102   1
   8 -18  10 8352.94 693.319   1
 -10  -8  18 9585.04 634.018   1
 -10 -18   8 9296.88 682.754   1
  -8 -18  10 9436.77 702.416   1
  10 -18   8 8332.27 676.460   1
  18 -10  10 23554.0 1008.34   1
  10 -18  10 22366.0 1135.11   1
 -10 -10  18 24405.8 1059.78   1
 -10 -18  10 24557.3 1136.66   1
   0 -18  12 141476. 2837.48   1
  12 -18   0 132642. 2433.87   1
   2 -18  12 57145.2 1813.98   1
  -2 -12  18 54574.2 1736.92   1
  12 -18   2 53723.1 1571.72   1
  -2 -18  12 57882.7 1805.33   1
   4 -18  12 110977. 2552.58   1
  -4 -12  18 115953. 2487.93   1
  12 -18   4 115277. 2360.86   1
 -12 -18   4 111931. 2321.10   1
  -4 -18  12 119519. 2584.21   1
  -6 -12  18 11756.1 797.888   1
  18 -12   6 12149.1 665.247   1
   6 -18  12 10926.2 811.389   1
 -12  -6  18 12459.1 675.447   1
  -6 -18  12 12679.6 839.751   1
 -12 -18   6 12027.1 767.070   1
  12 -18   6 11281.0 767.606   1
   8 -18  12 46972.6 1694.31   1
  -8 -12  18 50141.3 1617.94   1
  18 -12   8 48941.7 1432.60   1
 -12  -8  18 50177.8 1425.10   1
 -12 -18   8 51249.9 1607.98   1
  12 -18   8 47737.6 1620.44   1
  -8 -18  12 50707.5 1680.14   1
  18 -12  10 412.967 145.769   1
  18 -10  12 354.676 137.899   1
  12 -18  10 298.195 103.768   1
 -10 -12  18 294.277 121.092   1
  10 -18  12 263.106 147.318   1
 -12 -10  18 293.986 106.366   1
 -12 -18  10 277.435 119.456   1
 -10 -18  12 436.282 163.646   1
 -12 -12  18 81895.7 2000.29   1
  18 -12  12 74261.0 1993.17   1
  12 -18  12 74453.0 2174.96   1
 -12 -18  12 80898.9 2108.53   1
   0 -14  18 338.379 151.717   1
   0 -18  14 200.395 114.957   1
  14 -18   0 403.225 143.916   1
   2 -14  18 30476.3 1376.59   1
   2 -18  14 31507.7 1398.90   1
  -2 -18  14 33802.6 1429.10   1
  -2 -14  18 31031.3 1368.17   1
  14 -18   2 32105.5 1218.74   1
  14 -18  -2 30154.2 1139.05   1
   4 -14  18-104.023 90.9496   1
  -4 -14  18 11.0531 67.6711   1
  14 -18   4-48.3830 73.8622   1
   4 -18  14-31.8789 93.9203   1
  -4 -18  14 129.279 132.545   1
  -6 -14  18 1352.35 279.542   1
   6 -14  18 1352.39 306.038   1
  -6 -18  14 1439.76 296.767   1
  14 -18   6 1076.36 245.501   1
   6 -18  14 1234.63 278.856   1
  18 -14   6 1413.65 242.775   1
 -14 -18   6 1084.80 219.200   1
  -8 -14  18 14286.9 901.210   1
  18 -14   8 14518.5 822.122   1
   8 -18  14 13496.7 948.790   1
   8 -14  18 12750.9 927.768   1
  -8 -18  14 14647.8 929.704   1
  14 -18   8 13966.7 887.116   1
 -14 -18   8 14539.3 854.801   1
  18 -14  10 7916.95 635.688   1
 -10 -14  18 8161.99 668.731   1
  10 -18  14 7359.44 712.890   1
  10 -14  18 7595.72 719.016   1
 -14 -18  10 8604.19 668.440   1
  14 -18  10 8114.98 700.378   1
 -10 -18  14 8577.29 711.527   1
  18 -14  12 30875.9 1327.73   1
  12 -18  14 30390.3 1447.66   1
  14 -18  12 30930.5 1419.30   1
  18 -12  14 31243.5 1355.95   1
  12 -14  18 29489.0 1432.45   1
 -12 -18  14 34244.1 1409.00   1
 -12 -14  18 34802.8 1369.43   1
 -14 -18  12 33174.3 1335.52   1
  14 -18  14 3065.65 472.417   1
  18 -14  14 3113.65 446.716   1
  14 -14  18 3234.29 487.491   1
 -14 -18  14 3302.44 419.839   1
   0 -16  18 50290.2 1826.01   1
   0 -18  16 50228.2 1833.32   1
  16 -18   0 49317.4 1479.76   1
   2 -16  18 473.808 167.350   1
  -2 -16  18 406.298 162.228   1
   2 -18  16 632.893 210.103   1
  16 -18   2 508.585 164.928   1
  -2 -18  16 360.453 147.370   1
  -4 -18  16 39525.9 1604.43   1
   4 -16  18 38618.3 1634.39   1
   4 -18  16 36957.2 1592.18   1
  -4 -16  18 38372.2 1569.95   1
  16 -18   4 39029.2 1381.20   1
   6 -18  16 308.809 136.607   1
   6 -16  18 358.670 169.454   1
  -6 -16  18 588.176 228.233   1
  16 -18   6 292.807 133.647   1
  18 -16   6 429.272 162.935   1
  -6 -18  16 468.146 192.043   1
  -8 -16  18 17016.7 1033.57   1
   8 -16  18 15347.7 1047.13   1
   8 -18  16 15576.3 1053.14   1
  16 -18   8 16557.9 983.520   1
  -8 -18  16 17457.1 1055.68   1
  18 -16   8 16836.2 933.079   1
  18 -16  10 2693.75 386.900   1
  10 -18  16 2286.83 403.007   1
  10 -16  18 2363.38 410.944   1
  16 -18  10 2535.35 391.802   1
 -10 -16  18 2660.55 399.213   1
 -10 -18  16 2672.92 402.805   1
  18 -16  12 66917.9 2039.46   1
  18 -12  16 63672.8 2036.17   1
  12 -18  16 61892.8 2148.75   1
  16 -18  12 66165.7 2092.66   1
  12 -16  18 60082.7 2134.04   1
 -12 -18  16 72313.6 2107.99   1
 -12 -16  18 69994.7 2040.34   1
  14 -16  18 2255.75 416.025   1
  16 -18  14 2424.59 418.965   1
  18 -16  14 2608.13 419.146   1
  16 -14  18 2609.89 443.361   1
  14 -18  16 2119.32 400.070   1
  18 -14  16 2209.05 387.760   1
  18 -14  16 1598.32 255.600   2
  18 -16  14 1508.47 236.054   2
  16 -16  18 32115.6 1588.82   1
  16 -18  16 32196.2 1575.34   1
  18 -16  16 32539.1 1547.15   1
   0 -18  18 40549.4 1704.37   1
   2 -18  18 113.394 95.7294   1
  -2 -18  18 52.0640 74.9738   1
  -4 -18  18 69835.0 2213.48   1
   4 -18  18 65362.2 2210.16   1
  -6 -18  18 5302.76 610.243   1
   6 -18  18 5519.40 643.069   1
   8 -18  18 20.4434 128.900   1
  -8 -18  18 264.693 136.755   1
  18 -18   8 148.087 116.541   1
  10 -18  18 45228.8 1888.90   1
  18 -18  10 48151.2 1737.77   1
 -10 -18  18 50693.4 1839.32   1
  18 -18 -12 527.813 178.879   2
  18 -12  18 328.698 188.732   1
  12 -18  18 228.383 137.399   1
  18 -18  12 292.517 91.2704   2
  18 -18  12 420.268 176.448   1
 -12 -18  18 513.290 163.973   1
  18 -14  18 240.782 128.354   1
  18 -18  14 22.3757 69.3800   2
  18 -18  14 194.574 90.2589   1
  14 -18  18-29.1119 88.3774   1
  18 -16  18 14555.2 1075.41   1
  18 -18  16 15292.8 1091.38   1
  16 -18  18 15169.5 1114.03   1
  18 -18  18 10744.5 945.601   1
  -1 -19   1 942.520 255.384   1
   1 -19   1 786.429 215.322   1
   1 -19  -1 678.627 194.605   1
  -1 -19  -1 538.525 156.998   1
  -3 -19  -1 12.0643 82.0505   1
  -3 -19   1 29.7359 82.0705   1
   1 -19   3 61.6459 89.6546   1
   3 -19  -1 103.350 110.947   1
  -1 -19   3 207.580 169.426   1
   3 -19   1 100.575 85.7936   1
   1 -19  -3-36.2057 75.6640   1
   3 -19  -3 33560.9 1261.10   1
   3 -19   3 36032.6 1315.23   1
  -3 -19   3 36139.4 1339.53   1
  -1 -19   5 933.171 224.486   1
   5 -19  -1 858.742 201.575   1
   5 -19   1 1029.11 226.764   1
  -5 -19   1 892.184 203.917   1
   1 -19   5 751.701 209.125   1
  -5 -19  -1 748.025 179.777   1
   5 -19   3 588.914 180.552   1
  -5 -19   3 710.037 179.759   1
   5 -19  -3 755.552 191.160   1
   3 -19   5 727.019 178.881   1
  -3 -19   5 732.457 209.627   1
   5 -19   5 26473.7 1167.12   1
  -5 -19   5 28269.4 1191.34   1
  -1 -19   7 10651.3 741.557   1
  -7 -19   1 9924.66 706.567   1
   7 -19  -1 9779.47 679.438   1
   7 -19   1 10073.7 697.293   1
   1 -19   7 10269.1 738.224   1
  -3 -19   7 16379.0 924.805   1
   7 -19   3 16556.7 898.127   1
  -7 -19   3 16044.5 897.193   1
   7 -19  -3 14938.2 835.849   1
   3 -19   7 15689.9 905.860   1
   7 -19   5 7561.53 619.727   1
  -5 -19   7 8057.03 647.168   1
  -7 -19   5 7844.67 633.845   1
   5 -19   7 7483.14 625.329   1
  19  -7   7 86496.0 1625.30   1
  -7 -19   7 85167.2 2121.87   1
   7 -19   7 82861.3 2119.10   1
  -9 -19   1 13527.3 833.089   1
   9 -19   1 13424.5 804.288   1
   9 -19  -1 13811.2 803.751   1
   1 -19   9 14949.4 909.456   1
  -1 -19   9 14603.5 888.386   1
   3 -19   9 4746.15 504.865   1
   9 -19   3 4598.74 482.645   1
   9 -19  -3 4141.36 441.312   1
  -9 -19   3 4324.15 468.747   1
  -3 -19   9 4490.57 495.994   1
   9 -19   5 7814.54 631.789   1
  -5 -19   9 7815.10 644.875   1
  -9 -19   5 7880.42 630.665   1
   5 -19   9 7845.30 666.401   1
   7 -19   9 1448.54 274.855   1
   9 -19   7 1556.08 281.355   1
  -7 -19   9 1206.76 257.549   1
  -9 -19   7 1396.10 276.048   1
  -9  -9  19 19599.7 963.490   1
  19  -9   9 19753.4 874.329   1
   9 -19   9 18510.7 1034.23   1
  -9 -19   9 19778.9 1040.09   1
  11 -19   1 25309.0 1099.85   1
   1 -19  11 25971.7 1230.98   1
  11 -19  -1 25196.1 1093.20   1
  -1 -19  11 26538.9 1243.37   1
  -3 -19  11 2335.70 364.592   1
   3 -19  11 2561.62 400.573   1
 -11 -19   3 2253.24 339.375   1
  11 -19  -3 2310.34 324.218   1
  11 -19   3 2531.85 356.876   1
  -5 -11  19 39927.0 1469.10   1
   5 -19  11 39573.6 1538.36   1
  -5 -19  11 41101.8 1537.23   1
  11 -19   5 39135.5 1445.59   1
 -11 -19   5 41002.7 1460.62   1
 -11  -7  19 89930.0 1946.41   1
  -7 -11  19 88966.5 2168.39   1
   7 -19  11 83643.2 2275.13   1
  -7 -19  11 91358.5 2294.97   1
 -11 -19   7 86075.0 2146.65   1
  11 -19   7 83458.9 2164.29   1
  -9 -11  19 22147.6 1068.66   1
   9 -19  11 20970.0 1148.80   1
  19 -11   9 21187.1 952.811   1
  19  -9  11 20798.7 969.862   1
 -11  -9  19 22161.5 1010.98   1
  -9 -19  11 22197.2 1131.33   1
  11 -19   9 21182.5 1127.97   1
 -11 -19   9 22016.9 1095.63   1
  11 -19  11 54044.6 1862.49   1
  19 -11  11 56378.1 1652.27   1
 -11 -11  19 58758.8 1718.97   1
 -11 -19  11 60186.3 1854.88   1
  -1 -13  19 6073.10 617.707   1
   1 -19  13 6568.60 641.759   1
   1 -13  19 6223.74 619.749   1
  13 -19  -1 5801.96 522.516   1
  -1 -19  13 6472.28 638.793   1
  13 -19   1 6058.33 541.808   1
   3 -19  13 9946.65 797.723   1
  -3 -13  19 10570.2 801.744   1
  13 -19   3 10180.7 716.503   1
  -3 -19  13 10582.7 805.776   1
  -5 -13  19 2604.70 393.085   1
  13 -19   5 2602.03 373.522   1
  -5 -19  13 2332.58 393.788   1
   5 -19  13 2213.30 370.484   1
 -13 -19   5 2465.01 361.219   1
  -7 -13  19 5884.44 579.154   1
   7 -19  13 5329.26 596.552   1
 -13 -19   7 5132.85 520.846   1
  13 -19   7 5146.45 540.579   1
  -7 -19  13 5703.80 586.691   1
   9 -19  13 2672.73 421.731   1
  19 -13   9 2967.60 374.520   1
  -9 -13  19 3178.51 424.323   1
  -9 -19  13 2973.53 423.350   1
 -13 -19   9 2868.43 398.512   1
  13 -19   9 2806.87 403.507   1
  19 -11  13 1421.28 284.172   1
 -11 -19  13 1261.46 272.804   1
  13 -19  11 1186.87 272.284   1
 -13 -19  11 1312.19 274.969   1
  19 -13  11 1208.46 251.697   1
 -11 -13  19 1233.71 269.322   1
  11 -19  13 1127.96 282.630   1
  19 -13  13 351.285 171.785   1
  13 -19  13 191.775 163.465   1
 -13 -19  13 248.231 119.759   1
   1 -19  15 15658.4 1029.51   1
  -1 -19  15 14435.1 989.611   1
   1 -15  19 14825.8 994.719   1
  -1 -15  19 15014.4 994.773   1
  15 -19   1 14294.7 836.436   1
  15 -19  -1 13999.8 810.382   1
  -3 -15  19 8144.27 726.927   1
   3 -19  15 8296.45 749.597   1
   3 -15  19 8535.70 761.830   1
  -3 -19  15 9007.93 770.465   1
  15 -19   3 8320.49 644.465   1
  -5 -15  19 68910.6 2112.33   1
   5 -19  15 65792.8 2149.55   1
   5 -15  19 65663.8 2138.89   1
  15 -19   5 71748.1 1963.81   1
  -5 -19  15 72479.5 2169.26   1
  -7 -15  19 22262.2 1182.19   1
   7 -19  15 20721.4 1207.07   1
   7 -15  19 20311.0 1199.61   1
  15 -19   7 22507.7 1136.46   1
  -7 -19  15 22999.6 1219.10   1
   9 -19  15 45500.2 1807.70   1
  -9 -15  19 50528.3 1762.89   1
   9 -15  19 44877.4 1816.45   1
 -15 -19   9 48388.0 1617.14   1
  15 -19   9 47557.3 1710.13   1
  -9 -19  15 50455.5 1802.08   1
  11 -15  19 1401.61 336.249   1
  19 -11  15 2084.29 363.657   1
  15 -19  11 1563.84 325.150   1
 -11 -19  15 1913.98 367.484   1
  11 -19  15 1440.05 318.542   1
 -15 -19  11 1666.10 320.174   1
 -11 -15  19 1743.78 322.525   1
  19 -15  11 1630.15 301.361   1
  19 -13  15 1914.21 374.526   1
  15 -13  19 1688.46 370.791   1
  13 -15  19 1570.71 344.212   1
  19 -13  15 1272.45 224.491   2
  19 -15  13 1024.42 205.634   2
 -13 -19  15 1796.75 337.386   1
  19 -15  13 1673.94 317.131   1
  13 -19  15 1263.04 286.635   1
  15 -19  13 1900.06 361.686   1
  15 -15  19 27560.6 1475.43   1
  15 -19  15 29235.4 1494.55   1
  19 -15  15 30020.9 1442.89   1
  -1 -19  17 3811.18 520.158   1
  -1 -17  19 3591.05 496.025   1
   1 -17  19 3453.18 506.189   1
   1 -19  17 3803.93 534.804   1
   3 -17  19 911.999 263.803   1
  -3 -19  17 1157.15 298.219   1
   3 -19  17 1000.82 287.948   1
  -3 -17  19 904.545 256.338   1
   5 -17  19 4625.56 590.294   1
   5 -19  17 4725.32 607.005   1
  -5 -17  19 5062.10 596.705   1
  17 -19   5 5207.82 527.411   1
  -5 -19  17 5494.26 620.562   1
   7 -17  19 10981.7 916.347   1
   7 -19  17 11934.6 956.587   1
  -7 -17  19 12355.1 922.472   1
  17 -19   7 11980.8 833.138   1
  -7 -19  17 12018.5 924.525   1
   9 -17  19 7790.55 786.975   1
   9 -19  17 7920.98 777.603   1
  -9 -17  19 8173.48 744.718   1
  -9 -19  17 8760.04 775.808   1
  17 -19   9 7974.18 708.904   1
  19 -11  17 7203.95 692.187   1
  11 -19  17 7091.17 742.257   1
  11 -17  19 6546.12 722.651   1
  19 -17 -11 8277.15 564.313   2
  17 -19 -11 8278.57 564.958   2
  19 -17  11 4890.61 430.204   2
 -11 -19  17 7729.29 718.349   1
  19 -17  11 7415.11 667.719   1
  17 -19  11 7368.64 705.510   1
 -11 -17  19 7715.46 709.315   1
  19 -17 -13 3146.14 365.001   2
  17 -19 -13 2988.55 349.330   2
  13 -17  19 2447.43 448.891   1
  13 -19  17 2442.83 442.825   1
  19 -13  17 2815.68 464.971   1
  17 -13  19 2395.63 424.602   1
  19 -17  13 2752.02 427.434   1
  17 -19  13 1703.33 253.536   2
  19 -17  13 1700.43 259.214   2
 -13 -19  17 2873.51 424.726   1
  17 -19  13 2431.51 406.244   1
  15 -19  17 3348.67 525.007   1
  17 -15  19 3169.58 499.357   1
  15 -17  19 3257.83 521.758   1
  19 -15  17 3372.78 502.597   1
  17 -19  15 3434.95 516.211   1
  19 -17  15 3461.77 505.806   1
  19 -17  15 2024.57 283.347   2
  19 -17  17 1584.25 347.181   1
  17 -19  17 1917.25 401.879   1
  17 -17  19 1761.59 440.004   1
  -1 -19  19 70.3038 65.3784   1
   1 -19  19 119.879 81.3810   1
   3 -19  19 2957.71 482.455   1
  -3 -19  19 3130.54 482.926   1
   5 -19  19 320.801 213.561   1
  -5 -19  19 306.617 166.215   1
   7 -19  19 9701.84 895.357   1
  -7 -19  19 9863.55 851.686   1
  19 -19  -7 10296.8 622.153   2
  -9 -19  19 2139.70 404.256   1
   9 -19  19 2080.29 404.101   1
  19 -19   9 1468.26 267.112   2
  19 -19  -9 2082.82 290.361   2
  19 -11  19 25798.9 1388.39   1
  11 -19  19 25257.0 1477.57   1
  19 -19 -11 28531.9 1075.85   2
 -11 -19  19 28822.9 1428.40   1
  13 -19  19 3945.34 591.781   1
  19 -19 -13 4883.00 457.052   2
  19 -13  19 4398.55 582.683   1
  19 -19  13 3004.86 341.053   2
  19 -19 -15 11864.2 716.329   2
  15 -19  19 9955.37 931.747   1
  19 -15  19 10258.2 918.029   1
  19 -19  15 10162.0 888.908   1
  19 -19 -17-33.4330 71.0797   2
  19 -17  19-125.819 141.267   1
  17 -19  19 63.6846 108.335   1
  19 -19  17 35.4627 76.1786   1
  19 -19  19 1788.36 495.743   1
   0 -20   0 48948.0 1587.58   1
  -2 -20   0 59559.8 1751.31   1
   2 -20   0 57435.0 1707.35   1
   0 -20  -2 56333.9 1702.01   1
   0 -20   2 59449.7 1759.37   1
  -2 -20  -2 91933.9 2188.87   1
  -2 -20   2 99686.1 2279.04   1
   2 -20  -2 92508.8 2172.33   1
   2 -20   2 96840.6 2231.60   1
   4 -20   0 11295.0 751.329   1
   0 -20   4 11938.5 800.313   1
  -4 -20   0 10682.2 739.332   1
   4 -20  -2 49496.7 1577.77   1
  -4 -20   2 53801.3 1671.39   1
   2 -20   4 52695.9 1668.22   1
  -2 -20   4 53660.7 1692.37   1
   4 -20   2 51314.1 1621.64   1
   4 -20   4 30822.8 1279.80   1
  -4 -20   4 32309.4 1305.04   1
   6 -20   0 14420.4 863.467   1
   0 -20   6 15207.4 914.002   1
  -6 -20   0 14147.0 873.338   1
  -2 -20   6 35.4192 112.189   1
   6 -20   2 31.2208 89.9137   1
  -6 -20   2 48.7213 94.6936   1
   2 -20   6-66.5496 141.706   1
   6 -20  -2 71.2455 73.2847   1
  -6 -20   4 3413.79 445.263   1
   6 -20   4 3129.34 408.513   1
  -4 -20   6 3545.01 441.674   1
   4 -20   6 3432.22 425.296   1
  -6 -20   6 722.196 223.150   1
   6 -20   6 354.733 121.888   1
   8 -20   0 4857.96 499.549   1
   0 -20   8 4751.01 516.394   1
   8 -20  -2 23481.5 1095.34   1
  -2 -20   8 26260.5 1216.19   1
   8 -20   2 24625.7 1135.39   1
  -8 -20   2 24903.4 1155.58   1
   2 -20   8 25257.5 1210.00   1
   8 -20   4-34.4797 78.7016   1
   4 -20   8-8.07408 67.6350   1
  -8 -20   4-70.6991 105.734   1
  -4 -20   8 186.914 158.521   1
   8 -20   6 4026.22 480.372   1
   6 -20   8 4385.07 504.249   1
  -6 -20   8 4390.49 501.726   1
  -8 -20   6 4574.54 497.813   1
   8 -20   8 1564.90 311.979   1
  -8 -20   8 1390.72 268.861   1
  10 -20   0 136856. 2635.20   1
   0 -20  10 149435. 3004.88   1
 -10 -20   2 48855.5 1634.49   1
  10 -20  -2 46085.6 1519.61   1
   2 -20  10 50482.9 1752.63   1
  10 -20   2 48297.7 1598.23   1
  -2 -20  10 52895.4 1783.76   1
  -4 -20  10 36320.2 1465.54   1
 -10 -20   4 33871.3 1360.83   1
  10 -20   4 33802.3 1358.60   1
   4 -20  10 33793.6 1443.42   1
   6 -20  10 1288.07 299.177   1
 -10 -20   6 1104.17 248.450   1
  -6 -20  10 1049.78 247.609   1
  10 -20   6 1114.45 265.039   1
  -8 -10  20 1738.15 311.042   1
 -10  -8  20 1570.77 282.452   1
   8 -20  10 1465.84 317.916   1
  -8 -20  10 1633.30 311.088   1
  10 -20   8 1634.51 323.893   1
 -10 -20   8 1661.85 314.118   1
 -10 -10  20 60997.8 1771.37   1
 -10 -20  10 61998.1 1923.33   1
  10 -20  10 58543.4 1934.54   1
   0 -20  12 272.733 152.722   1
  12 -20   0 501.825 174.356   1
   2 -20  12 135.917 71.8576   1
  -2 -20  12 224.406 142.066   1
  12 -20  -2 64.6793 53.1558   1
  12 -20   2 145.933 67.6213   1
  -4 -12  20 4272.77 515.890   1
  12 -20   4 4240.60 484.060   1
   4 -20  12 3821.81 490.094   1
 -12 -20   4 3953.63 467.946   1
  -4 -20  12 5181.53 574.476   1
  -6 -12  20 4331.28 508.369   1
  -6 -20  12 4925.37 557.149   1
 -12 -20   6 4310.52 486.702   1
  12 -20   6 4579.23 521.162   1
   6 -20  12 4084.12 520.778   1
 -12  -8  20 22994.5 1016.37   1
  -8 -12  20 22054.6 1125.34   1
   8 -20  12 21628.5 1216.35   1
  -8 -20  12 23535.0 1210.51   1
 -12 -20   8 22561.5 1138.75   1
  12 -20   8 21772.7 1157.98   1
 -10 -12  20 11735.9 808.051   1
 -12 -10  20 11709.6 757.244   1
  20 -10  12 12105.3 775.749   1
  12 -20  10 11369.7 862.813   1
 -10 -20  12 12635.7 887.513   1
  10 -20  12 11587.2 888.548   1
 -12 -20  10 12036.4 835.712   1
  20 -12  12 468.107 170.322   1
 -12 -12  20 468.429 179.128   1
  12 -20  12 371.261 167.059   1
 -12 -20  12 560.778 171.975   1
   0 -14  20 34166.2 1513.61   1
  14 -20   0 34014.4 1318.57   1
   0 -20  14 34725.3 1544.01   1
   2 -20  14 109060. 2734.59   1
   2 -14  20 104070. 2674.03   1
  -2 -14  20 108410. 2667.20   1
  -2 -20  14 108650. 2710.63   1
  14 -20   2 105076. 2353.60   1
  -4 -14  20 86186.1 2354.08   1
   4 -20  14 84560.5 2427.95   1
   4 -14  20 85233.9 2441.42   1
  14 -20   4 87899.4 2212.80   1
  -4 -20  14 89797.4 2443.96   1
   6 -14  20 1140.27 294.580   1
  -6 -14  20 1140.68 274.544   1
   6 -20  14 925.353 263.676   1
  -6 -20  14 1017.64 256.999   1
  14 -20   6 964.089 235.606   1
   8 -14  20 847.601 288.427   1
 -14 -20   8 626.163 188.319   1
  14 -20   8 498.060 142.236   1
  -8 -20  14 448.403 168.314   1
  -8 -14  20 588.558 179.839   1
   8 -20  14 605.406 208.233   1
  20 -10  14 67591.3 1961.65   1
 -10 -14  20 73296.2 2111.11   1
  10 -14  20 64788.5 2217.83   1
  10 -20  14 68436.2 2247.26   1
 -10 -20  14 74290.6 2214.22   1
 -14 -20  10 70748.8 2043.49   1
  14 -20  10 68452.9 2137.22   1
  12 -14  20 16744.3 1139.20   1
  20 -14 -12 20385.4 906.995   2
  20 -12  14 18144.9 1043.16   1
  12 -20  14 17136.4 1126.04   1
  20 -12  14 11920.4 686.167   2
  20 -14  12 11899.2 678.571   2
 -14 -20  12 19309.9 1079.68   1
 -12 -20  14 19193.2 1105.48   1
  14 -20  12 17368.4 1109.63   1
 -12 -14  20 19024.3 1053.78   1
  20 -14  14 144194. 3038.24   1
  14 -14  20 135755. 3292.80   1
  14 -20  14 142610. 3298.68   1
   0 -16  20 867.855 226.132   1
   0 -20  16 974.543 258.240   1
  -2 -16  20 15734.3 1060.97   1
   2 -20  16 16669.4 1109.70   1
   2 -16  20 14772.6 1038.72   1
  16 -20   2 15711.3 911.012   1
  -2 -20  16 16641.7 1101.31   1
   4 -20  16 5383.03 641.359   1
   4 -16  20 5543.58 637.953   1
  -4 -16  20 5408.94 608.567   1
  16 -20   4 5712.86 563.534   1
  -4 -20  16 5734.63 636.764   1
   6 -16  20 1877.13 381.840   1
  -6 -20  16 1616.05 335.062   1
  16 -20   6 1746.46 322.281   1
  -6 -16  20 1564.01 332.441   1
   6 -20  16 1640.40 351.850   1
  -8 -16  20 15834.6 1041.56   1
   8 -16  20 14235.1 1060.00   1
   8 -20  16 13922.8 1039.64   1
  16 -20   8 15088.7 979.235   1
  -8 -20  16 15670.7 1046.67   1
  10 -16  20 1666.11 361.777   1
  20 -10  16 1996.19 353.700   1
  20 -16 -10 2173.21 297.692   2
  20 -16  10 1293.21 226.781   2
  20 -10  16 1078.28 221.426   2
 -10 -16  20 1965.26 364.511   1
 -10 -20  16 1888.97 349.536   1
  10 -20  16 1814.11 384.608   1
  16 -20  10 1964.00 359.747   1
  12 -16  20 4265.83 594.761   1
  20 -16 -12 4923.48 454.822   2
  12 -20  16 4300.63 591.565   1
  16 -20 -12 4516.54 424.784   2
  20 -12  16 4357.59 547.475   1
  20 -12  16 2752.16 333.548   2
  20 -16  12 3085.65 361.632   2
 -12 -20  16 4719.01 573.794   1
  16 -20  12 4655.59 576.617   1
 -12 -16  20 4648.05 540.939   1
  20 -16 -14 25509.0 1042.23   2
  20 -14  16 21548.4 1229.71   1
  16 -14  20 20623.5 1295.17   1
  14 -20  16 21971.2 1344.48   1
  16 -20 -14 25677.6 999.929   2
  14 -16  20 20045.7 1297.56   1
  20 -14  16 13125.5 747.880   2
  20 -16  14 13822.4 764.836   2
  16 -20  14 21701.1 1298.66   1
  16 -20  16 8559.92 841.307   1
  16 -16  20 8365.41 840.441   1
   0 -18  20 234.759 99.4184   1
   0 -20  18-0.85991 101.227   1
  -2 -18  20 36964.4 1678.78   1
  -2 -20  18 39082.2 1739.80   1
   2 -20  18 36560.6 1704.94   1
   2 -18  20 37308.8 1712.25   1
  -4 -20  18 26.6340 119.439   1
  -4 -18  20 206.128 154.924   1
   4 -20  18 112.389 123.295   1
   4 -18  20 116.757 136.814   1
  -6 -20  18 1253.93 322.567   1
   6 -20  18 1227.87 316.012   1
  -6 -18  20 1711.60 366.381   1
   6 -18  20 1489.23 351.838   1
  20 -18  -6 1438.46 224.561   2
  20 -18   6 1135.76 196.623   2
  18 -20  -8 1073.04 193.077   2
  20 -18  -8 1201.75 221.553   2
   8 -18  20 1239.38 322.709   1
  20 -18   8 741.697 184.180   2
  -8 -18  20 999.522 277.609   1
  -8 -20  18 1273.45 324.658   1
   8 -20  18 1127.12 319.057   1
  18 -20 -10 15773.4 776.575   2
  10 -20  18 14367.0 1097.62   1
  10 -18  20 14252.5 1114.11   1
  20 -18 -10 16306.7 808.848   2
  20 -18  10 9997.96 629.225   2
  18 -20  10 9513.68 595.447   2
 -10 -20  18 16725.4 1105.25   1
  18 -20  10 16111.7 1035.29   1
 -10 -18  20 16443.8 1085.18   1
  12 -18  20 2446.99 441.325   1
  18 -12  20 2294.59 429.999   1
  20 -12  18 2475.72 438.090   1
  18 -20 -12 2714.09 336.607   2
  20 -18 -12 2897.83 365.879   2
  20 -18  12 1539.90 249.369   2
  18 -20  12 1708.45 241.645   2
 -12 -20  18 2894.54 443.703   1
  12 -20  18 2321.74 431.788   1
  18 -20  12 2338.47 400.709   1
  18 -14  20 5056.93 647.550   1
  14 -20  18 5552.09 701.818   1
  20 -14  18 5290.21 644.860   1
  14 -18  20 5230.11 673.658   1
  18 -20 -14 5999.99 506.807   2
  20 -18 -14 6099.52 520.224   2
  20 -18  14 3334.45 370.347   2
  18 -20  14 5814.89 664.326   1
  18 -20  16 4081.85 585.311   1
  16 -20  18 4000.95 602.679   1
  20 -16  18 4094.48 586.374   1
  20 -18 -16 4740.46 461.718   2
  18 -20 -16 4955.06 462.784   2
  18 -16  20 3745.59 556.839   1
  16 -18  20 3877.01 578.554   1
  18 -18  20 1060.04 308.592   1
  18 -20  18 1045.15 292.161   1
   0 -20  20 5328.46 667.464   1
  20 -20   0 4231.70 394.964   2
   2 -20  20 25646.9 1478.34   1
  -2 -20  20 27904.2 1520.78   1
  20 -20   2 21244.6 890.699   2
  20 -20  -2 23124.3 940.113   2
   4 -20  20 240.290 119.681   1
  -4 -20  20 189.734 147.595   1
  20 -20   4 278.408 101.795   2
  20 -20  -4 51.5230 105.144   2
  20 -20  -6 1114.11 209.004   2
  20 -20   6 665.579 154.334   2
  -6 -20  20 1106.24 292.314   1
   6 -20  20 1180.51 308.683   1
  20 -20  -8 845.574 192.625   2
  20 -20   8 617.250 145.935   2
   8 -20  20 843.269 295.847   1
  -8 -20  20 934.792 277.117   1
  20 -20 -10-9.43157 69.1817   2
  20 -20  10 54.6885 68.5585   2
 -10 -20  20 25.3645 141.178   1
  10 -20  20 148.608 173.450   1
  20 -20 -12 677.478 162.006   2
  20 -12  20 545.377 189.602   1
  20 -20  12 271.560 74.5443   2
  12 -20  20 684.433 252.645   1
  20 -14  20 6665.36 747.965   1
  20 -20 -14 7243.15 565.378   2
  14 -20  20 6698.49 784.281   1
  20 -16  20 26736.2 1525.74   1
  16 -20  20 27540.8 1608.30   1
  20 -20 -16 31650.5 1194.67   2
  20 -20 -18 16651.8 873.886   2
  20 -20 -20 48371.1 1507.62   2
   1 -21   1-74.0954 64.5255   1
  -1 -21  -1-42.6464 62.2577   1
  -1 -21   1 98.4337 88.4776   1
   1 -21  -1 20.3339 100.575   1
   3 -21   1 95.5700 96.2353   1
  -3 -21  -1 61.7406 64.2975   1
  -3 -21   1 37.2562 114.712   1
   3 -21  -1 135.774 94.8219   1
   1 -21   3 193.736 107.135   1
  -1 -21   3 264.508 152.032   1
  -3 -21   3 2405.01 369.840   1
   3 -21   3 2595.99 381.059   1
   3 -21  -3 2202.55 348.043   1
  -5 -21   1 197.674 69.5662   1
   1 -21   5 398.817 177.633   1
  -1 -21   5 347.582 156.542   1
   5 -21   1 391.463 176.323   1
   5 -21  -1 182.761 88.3782   1
  -5 -21   3 6389.99 601.103   1
   5 -21  -3 6101.34 582.459   1
   3 -21   5 6869.12 632.307   1
   5 -21   3 6598.12 611.048   1
  -3 -21   5 6703.02 626.212   1
   5 -21   5 4595.79 523.879   1
  -5 -21   5 4579.91 517.302   1
   1 -21   7 15135.6 940.587   1
  -1 -21   7 14823.5 938.132   1
   7 -21  -1 13405.8 845.714   1
  -7 -21   1 14543.8 915.409   1
   7 -21   1 14277.9 882.887   1
   3 -21   7 3402.92 451.291   1
  -3 -21   7 3749.91 465.465   1
   7 -21  -3 3292.35 423.798   1
   7 -21   3 3787.77 468.738   1
  -7 -21   3 3595.31 449.867   1
  -5 -21   7 657.124 188.882   1
   5 -21   7 376.806 105.718   1
  -7 -21   5 278.246 112.151   1
   7 -21   5 437.058 146.256   1
   7 -21   7 20013.7 1105.87   1
  -7 -21   7 21460.9 1135.18   1
   9 -21   1 10303.0 755.321   1
  -1 -21   9 11095.2 829.069   1
   9 -21  -1 10449.6 746.916   1
   1 -21   9 11405.7 846.794   1
   9 -21  -3 49585.2 1628.08   1
  -3 -21   9 56396.7 1871.39   1
  -9 -21   3 53151.4 1768.31   1
   9 -21   3 52347.6 1721.77   1
   3 -21   9 54055.3 1843.84   1
   9 -21   5 45255.1 1644.13   1
  -5 -21   9 49356.6 1737.65   1
  -9 -21   5 47790.2 1670.89   1
   5 -21   9 46676.4 1722.22   1
   9 -21   7 33475.4 1438.51   1
  -9 -21   7 33729.8 1421.15   1
  -7 -21   9 34037.5 1443.44   1
   7 -21   9 32499.7 1443.14   1
  -9  -9  21 175490. 3063.24   1
  -9 -21   9 179569. 3327.97   1
  -1 -21  11 21213.6 1173.44   1
  11 -21   1 19898.0 1051.70   1
   1 -21  11 21836.7 1199.84   1
  11 -21  -1 19434.8 1015.66   1
   3 -21  11 1134.95 277.072   1
  -3 -21  11 1095.25 250.997   1
  11 -21   3 977.862 230.931   1
  -5 -11  21 5441.18 576.342   1
  -5 -21  11 5703.69 612.454   1
 -11 -21   5 4981.95 530.241   1
  11 -21   5 5603.73 573.881   1
   5 -21  11 5443.54 609.920   1
 -11  -7  21 10911.3 727.661   1
  -7 -11  21 11052.6 807.154   1
  11 -21   7 10058.2 787.253   1
  -7 -21  11 10828.0 840.589   1
 -11 -21   7 10903.5 809.252   1
   7 -21  11 10412.2 837.726   1
 -11  -9  21 4574.87 489.006   1
  -9 -11  21 4761.91 519.860   1
 -11 -21   9 4553.99 529.185   1
   9 -21  11 4267.53 551.978   1
  -9 -21  11 4721.94 548.560   1
  11 -21   9 4072.03 524.651   1
 -11 -11  21 18194.9 1003.59   1
 -11 -21  11 18728.4 1092.82   1
  11 -21  11 16824.2 1087.47   1
  -1 -13  21 2057.57 378.379   1
   1 -21  13 2294.48 396.820   1
  13 -21  -1 1901.64 312.570   1
  13 -21   1 2096.09 340.425   1
  -1 -21  13 2204.99 396.158   1
  -3 -13  21 33011.0 1470.80   1
   3 -21  13 32922.0 1523.75   1
  13 -21   3 32653.2 1364.12   1
  -3 -21  13 33242.8 1512.11   1
  -5 -13  21 34643.3 1491.16   1
  13 -21   5 33333.4 1414.96   1
   5 -21  13 33755.2 1555.15   1
  -5 -21  13 35273.4 1549.86   1
  -7 -13  21 46711.0 1720.44   1
  -7 -21  13 49205.1 1829.73   1
  13 -21   7 46622.1 1721.62   1
 -13 -21   7 47309.2 1689.88   1
   7 -21  13 45050.9 1815.45   1
  -9 -13  21 64347.5 1994.06   1
  -9 -21  13 65980.3 2101.26   1
   9 -21  13 61253.8 2125.05   1
 -13 -21   9 65126.6 2001.32   1
  13 -21   9 61501.5 2027.87   1
  21 -13 -11 11000.2 667.162   2
 -11 -13  21 9965.05 773.197   1
  21 -13  11 7257.70 535.368   2
  21 -11  13 6638.77 513.584   2
 -13 -21  11 10200.2 806.626   1
 -11 -21  13 10353.0 827.988   1
  13 -21  11 9725.11 831.467   1
  11 -21  13 9271.21 827.155   1
  13 -21  13 6485.84 702.176   1
 -13 -21  13 7213.95 689.872   1
  -1 -15  21 567.259 200.004   1
   1 -15  21 584.565 203.618   1
   1 -21  15 452.976 183.807   1
  -1 -21  15 355.236 167.337   1
  15 -21   1 662.856 195.585   1
  15 -21  -1 423.390 132.465   1
  -3 -15  21 2534.74 411.941   1
   3 -15  21 2891.18 480.550   1
   3 -21  15 2545.87 438.743   1
  -3 -21  15 2992.01 456.862   1
  15 -21   3 2926.50 413.779   1
   5 -15  21 1228.52 310.572   1
  -5 -15  21 1323.15 306.407   1
  15 -21   5 1092.48 255.421   1
  -5 -21  15 1786.99 353.767   1
   5 -21  15 1171.42 287.393   1
   7 -15  21-40.9648 64.8293   1
  21  -7  15 52.7276 50.0627   2
  -7 -21  15 119.601 125.663   1
  -7 -15  21 85.6824 85.4203   1
  15 -21   7 188.277 123.986   1
   7 -21  15 177.611 153.536   1
   9 -15  21 1652.90 381.053   1
  21 -15  -9 1734.75 272.400   2
  21  -9  15 1185.51 225.172   2
  21 -15   9 1243.66 210.673   2
  15 -21   9 1651.57 337.333   1
  -9 -15  21 1728.43 347.120   1
 -15 -21   9 1427.81 290.115   1
  -9 -21  15 1790.34 366.030   1
   9 -21  15 1573.23 356.562   1
  11 -15  21 1078.50 311.373   1
  21 -15 -11 1574.55 315.187   2
  21 -15  11 1002.06 198.028   2
  21 -11  15 719.169 172.096   2
 -15 -21  11 959.416 211.424   1
 -11 -21  15 1258.91 292.132   1
  15 -21  11 1445.80 317.769   1
  11 -21  15 1505.58 334.011   1
 -11 -15  21 1305.50 273.706   1
  15 -21 -13 6601.55 506.623   2
  15 -13  21 6042.30 716.856   1
  13 -15  21 6200.69 726.119   1
  21 -15 -13 7357.67 562.936   2
  21 -13  15 3826.48 413.711   2
  21 -15  13 4197.81 415.963   2
  13 -21  15 6327.45 718.689   1
 -13 -21  15 6705.63 680.680   1
  15 -21  13 6272.04 694.037   1
  15 -15  21 898.943 290.383   1
  21 -15  15 663.159 181.350   2
  15 -21  15 919.133 266.150   1
  -1 -21  17 131.932 147.409   1
   1 -21  17 107.379 72.0334   1
   1 -17  21 284.403 172.676   1
  -1 -17  21 179.498 158.556   1
  -3 -21  17 3141.68 504.498   1
  -3 -17  21 3320.84 497.536   1
   3 -17  21 3281.83 518.410   1
   3 -21  17 3072.97 489.873   1
  21 -17  -3 2926.48 328.796   2
   5 -17  21 350.463 205.536   1
  21 -17  -5 218.772 66.2004   2
  -5 -21  17 460.845 155.227   1
  -5 -17  21 546.901 228.281   1
  17 -21   5 507.472 178.610   1
   5 -21  17 360.169 201.045   1
  21  -5  17 279.840 110.921   2
  21 -17   5 351.094 121.415   2
   7 -17  21 8543.36 846.754   1
  -7 -17  21 8956.59 815.947   1
   7 -21  17 8790.69 850.016   1
  17 -21   7 8988.21 755.590   1
  -7 -21  17 9138.45 831.456   1
  21 -17   7 6011.31 487.218   2
  21  -7  17 5092.42 464.842   2
  21 -17  -7 8917.26 593.822   2
   9 -17  21 2560.63 458.205   1
   9 -21  17 2791.01 468.575   1
  -9 -21  17 3255.67 490.534   1
  17 -21   9 3352.51 473.267   1
  -9 -17  21 3062.17 463.041   1
  21  -9  17 1719.99 271.352   2
  21 -17   9 2127.65 286.349   2
  17 -21  -9 3636.11 373.052   2
  21 -17  -9 3481.40 388.114   2
  17 -21 -11 1692.20 261.628   2
  21 -17 -11 1626.72 271.864   2
  11 -17  21 1067.20 302.206   1
  21 -11  17 789.238 186.336   2
  21 -17  11 816.994 172.642   2
 -11 -21  17 1632.97 349.007   1
 -11 -17  21 1428.76 312.967   1
  17 -21  11 1616.30 352.726   1
  11 -21  17 1375.00 357.922   1
  13 -21  17 17989.4 1261.91   1
  21 -17 -13 20227.2 946.580   2
  13 -17  21 18537.4 1280.86   1
  17 -13  21 17001.8 1195.61   1
  17 -21 -13 20493.3 899.960   2
  17 -21  13 18360.9 1198.80   1
  17 -21 -15 3331.19 382.960   2
  17 -15  21 2686.33 490.243   1
  21 -17 -15 3371.86 392.341   2
  15 -17  21 2776.65 510.104   1
  21 -17  15 1674.79 262.891   2
  17 -21  15 2901.45 490.709   1
  15 -21  17 2551.20 465.884   1
  17 -21  17 2753.78 507.528   1
  21 -17 -17 3388.58 410.964   2
  17 -21 -17 3291.64 379.146   2
  17 -17  21 2190.23 437.269   1
  -1 -21  19 2100.44 407.988   1
  -1 -19  21 1958.56 399.074   1
   1 -21  19 2272.69 427.213   1
   1 -19  21 2352.08 453.387   1
  21 -19  -1 2182.75 298.953   2
  21 -19   1 1889.22 266.260   2
  -3 -21  19 314.277 156.396   1
   3 -19  21 263.106 152.890   1
  -3 -19  21 280.471 154.482   1
   3 -21  19 163.093 164.072   1
  21 -19   3 142.816 59.0862   2
  21 -19  -3 208.385 85.1571   2
  19 -21  -3 263.798 136.230   2
  -5 -21  19 216.625 151.875   1
   5 -19  21 367.300 241.159   1
   5 -21  19 198.163 111.670   1
  -5 -19  21 125.849 140.896   1
  19 -21  -5-47.1858 101.602   2
  21 -19  -5 50.4168 94.4066   2
  21 -19   5 74.6463 88.0317   2
   7 -21  19 6456.29 749.714   1
   7 -19  21 6418.88 765.663   1
  -7 -19  21 6352.97 708.191   1
  -7 -21  19 6817.78 744.252   1
  21 -19   7 4671.96 429.125   2
  19 -21   7 4657.03 414.245   2
  21 -19  -7 6817.26 522.937   2
  19 -21  -7 6484.53 493.762   2
   9 -19  21 286.349 186.227   1
  21 -19  -9 97.0550 57.5100   2
  19 -21  -9 367.322 117.271   2
  -9 -19  21 299.226 157.858   1
  -9 -21  19 273.012 146.344   1
   9 -21  19 304.710 180.031   1
  19 -21   9 144.034 103.906   2
  21 -19   9 159.205 77.1482   2
  19 -11  21 6304.09 718.386   1
  11 -21  19 6545.32 780.791   1
  11 -19  21 6979.50 807.745   1
  21 -11  19 6667.56 702.405   1
 -11 -21  19 7139.50 743.353   1
 -11 -19  21 7028.47 728.321   1
  19 -21  11 4328.77 410.074   2
  21 -19  11 4179.07 418.002   2
  21 -19 -11 7075.57 551.325   2
  19 -21 -11 6892.96 530.725   2
  19 -13  21 2819.85 479.471   1
  21 -19 -13 2848.24 361.284   2
  19 -21 -13 3273.01 363.563   2
  13 -21  19 2821.93 514.715   1
  13 -19  21 2864.91 513.533   1
  21 -19  13 2043.96 292.913   2
  19 -21  13 1776.31 260.186   2
  15 -19  21 330.471 191.468   1
  15 -21  19 218.703 211.041   1
  19 -21 -15 269.179 149.546   2
  19 -15  21 433.892 222.682   1
  21 -19 -15 242.404 139.998   2
  19 -17  21 389.597 197.277   1
  17 -19  21 181.269 118.007   1
  17 -21  19 233.785 170.789   1
  19 -21 -17 275.230 166.264   2
  21 -19 -17 466.773 247.226   2
  21 -19 -19 3389.15 399.431   2
  19 -21 -19 3540.98 402.462   2
   1 -21  21 652.548 247.304   1
  -1 -21  21 632.540 259.708   1
  21 -21   1 372.153 101.809   2
  21 -21  -1 500.275 142.311   2
   3 -21  21 21388.3 1397.26   1
  -3 -21  21 20817.4 1367.92   1
  21 -21   3 14988.8 770.773   2
  21 -21  -3 17376.5 832.879   2
   5 -21  21 19824.3 1364.19   1
  -5 -21  21 21175.2 1362.29   1
  21 -21  -5 18107.0 849.627   2
   7 -21  21 24512.6 1522.17   1
  -7 -21  21 24126.4 1448.49   1
  21 -21  -7 22442.4 960.413   2
   9 -21  21 42208.0 2009.14   1
  -9 -21  21 46435.1 1971.90   1
  21 -21  -9 42863.0 1343.68   2
  21 -11  21 12779.4 1034.63   1
  11 -21  21 13621.1 1146.71   1
  21 -21 -11 13421.1 760.413   2
  13 -21  21 69284.3 2608.82   1
  21 -21 -13 69817.2 1764.13   2
  21 -21 -15 455.431 132.840   2
  21 -21 -17 246.621 118.169   2
  21 -21 -19 1174.72 256.632   2
  21 -19 -21 1052.00 247.681   2
  19 -21 -21 1072.18 250.172   2
  21 -21 -21 82228.1 1940.86   2
   0 -22   0 628.903 202.651   1
  -2 -22   0 44369.7 1618.49   1
   0 -22   2 44774.4 1631.60   1
   2 -22   0 43531.5 1580.46   1
   0 -22  -2 42385.2 1581.37   1
   2 -22   2 122317. 2675.54   1
  -2 -22   2 124097. 2711.87   1
   4 -22   0 6951.38 643.702   1
  -4 -22   0 7078.38 651.721   1
   0 -22   4 6763.28 637.022   1
   4 -22  -2 23810.0 1179.43   1
  -4 -22   2 25303.3 1226.94   1
   2 -22   4 25680.6 1242.68   1
  -2 -22   4 26329.1 1258.63   1
   4 -22   2 25366.6 1228.67   1
  -4 -22   4 17496.9 1028.90   1
   4 -22   4 16924.2 1008.91   1
   0 -22   6 14784.8 952.456   1
   6 -22   0 13415.2 879.801   1
  -6 -22   2 13626.7 906.318   1
   2 -22   6 13414.8 914.264   1
   6 -22  -2 12727.9 853.595   1
  -2 -22   6 13908.8 930.012   1
   6 -22   2 13264.0 887.103   1
   4 -22   6 23415.7 1213.06   1
  -6 -22   4 23589.5 1210.70   1
   6 -22   4 22619.0 1180.04   1
  -4 -22   6 23469.4 1204.16   1
  -6 -22   6 49.1172 89.7966   1
   6 -22   6-16.7627 127.301   1
   0 -22   8 64010.9 2032.83   1
   8 -22   0 56755.0 1825.71   1
   2 -22   8 65422.7 2051.71   1
  -2 -22   8 66567.2 2066.73   1
   8 -22  -2 58657.4 1848.64   1
  -8 -22   2 62750.7 1956.41   1
   8 -22   2 63269.5 1928.88   1
  -4 -22   8 1546.27 320.410   1
   8 -22   4 1143.38 275.644   1
   4 -22   8 1242.65 285.591   1
  -8 -22   4 1156.73 281.406   1
   6 -22   8 3851.53 509.069   1
   8 -22   6 3863.48 504.985   1
  -8 -22   6 4158.53 522.735   1
  -6 -22   8 4200.42 511.473   1
   8 -22   8 2885.41 440.603   1
  -8 -22   8 2556.07 410.787   1
   0 -22  10 3104.52 451.635   1
  10 -22   0 2868.07 405.895   1
  -2 -22  10 7536.41 712.880   1
  10 -22  -2 6867.32 633.160   1
   2 -22  10 6968.99 696.131   1
  10 -22   2 7012.26 651.872   1
  -4 -22  10 6019.87 638.958   1
 -10 -22   4 5528.67 582.438   1
  10 -22   4 5309.54 576.441   1
   4 -22  10 5422.49 621.616   1
  10 -22   6 3616.80 488.598   1
  -6 -22  10 3693.85 512.830   1
 -10 -22   6 3250.52 452.592   1
   6 -22  10 3256.02 476.591   1
 -10  -8  22 20442.2 1040.90   1
  -8 -10  22 20025.6 1084.96   1
  10 -22   8 18436.5 1114.90   1
 -10 -22   8 19685.5 1133.51   1
  -8 -22  10 19615.3 1151.81   1
   8 -22  10 19015.4 1161.19   1
 -10 -10  22 1676.75 311.055   1
 -10 -22  10 1638.15 310.602   1
  10 -22  10 1775.95 352.439   1
  12 -22   0 66444.3 1970.46   1
   0 -22  12 72562.4 2272.81   1
  12 -22   2 99544.6 2446.39   1
   2 -22  12 102994. 2713.05   1
  -2 -22  12 106180. 2730.62   1
  -4 -12  22 7399.11 698.223   1
  -4 -22  12 7609.30 728.299   1
   4 -22  12 7861.71 791.997   1
  12 -22   4 6696.54 642.569   1
  -6 -12  22 22531.9 1205.66   1
  -6 -22  12 24116.6 1300.66   1
  12 -22   6 21361.6 1190.02   1
 -12 -22   6 21820.5 1177.95   1
   6 -22  12 21504.2 1252.85   1
  -8 -12  22 42930.9 1654.13   1
  12 -22   8 41356.9 1691.66   1
  -8 -22  12 45130.8 1762.46   1
   8 -22  12 42765.3 1776.90   1
 -12 -22   8 43443.8 1677.88   1
  22 -10 -12 17117.0 836.798   2
 -10 -12  22 15706.1 986.209   1
  22 -12 -10 17178.5 839.140   2
  22 -10  12 10724.7 654.962   2
  22 -12  10 10861.0 655.083   2
 -12 -22  10 16382.0 1041.14   1
 -10 -22  12 16077.4 1047.06   1
  10 -22  12 14933.8 1067.01   1
  12 -22  10 14919.2 1032.41   1
  22 -12 -12 100916. 2068.10   2
 -12 -22  12 98408.7 2599.07   1
   0 -14  22 31703.8 1521.85   1
  14 -22   0 31443.7 1345.55   1
   0 -22  14 32800.7 1564.05   1
   2 -14  22 25753.1 1393.13   1
  -2 -14  22 26111.6 1380.63   1
  14 -22   2 25650.5 1240.51   1
   2 -22  14 25788.7 1404.15   1
  -2 -22  14 28736.9 1461.60   1
   4 -14  22 1003.08 308.233   1
  -4 -14  22 1002.92 284.690   1
   4 -22  14 907.697 277.523   1
  -4 -22  14 989.473 284.054   1
  14 -22   4 728.633 206.694   1
  22  -4  14 444.218 137.996   2
   6 -14  22 32069.8 1589.14   1
  -6 -14  22 34745.4 1546.51   1
  -6 -22  14 35969.7 1625.48   1
  14 -22   6 33928.6 1494.71   1
   6 -22  14 33920.2 1627.88   1
  22 -14  -6 34249.9 1157.56   2
   8 -14  22 1243.61 334.677   1
  22 -14  -8 1221.99 229.893   2
  22 -14   8 924.017 189.384   2
  22  -8  14 668.299 170.492   2
   8 -22  14 1140.21 301.224   1
  -8 -14  22 1392.68 306.197   1
  14 -22   8 1235.85 304.736   1
 -14 -22   8 1192.55 282.851   1
  -8 -22  14 1363.73 321.917   1
  10 -14  22 727.372 269.736   1
  22 -14 -10 785.163 195.149   2
  22 -10  14 465.528 133.106   2
  22 -14  10 482.000 133.852   2
 -14 -22  10 879.628 238.998   1
  10 -22  14 752.831 221.697   1
 -10 -22  14 691.677 208.574   1
  14 -22  10 580.721 189.636   1
 -10 -14  22 781.999 238.292   1
  12 -14  22 17678.6 1223.54   1
  22 -14 -12 20710.2 941.313   2
  22 -12  14 11619.0 715.890   2
  22 -14  12 12434.9 727.387   2
 -14 -22  12 19031.1 1143.37   1
  12 -22  14 18266.8 1218.03   1
 -12 -22  14 19929.9 1189.05   1
  14 -22  12 18064.3 1186.21   1
  22 -14 -14 1885.77 301.182   2
  14 -14  22 1720.29 411.419   1
  14 -22  14 1708.32 343.202   1
  22 -14  14 1133.02 220.277   2
   0 -16  22 89947.8 2653.52   1
   0 -22  16 93158.9 2736.04   1
   2 -16  22 46918.5 1947.03   1
  -2 -16  22 49620.8 1964.79   1
  16 -22   2 49736.9 1721.26   1
   2 -22  16 50726.7 2032.27   1
  -2 -22  16 49982.0 2001.06   1
  22 -16  -2 45764.0 1332.72   2
   4 -16  22 11855.0 988.282   1
  -4 -16  22 12963.3 990.656   1
   4 -22  16 12619.6 1016.39   1
  -4 -22  16 13254.5 1015.35   1
  16 -22   4 12534.8 883.631   1
  22 -16   4 10500.7 641.530   2
  22 -16  -4 12153.7 688.997   2
  -6 -16  22 14249.3 1036.85   1
   6 -16  22 14232.9 1087.68   1
  -6 -22  16 15716.5 1096.45   1
  16 -22   6 15760.8 1015.97   1
   6 -22  16 15000.1 1112.10   1
  22 -16   6 11504.4 674.584   2
  22 -16  -6 15180.8 787.751   2
   8 -16  22 2670.26 486.136   1
  -8 -16  22 2466.35 431.885   1
  -8 -22  16 2635.30 459.019   1
  16 -22   8 2455.35 410.234   1
   8 -22  16 2302.01 423.099   1
  22  -8  16 1651.04 271.790   2
  22 -16   8 1861.69 271.677   2
  22 -16  -8 2705.90 333.010   2
  22 -16 -10 12455.1 724.664   2
  10 -16  22 11665.9 997.426   1
  22 -16  10 8197.59 584.137   2
  22 -10  16 7473.92 574.728   2
  16 -22  10 12460.0 958.414   1
  10 -22  16 11570.0 995.223   1
 -10 -22  16 12846.2 989.985   1
 -10 -16  22 13338.1 975.275   1
  22 -16 -12 52415.6 1525.36   2
  12 -16  22 46806.7 2038.39   1
  22 -16  12 32001.8 1174.28   2
  12 -22  16 49537.3 2075.20   1
 -12 -22  16 51469.8 1963.41   1
  16 -22  12 48600.3 1951.16   1
  14 -16  22 7298.67 813.879   1
  22 -16 -14 9075.94 643.134   2
  16 -22 -14 9475.35 668.420   2
  16 -14  22 7367.60 798.129   1
  22 -16  14 5093.14 480.489   2
  22 -14  16 4761.84 466.576   2
  14 -22  16 7458.07 803.770   1
  16 -22  14 7763.72 789.966   1
  16 -22 -16 10881.6 666.922   2
  22 -16 -16 11624.2 742.660   2
  16 -16  22 8835.61 909.136   1
  16 -22  16 9447.46 912.086   1
   0 -22  18 11450.8 981.355   1
   0 -18  22 10930.3 955.826   1
  22 -18   0 9094.00 607.387   2
  -2 -22  18 264.185 153.966   1
  -2 -18  22 266.408 135.791   1
   2 -22  18 200.164 121.493   1
   2 -18  22 255.005 181.161   1
  22 -18  -2 343.928 125.347   2
  22 -18   2 187.088 87.7885   2
  -4 -22  18 301.694 161.495   1
  -4 -18  22 601.077 239.616   1
   4 -22  18 502.481 263.947   1
   4 -18  22 237.178 158.160   1
  22 -18  -4 178.183 55.2413   2
  22 -18   4 297.989 113.106   2
  -6 -22  18 1055.85 268.835   1
  -6 -18  22 1211.33 324.082   1
   6 -22  18 1037.21 314.042   1
  22 -18  -6 1134.80 224.927   2
   6 -18  22 1033.42 326.512   1
  22 -18   6 775.839 175.738   2
  22 -18  -8 300.708 145.672   2
   8 -18  22 266.622 183.685   1
  18 -22  -8 257.654 107.976   2
  22 -18   8 190.212 95.9621   2
  -8 -22  18 16.2798 91.5487   1
   8 -22  18 429.850 221.918   1
  -8 -18  22 279.366 165.762   1
  22 -18 -10 709.633 216.568   2
  18 -22 -10 829.811 172.558   2
  10 -18  22 1161.80 327.954   1
 -10 -18  22 701.090 240.486   1
 -10 -22  18 985.904 307.972   1
  10 -22  18 753.758 278.413   1
  22 -18  10 554.033 153.125   2
  22 -18 -12 2945.06 363.672   2
  18 -12  22 2372.46 458.988   1
  12 -18  22 2719.09 501.457   1
  18 -22  12 2451.12 429.672   1
 -12 -22  18 2445.16 435.096   1
  12 -22  18 2685.30 491.868   1
  22 -18  12 1729.94 285.302   2
  18 -22 -12 2752.68 331.556   2
  14 -18  22 9782.50 956.940   1
  22 -18 -14 11315.1 719.508   2
  18 -22 -14 11170.4 685.719   2
  18 -14  22 9745.08 924.551   1
  14 -22  18 10612.4 982.799   1
  18 -22  14 10532.9 935.098   1
  16 -22  18 22583.6 1441.87   1
  18 -22  16 22187.3 1394.38   1
  18 -16  22 21077.1 1400.35   1
  22 -16 -18 26045.8 1121.57   2
  18 -22 -16 24627.3 1027.81   2
  16 -22 -18 26534.0 1052.21   2
  22 -18 -16 25079.2 1086.40   2
  16 -18  22 21880.5 1433.51   1
  18 -22 -18 65320.8 1699.44   2
  22 -18 -18 63535.5 1757.09   2
   0 -22  20 35329.5 1795.65   1
   0 -20  22 34531.1 1747.80   1
  20 -22   0 27427.8 1020.95   2
  22 -20   0 27764.8 1069.85   2
  -2 -20  22 3420.87 554.171   1
   2 -22  20 3066.48 514.556   1
   2 -20  22 3274.72 552.442   1
  -2 -22  20 3775.90 574.351   1
  22 -20   2 2452.05 310.160   2
  20 -22  -2 3149.39 346.625   2
  22 -20  -2 2861.99 340.327   2
  -4 -20  22 2982.72 517.338   1
   4 -20  22 3113.20 536.205   1
   4 -22  20 2943.42 532.576   1
  -4 -22  20 2696.00 490.535   1
  22 -20   4 2120.53 299.426   2
  20 -22  -4 2809.14 331.840   2
  22 -20  -4 2548.87 323.496   2
  -6 -20  22 316.004 113.506   1
  -6 -22  20 526.748 210.748   1
   6 -20  22 569.868 268.575   1
   6 -22  20 691.954 297.950   1
  22 -20   6 373.128 118.540   2
  22 -20  -6 446.400 131.488   2
  20 -22  -6 255.318 59.5067   2
   8 -20  22 4592.49 670.593   1
   8 -22  20 5281.02 704.296   1
  -8 -22  20 5375.70 673.920   1
  -8 -20  22 4979.17 641.044   1
  22 -20   8 3519.27 386.486   2
  20 -22  -8 4750.16 433.290   2
  22 -20  -8 4487.08 437.557   2
  10 -20  22 10153.3 991.903   1
  10 -22  20 10282.3 998.588   1
 -10 -22  20 11316.9 973.088   1
 -10 -20  22 10897.2 954.114   1
  20 -22 -10 9975.39 637.325   2
  22 -20 -10 10358.3 678.536   2
  20 -12  22 1874.42 397.081   1
  12 -20  22 1950.08 448.047   1
  12 -22  20 1939.58 429.916   1
  20 -22  12 1417.89 237.260   2
  22 -20  12 1402.54 253.153   2
  20 -22 -12 1972.18 285.265   2
  22 -20 -12 2294.31 316.147   2
  20 -22 -14 121.074 57.4783   2
  22 -20 -14 134.810 84.4417   2
  20 -14  22 157.917 122.346   1
  22 -20  14 48.6937 72.2130   2
  14 -20  22-23.7581 75.9858   1
  14 -22  20 160.992 84.2651   1
  20 -22 -16 127.121 67.7603   2
  22 -20 -16 107.265 56.0224   2
  22 -18 -20 12598.9 790.692   2
  18 -22 -20 12047.9 732.228   2
  20 -22 -18 11682.6 726.854   2
  22 -20 -18 12042.9 751.945   2
  20 -20 -22 2419.44 343.635   2
  20 -22 -20 2434.16 332.576   2
  22 -20 -20 2377.82 341.759   2
   0 -22  22 36426.1 1868.60   1
  22 -22   0 28460.8 1083.13   2
   2 -22  22 14917.6 1197.42   1
  -2 -22  22 14834.6 1189.23   1
  22 -22   2 11470.0 686.844   2
  22 -22  -2 12056.6 712.711   2
  -4 -22  22 1391.32 364.793   1
   4 -22  22 1760.11 420.525   1
  22 -22   4 1086.55 206.562   2
  22 -22  -4 1488.94 255.492   2
  -6 -22  22-70.5533 127.151   1
   6 -22  22 143.082 181.371   1
  22 -22   6 115.054 146.581   2
  22 -22  -6 83.9787 127.591   2
   8 -22  22 54556.3 2327.56   1
  -8 -22  22 54501.6 2202.22   1
  22 -22  -8 48816.6 1449.06   2
 -10 -22  22 2159.05 443.926   1
  10 -22  22 1885.73 434.379   1
  22 -22  10 1098.47 206.852   2
  22 -22 -10 1829.44 284.620   2
  22 -22  12 8877.71 614.303   2
  22 -22 -12 14465.5 802.565   2
  22 -22 -14 17506.5 885.439   2
  22 -22 -16 2226.80 315.306   2
  22 -18 -22 43649.1 1467.27   2
  18 -22 -22 43343.5 1393.25   2
  22 -22 -18 42149.4 1381.42   2
  22 -20 -22 4189.67 454.359   2
  22 -22 -20 4009.74 437.850   2
  20 -22 -22 3964.93 438.007   2
  22 -22 -22 38351.9 1298.48   2
   1 -23  -1 6129.80 622.398   1
   1 -23   1 6119.40 621.903   1
  -1 -23   1 5781.70 608.170   1
  -1 -23  -1 5851.50 607.933   1
  -3 -23   1 6878.94 653.490   1
  -1 -23   3 7152.34 678.265   1
   3 -23  -1 6796.75 645.490   1
   3 -23   1 7134.60 663.553   1
   1 -23   3 7333.49 682.106   1
  -3 -23   3 7397.60 692.192   1
   3 -23   3 7166.05 671.849   1
   5 -23  -1 19008.8 1084.14   1
   5 -23   1 19441.7 1093.61   1
  -5 -23   1 20329.7 1142.19   1
   1 -23   5 20518.6 1152.37   1
  -1 -23   5 21236.3 1176.20   1
   3 -23   5 7853.08 708.446   1
  -5 -23   3 8150.08 727.603   1
   5 -23   3 7164.70 677.695   1
  -3 -23   5 8499.97 736.205   1
  -5 -23   5 2243.90 396.089   1
   5 -23   5 2342.53 390.517   1
   7 -23  -1 41371.2 1602.56   1
   7 -23   1 43569.2 1645.43   1
   1 -23   7 45497.6 1753.45   1
  -1 -23   7 45733.6 1758.14   1
  -7 -23   3 4538.19 530.527   1
   3 -23   7 4741.19 565.626   1
  -3 -23   7 4830.82 570.585   1
   7 -23   3 4135.46 513.074   1
   5 -23   7 6966.66 694.690   1
  -7 -23   5 6664.64 656.814   1
   7 -23   5 6620.32 662.554   1
  -5 -23   7 6906.45 683.571   1
  -7 -23   7 51700.4 1869.90   1
   7 -23   7 50728.7 1857.66   1
   1 -23   9 34669.6 1555.34   1
  -1 -23   9 35833.2 1577.52   1
   9 -23  -1 31006.3 1390.84   1
   9 -23   1 32132.1 1421.41   1
  -9 -23   3 19577.3 1142.21   1
   3 -23   9 19727.5 1182.19   1
  -3 -23   9 20634.9 1196.83   1
   9 -23   3 19873.7 1127.70   1
   9 -23   5 2212.64 390.475   1
  -5 -23   9 2612.89 438.471   1
   5 -23   9 2111.84 383.042   1
  -9 -23   5 1923.53 348.269   1
   9 -23   7 2442.01 409.160   1
  -9 -23   7 2202.57 383.481   1
   7 -23   9 2079.24 378.700   1
  -7 -23   9 2665.29 436.904   1
  -9 -23   9 21685.0 1228.97   1
   9 -23   9 21074.9 1235.49   1
  -9  -9  23 22772.9 1161.89   1
   1 -23  11 31110.9 1504.54   1
  -1 -23  11 31347.4 1506.46   1
  11 -23   1 28062.0 1328.47   1
  11 -23  -1 28906.5 1337.95   1
  -3 -23  11 2574.32 432.744   1
  11 -23   3 2477.05 392.884   1
   3 -23  11 2506.56 427.978   1
  -5 -23  11 42311.6 1754.96   1
  11 -23   5 41430.0 1667.16   1
 -11 -23   5 41572.5 1667.83   1
   5 -23  11 41908.9 1774.30   1
  -5 -11  23 43126.6 1697.06   1
  -7 -11  23 82598.7 2319.48   1
  23  -7 -11 88543.5 1869.44   2
  11 -23   7 81002.7 2383.96   1
  -7 -23  11 85869.3 2475.71   1
   7 -23  11 79700.7 2462.38   1
 -11 -23   7 82943.6 2375.18   1
  23 -11  -7 84190.5 1827.23   2
  23  -9 -11 28899.5 1089.20   2
  -9 -11  23 26352.8 1287.76   1
  23 -11  -9 27671.5 1062.47   2
  23  -9  11 17638.7 848.212   2
  23 -11   9 18547.4 870.235   2
  11 -23   9 25481.5 1375.83   1
 -11 -23   9 26930.8 1369.33   1
  -9 -23  11 26403.2 1378.30   1
   9 -23  11 25119.2 1386.26   1
 -11 -23  11 113938. 2840.73   1
  11 -23  11 106599. 2881.68   1
  13 -23  -1 2596.11 392.897   1
  13 -23   1 2846.85 415.383   1
   1 -23  13 2661.67 454.183   1
  -1 -23  13 2936.39 464.827   1
   1 -13  23 2788.83 449.572   1
  -1 -13  23 2801.38 452.755   1
  -3 -13  23 5308.11 617.242   1
  -3 -23  13 5073.94 627.972   1
  13 -23   3 4366.95 530.969   1
   3 -23  13 4751.77 605.677   1
  23  -3  13 3088.83 340.424   2
  23 -13  -3 4489.97 414.741   2
  -5 -13  23 1384.08 317.117   1
   5 -23  13 1434.95 345.031   1
  13 -23   5 1467.89 314.716   1
  -5 -23  13 1521.89 337.864   1
  23  -5  13 857.553 186.379   2
  23 -13  -5 1619.08 259.019   2
  23 -13   5 1118.20 221.671   2
  23 -13  -7-58.9426 68.7533   2
  -7 -13  23-12.1906 107.062   1
  -7 -23  13 97.7531 95.3680   1
  13 -23   7 148.783 152.825   1
 -13 -23   7 44.1607 109.319   1
   7 -23  13 9.00709 139.374   1
  23  -7  13 172.193 98.9774   2
  23 -13   7 59.4209 45.8577   2
  23  -9 -13 12795.4 741.415   2
  -9 -13  23 11755.7 894.683   1
  23 -13  -9 12257.6 713.340   2
  23  -9  13 7545.95 562.230   2
  23 -13   9 8104.28 576.932   2
  13 -23   9 11496.7 930.278   1
 -13 -23   9 10845.4 868.211   1
  -9 -23  13 12494.4 961.711   1
   9 -23  13 11223.1 956.688   1
  23 -13 -11 130.960 121.442   2
  23 -11 -13 120.407 137.663   2
  23 -11  13 11.5840 67.5627   2
  23 -13  11-3.41527 81.0238   2
 -11 -23  13 116.444 135.869   1
  11 -23  13-41.1424 116.546   1
  13 -23  11-69.6350 146.978   1
 -13 -23  11-68.6667 75.6968   1
  23 -13 -13 17075.6 885.562   2
 -13 -23  13 15766.5 1068.39   1
  13 -23  13 14860.7 1103.96   1
  -1 -15  23 3555.21 538.558   1
   1 -15  23 3381.04 528.274   1
  15 -23   1 3252.14 447.382   1
   1 -23  15 2990.54 497.475   1
  -1 -23  15 3603.76 543.805   1
  23   1  15 2116.79 303.125   2
  23  -1  15 2052.48 288.383   2
  23 -15   1 2829.18 342.492   2
  23 -15  -1 2948.62 348.225   2
  -3 -15  23 14475.2 1056.49   1
   3 -15  23 13160.6 1044.94   1
  15 -23   3 13871.2 945.889   1
   3 -23  15 13456.3 1048.52   1
  -3 -23  15 13827.1 1061.63   1
  23 -15   3 11703.8 690.297   2
  23 -15  -3 12951.5 728.976   2
  -5 -15  23 20075.0 1232.78   1
   5 -15  23 19921.7 1284.05   1
  -5 -23  15 20479.2 1273.46   1
  15 -23   5 19260.6 1137.33   1
   5 -23  15 19543.4 1283.43   1
  23 -15   5 16497.3 814.793   2
  23 -15  -5 20220.4 912.492   2
  -7 -15  23 26867.6 1416.99   1
   7 -15  23 24479.1 1456.46   1
  -7 -23  15 28567.5 1493.35   1
  15 -23   7 25684.4 1356.81   1
   7 -23  15 25928.9 1474.28   1
  23  -7  15 16333.7 841.092   2
  23 -15   7 19113.4 898.865   2
  23 -15  -7 26598.2 1054.67   2
   9 -15  23 1870.12 409.058   1
   9 -23  15 1605.65 379.474   1
  -9 -23  15 2068.90 417.505   1
  -9 -15  23 1902.74 366.158   1
  15 -23   9 1919.62 374.274   1
  23  -9  15 1095.65 205.404   2
  23 -15   9 1122.10 199.845   2
  23 -15  -9 2206.53 307.127   2
  23 -15 -11 3014.00 372.926   2
  11 -15  23 2713.36 495.989   1
  23 -11  15 1936.09 306.310   2
  23 -15  11 1894.93 297.559   2
  15 -23  11 2816.34 466.364   1
  11 -23  15 2517.12 446.589   1
 -11 -23  15 2932.56 460.462   1
  23 -13 -15 1870.73 307.886   2
  23 -15 -13 1602.57 278.163   2
  15 -13  23 1492.27 363.819   1
  13 -15  23 1331.62 348.907   1
  23 -13  15 823.875 181.795   2
  23 -15  13 1093.86 231.156   2
  13 -23  15 1480.31 360.232   1
  15 -23  13 1308.96 314.844   1
 -13 -23  15 1457.04 326.783   1
  15 -15  23 5199.25 684.296   1
  23 -15 -15 5848.95 541.628   2
  15 -23  15 5472.71 700.912   1
   1 -23  17 793.972 249.658   1
  -1 -23  17 434.998 149.026   1
   1 -17  23 745.664 265.488   1
  -1 -17  23 677.500 227.910   1
  23 -17   1 482.912 145.700   2
  23 -17  -1 671.100 196.233   2
   3 -17  23 8971.97 880.456   1
  -3 -17  23 9428.45 878.093   1
   3 -23  17 9737.15 917.421   1
  -3 -23  17 9626.21 899.812   1
  23 -17   3 7212.70 547.534   2
  23 -17  -3 8346.75 590.169   2
   5 -17  23 1279.66 348.394   1
  -5 -23  17 1235.32 327.712   1
   5 -23  17 1728.56 484.594   1
  -5 -17  23 1416.32 353.877   1
  23  -5  17 819.765 202.421   2
  23 -17  -5 1160.52 234.266   2
  23 -17   5 938.781 207.055   2
  23 -17  -7 1112.00 225.821   2
   7 -17  23 1059.85 310.883   1
   7 -23  17 1057.48 308.326   1
  -7 -23  17 1174.79 318.001   1
  -7 -17  23 1061.01 301.295   1
  23 -17   7 860.697 183.021   2
  23  -7  17 633.763 153.888   2
   9 -17  23 1977.97 432.374   1
   9 -23  17 2120.54 432.742   1
  -9 -23  17 2485.66 457.463   1
  17 -23   9 2536.13 443.633   1
  -9 -17  23 2314.65 420.255   1
  23 -17   9 1461.76 257.444   2
  23  -9  17 1355.40 256.565   2
  23 -17  -9 2268.39 310.972   2
  23 -17 -11 386.714 147.579   2
  11 -17  23 117.720 92.6254   1
  23 -17  11 86.5130 54.9378   2
  23 -11  17 83.2496 56.5178   2
  11 -23  17 384.551 199.517   1
 -11 -23  17 390.447 200.128   1
  17 -23  11 305.341 175.618   1
  13 -17  23 2071.13 446.393   1
  23 -17 -13 2373.44 337.991   2
  17 -13  23 2272.17 446.918   1
  23 -17  13 1318.65 252.061   2
  17 -23  13 2707.03 473.270   1
  13 -23  17 2153.38 454.127   1
  17 -23 -15 6379.42 505.495   2
  15 -17  23 6099.45 759.646   1
  17 -15  23 5811.96 736.793   1
  23 -17 -15 6785.83 564.709   2
  23 -15 -17 6880.13 578.760   2
  23 -17  15 3702.46 406.786   2
  15 -23  17 5884.10 733.234   1
  17 -23  15 6118.71 725.969   1
  17 -23  17 6946.50 793.041   1
  23 -17 -17 8262.14 641.735   2
  17 -17  23 7106.99 811.335   1
  17 -23 -17 7949.01 577.926   2
   1 -23  19 10738.1 997.319   1
  -1 -23  19 10822.0 986.054   1
   1 -19  23 10492.7 966.957   1
  -1 -19  23 10800.6 974.542   1
  23 -19  -1 9126.28 619.523   2
  23 -19   1 8611.81 604.935   2
   3 -23  19-32.9318 140.950   1
  -3 -23  19-56.5889 136.496   1
   3 -19  23-30.7650 102.004   1
  -3 -19  23 38.9047 76.4607   1
  23 -19   3-29.0309 51.8596   2
  23 -19  -3 40.5954 56.0923   2
   5 -19  23 8744.12 904.780   1
  -5 -19  23 9096.78 887.970   1
   5 -23  19 8705.86 897.993   1
  -5 -23  19 9702.17 918.182   1
  23 -19   5 6875.08 541.963   2
  23 -19  -5 7825.26 590.167   2
   7 -19  23 15568.7 1210.95   1
  -7 -23  19 16406.2 1194.06   1
   7 -23  19 15688.3 1229.71   1
  -7 -19  23 15715.4 1146.86   1
  23 -19  -7 14506.2 795.368   2
   9 -19  23 12932.7 1116.09   1
  -9 -23  19 13995.6 1091.71   1
   9 -23  19 13328.1 1129.33   1
  -9 -19  23 13942.6 1075.19   1
  23 -19   9 9412.86 638.242   2
  23 -19  -9 13379.0 775.174   2
  19 -23  -9 13012.6 710.163   2
  19 -11  23 38477.1 1846.63   1
  11 -19  23 41197.9 2006.96   1
 -11 -23  19 42610.2 1884.07   1
  11 -23  19 40532.4 1977.69   1
  19 -23 -11 42095.2 1301.10   2
  23 -19 -11 42277.9 1384.42   2
  19 -13  23 5008.52 675.544   1
  13 -19  23 4970.64 701.660   1
  13 -23  19 5164.71 708.993   1
  23 -19  13 3253.36 380.926   2
  19 -23 -13 5695.50 489.347   2
  23 -19 -13 5233.06 482.447   2
  19 -15  23 9990.78 959.427   1
  23 -15 -19 11078.6 752.605   2
  23 -19 -15 11353.4 725.512   2
  15 -23 -19 12085.1 702.242   2
  19 -23 -15 10911.9 681.218   2
  23 -19 -17 1085.21 223.812   2
  17 -23 -19 1238.21 247.466   2
  23 -17 -19 1508.77 291.016   2
  19 -23 -17 1247.61 286.547   2
  19 -23 -19 12918.9 749.623   2
  23 -19 -19 13438.8 803.368   2
   1 -21  23 4709.79 655.080   1
  -1 -21  23 4967.07 680.554   1
   1 -23  21 4907.82 681.840   1
  -1 -23  21 5109.38 700.083   1
  23 -21   1 3887.06 410.146   2
  23 -21  -1 3662.26 383.730   2
  21 -23  -1 4070.84 396.638   2
   3 -21  23 13545.8 1143.44   1
  -3 -21  23 13996.2 1141.38   1
   3 -23  21 14161.0 1168.21   1
  -3 -23  21 13308.0 1115.69   1
  23 -21   3 9881.05 646.567   2
  21 -23  -3 10818.5 656.843   2
  23 -21  -3 11418.6 699.495   2
  -5 -21  23 997.468 307.964   1
  -5 -23  21 1003.43 302.104   1
   5 -21  23 844.282 306.980   1
   5 -23  21 1119.30 349.709   1
  23 -21   5 564.590 146.795   2
  21 -23  -5 739.882 180.396   2
  23 -21  -5 736.895 197.539   2
   7 -21  23 2668.20 517.236   1
  -7 -23  21 2947.46 521.708   1
   7 -23  21 2791.41 540.854   1
  -7 -21  23 2809.38 494.336   1
  23 -21   7 1857.50 280.150   2
  21 -23  -7 2238.40 303.660   2
  23 -21  -7 2607.63 322.615   2
   9 -21  23 4442.41 664.133   1
  -9 -23  21 5361.90 689.540   1
   9 -23  21 4955.99 707.842   1
  -9 -21  23 5345.56 696.243   1
  23 -21   9 3075.83 357.743   2
  23 -21  -9 4822.62 459.938   2
  21 -23  -9 4466.01 424.633   2
  21 -11  23 3828.51 589.648   1
  11 -21  23 4104.39 645.409   1
  11 -23  21 3993.95 627.407   1
  23 -21  11 2550.20 329.212   2
  21 -23 -11 4094.63 415.330   2
  23 -21 -11 3849.67 410.203   2
  21 -23 -13 11267.0 689.516   2
  23 -21 -13 10898.1 712.142   2
  21 -23 -15 9637.38 648.102   2
  23 -21 -15 9804.21 684.264   2
  17 -23 -21 2344.91 329.349   2
  23 -17 -21 2181.39 346.288   2
  23 -21 -17 1976.42 305.643   2
  21 -23 -17 2118.23 300.649   2
  21 -19 -23 3306.84 413.244   2
  19 -21 -23 3371.23 417.060   2
  23 -21 -19 3199.23 384.122   2
  19 -23 -21 3527.41 401.512   2
  23 -19 -21 3605.96 428.688   2
  21 -23 -19 3170.51 374.132   2
  21 -23 -21 17959.7 879.515   2
  23 -21 -21 18311.7 917.449   2
  21 -21 -23 18517.7 918.478   2
   1 -23  23 27990.0 1683.61   1
  -1 -23  23 27744.0 1663.75   1
  23 -23  -1 20741.7 934.681   2
  23 -23   1 21326.3 951.432   2
   3 -23  23 6600.76 823.427   1
  -3 -23  23 6222.22 773.206   1
  23 -23   3 4276.02 414.659   2
  23 -23  -3 4912.99 453.542   2
   5 -23  23 64405.1 2577.93   1
  -5 -23  23 65783.6 2518.44   1
  -7 -23  23 52895.9 2249.70   1
  23 -23  -7 46529.7 1423.48   2
  23 -23   9 6904.04 531.580   2
  23 -23  -9 9634.98 651.470   2
  23 -23  11 33264.3 1183.37   2
  23 -23 -11 50032.4 1495.29   2
  23 -23 -13 1826.38 280.188   2
  23 -23 -15 7624.62 580.853   2
  23 -17 -23 6267.99 569.178   2
  17 -23 -23 6554.88 530.903   2
  23 -23 -17 5531.59 494.887   2
  19 -23 -23 63068.2 1635.95   2
  23 -19 -23 61221.0 1700.57   2
  23 -23 -19 58561.8 1602.05   2
  21 -23 -23 9075.32 620.446   2
  23 -21 -23 9062.66 637.985   2
  23 -23 -21 8583.25 602.577   2
  23 -23 -23 93528.5 1948.88   2
   0 -24   0 198720. 3647.90   1
   2 -24   0 36959.4 1566.21   1
   0 -24   2 37178.8 1586.46   1
  -2 -24   0 38353.0 1610.20   1
   2 -24   2 111.645 113.090   1
  -2 -24   2 126.326 83.7683   1
   0 -24   4 42829.6 1706.71   1
  -4 -24   0 41061.8 1662.06   1
   4 -24   0 39611.8 1619.61   1
  -4 -24   2 15648.3 1028.29   1
  -2 -24   4 16439.4 1053.99   1
   4 -24   2 15531.3 1018.92   1
   4 -24  -2 15991.1 1023.21   1
   2 -24   4 16283.9 1050.65   1
  -4 -24   4 47990.5 1815.51   1
   4 -24   4 46701.8 1789.35   1
   0 -24   6 7964.25 753.109   1
   6 -24   0 7356.96 693.451   1
   6 -24   2 516.945 192.449   1
   2 -24   6 641.511 255.427   1
   6 -24  -2 575.344 186.240   1
  -6 -24   2 703.404 221.529   1
  -2 -24   6 314.504 182.448   1
   4 -24   6 769.948 226.221   1
  -4 -24   6 584.026 219.001   1
  -6 -24   4 592.750 185.947   1
   6 -24   4 519.759 185.356   1
  -6 -24   6 14246.3 1006.73   1
   6 -24   6 14883.8 1032.31   1
   0 -24   8 3354.51 494.255   1
   8 -24   0 2850.39 436.473   1
   2 -24   8 607.719 229.882   1
   8 -24   2 547.915 202.457   1
  -2 -24   8 718.700 250.470   1
   4 -24   8 6457.15 689.682   1
  -8 -24   4 5860.71 641.522   1
  -4 -24   8 6410.31 678.388   1
   8 -24   4 5739.84 618.032   1
   6 -24   8 4028.85 549.213   1
   8 -24   6 4348.73 553.785   1
  -8 -24   6 3718.33 517.379   1
  -6 -24   8 4113.11 547.265   1
  24  -8  -8 4265.17 406.455   2
  -8 -24   8 4077.52 546.561   1
   8 -24   8 3927.96 543.685   1
  24  -8   8 3189.58 350.501   2
  10 -24   0 115823. 2766.71   1
   0 -24  10 131891. 3158.17   1
   2 -24  10 9973.68 870.025   1
  10 -24   2 9365.59 788.174   1
  -2 -24  10 10181.2 877.233   1
   4 -24  10 4817.66 605.809   1
  -4 -24  10 4611.38 588.153   1
 -10 -24   4 4200.83 535.642   1
  10 -24   4 4094.01 532.634   1
  24  -6 -10 5250.14 460.353   2
  -6 -10  24 4956.97 581.950   1
   6 -24  10 4684.15 606.688   1
 -10 -24   6 4230.50 537.375   1
  10 -24   6 4605.30 580.747   1
  -6 -24  10 4657.93 584.961   1
  24  -6  10 3161.51 354.516   2
  24 -10   6 4070.82 397.249   2
  24 -10  -6 4918.10 439.490   2
  24 -10  -8 833.431 166.557   2
  24  -8 -10 656.089 186.851   2
 -10  -8  24 799.391 231.628   1
  -8 -10  24 519.412 203.021   1
  10 -24   8 408.533 205.442   1
  -8 -24  10 636.195 230.130   1
 -10 -24   8 562.245 205.400   1
   8 -24  10 696.024 233.183   1
  24  -8  10 391.936 134.151   2
  24 -10   8 439.960 137.256   2
 -10 -10  24 46597.4 1709.81   1
  24 -10 -10 47641.6 1425.41   2
  10 -24  10 43622.7 1860.06   1
 -10 -24  10 46959.1 1871.71   1
  12 -24   0 79628.5 2278.65   1
  24 -12   0 75109.4 1735.55   2
  -2 -12  24 2886.91 463.717   1
  24  -2 -12 2751.26 332.199   2
   2 -24  12 2580.90 449.835   1
  -2 -24  12 2942.74 487.417   1
  12 -24   2 2617.61 412.684   1
  24  -2  12 1577.36 244.371   2
  24   2  12 1849.22 260.823   2
  24 -12   2 2211.99 299.146   2
  24 -12  -2 2562.98 304.951   2
  24  -4 -12 8016.77 572.884   2
  -4 -12  24 7656.41 747.917   1
   4 -24  12 7386.48 782.157   1
  -4 -24  12 7564.66 765.067   1
  12 -24   4 7278.67 707.446   1
  24  -4  12 4946.85 447.849   2
  24 -12   4 5876.94 485.478   2
  24 -12  -4 7239.59 531.913   2
  -6 -12  24 1732.31 354.642   1
  24  -6 -12 1804.82 283.028   2
  24 -12  -6 1510.80 242.195   2
  -6 -24  12 1447.30 338.314   1
   6 -24  12 1552.07 345.197   1
  12 -24   6 1638.21 364.472   1
  24  -6  12 1020.57 232.786   2
  24 -12   6 1390.60 247.946   2
  24  -8 -12 8304.83 597.784   2
  -8 -12  24 8144.42 746.669   1
 -12 -24   8 7830.05 752.910   1
  12 -24   8 7742.99 769.401   1
  -8 -24  12 7952.81 783.111   1
   8 -24  12 7610.31 784.428   1
  24  -8  12 5127.54 475.715   2
  24 -12   8 5785.69 491.743   2
  24 -12  -8 8376.19 592.206   2
 -10 -12  24 16685.2 1060.90   1
  24 -12 -10 16548.5 851.720   2
  24 -10 -12 16765.1 864.374   2
  24 -10  12 10448.7 681.206   2
  24 -12  10 11150.5 696.272   2
  12 -24  10 15617.5 1120.19   1
 -12 -24  10 16149.1 1086.26   1
 -10 -24  12 16789.9 1133.93   1
  10 -24  12 15709.4 1136.62   1
  24 -12 -12 6248.47 545.778   2
  12 -24  12 6302.87 718.138   1
 -12 -24  12 6548.56 716.646   1
   0 -14  24 77588.2 2505.88   1
  14 -24   0 75566.9 2214.05   1
   0 -24  14 80477.8 2575.38   1
  24   2 -14 19297.6 862.614   2
   2 -14  24 18270.8 1225.68   1
  -2 -14  24 18820.0 1213.13   1
  -2 -24  14 19547.0 1255.86   1
  14 -24   2 18305.5 1110.58   1
   2 -24  14 19069.1 1260.88   1
  24  -2  14 11095.6 684.847   2
  24   2  14 11251.3 670.801   2
  24 -14   2 15455.5 795.904   2
  24 -14  -2 17324.7 845.201   2
  -4 -14  24 49558.6 1961.57   1
  24   4 -14 51774.4 1403.60   2
   4 -14  24 49526.7 2039.57   1
  14 -24   4 50639.4 1874.33   1
  -4 -24  14 54060.3 2097.00   1
   4 -24  14 50222.9 2060.04   1
  24 -14   4 40947.9 1308.94   2
  24 -14  -4 48102.3 1425.16   2
   6 -14  24 319.007 173.876   1
  24  -6 -14 380.393 172.752   2
  24 -14  -6 78.7363 85.2259   2
  -6 -14  24 192.145 122.087   1
  -6 -24  14 213.763 188.496   1
   6 -24  14 207.859 155.075   1
  14 -24   6 146.974 106.782   1
  24  -6  14 93.8514 84.7941   2
  24 -14   6-25.5201 81.9862   2
  24 -14  -8-1.68060 52.7773   2
   8 -14  24 85.8112 183.769   1
  24  -8 -14 160.094 115.900   2
  14 -24   8-33.8373 106.613   1
   8 -24  14-77.5247 116.566   1
  -8 -24  14-146.986 218.924   1
  -8 -14  24-14.1841 95.6450   1
  24  -8  14 65.0123 114.081   2
  24 -14   8-41.1952 75.9760   2
  24 -10 -14 13132.4 785.462   2
 -10 -14  24 12440.9 940.169   1
  10 -14  24 12483.3 1062.31   1
  14 -24  10 12660.7 1005.47   1
 -10 -24  14 13137.9 1019.28   1
 -14 -24  10 12287.5 944.406   1
  10 -24  14 11966.3 1009.97   1
  24 -14  10 8241.50 611.141   2
  24 -10  14 7334.15 579.975   2
  24 -14 -10 12585.1 755.395   2
  24 -14 -12 9745.41 672.381   2
  24 -12 -14 10565.2 701.234   2
  12 -14  24 8854.24 904.021   1
  24 -14  12 6000.25 533.714   2
  24 -12  14 6151.37 525.215   2
 -14 -24  12 9640.30 847.707   1
  14 -24  12 9565.07 894.903   1
 -12 -24  14 9613.68 869.124   1
  12 -24  14 9616.09 921.287   1
  24 -14 -14 21734.9 1013.04   2
  14 -14  24 18528.1 1326.47   1
  14 -24  14 19208.2 1301.96   1
   0 -16  24 12752.3 1035.01   1
   0 -24  16 13502.5 1083.64   1
  24 -16   0 11699.7 714.216   2
   2 -16  24 235.747 168.950   1
  -2 -16  24 154.874 176.039   1
   2 -24  16 49.4556 144.533   1
  -2 -24  16 308.123 176.560   1
  24  -2  16-30.8625 64.9837   2
  24 -16   2 6.18935 48.8779   2
  24 -16  -2 319.670 128.354   2
   4 -16  24 176.219 125.886   1
  -4 -16  24 236.117 157.032   1
  16 -24   4 197.507 145.414   1
   4 -24  16 224.082 131.091   1
  -4 -24  16 258.792 166.248   1
  24  -4  16 65.9928 71.1164   2
  24 -16   4 142.446 96.9043   2
  24 -16  -4-6.15783 98.5279   2
   6 -16  24 1276.36 356.766   1
  24   6 -16 1069.11 209.470   2
  24 -16  -6 947.735 197.650   2
  16 -24   6 1188.13 299.081   1
   6 -24  16 1283.24 324.142   1
  -6 -16  24 1040.02 307.757   1
  -6 -24  16 1096.84 313.007   1
  24  -6  16 617.096 154.935   2
  24 -16   6 763.117 181.989   2
   8 -16  24 77.6402 169.575   1
  24 -16  -8 124.412 83.8822   2
  24  -8  16 96.9189 67.1654   2
  24 -16   8-61.2327 64.7509   2
  -8 -24  16 130.888 153.904   1
   8 -24  16 110.746 93.2055   1
  16 -24   8 161.287 129.822   1
  -8 -16  24 159.585 144.883   1
  24 -16 -10 825.740 200.475   2
  10 -16  24 325.256 170.942   1
  24 -10 -16 751.984 216.878   2
  16 -24  10 425.324 141.749   1
  10 -24  16 444.938 192.967   1
 -10 -24  16 607.915 265.925   1
 -10 -16  24 570.837 202.157   1
  24 -16  10 370.514 132.369   2
  24 -10  16 212.423 113.322   2
  24 -12 -16 2202.00 353.709   2
  12 -16  24 1872.90 418.097   1
  12 -24  16 2148.56 443.647   1
 -12 -24  16 1983.96 389.273   1
  16 -24  12 1749.20 393.810   1
  24 -16  12 1386.60 254.864   2
  24 -12  16 1267.90 248.105   2
  24 -16 -12 2120.73 326.838   2
  14 -16  24 3696.20 595.645   1
  24 -16 -14 4044.13 445.433   2
  16 -14  24 3687.78 582.936   1
  24 -14 -16 4283.62 468.176   2
  24 -14  16 2299.90 329.191   2
  24 -16  14 2673.76 352.934   2
  16 -24  14 3788.20 585.761   1
  14 -24  16 3884.32 598.727   1
  16 -24  16 17952.1 1297.76   1
  16 -16  24 18105.6 1331.18   1
  24 -16 -16 19415.5 978.015   2
   0 -24  18 12029.2 1050.06   1
   0 -18  24 11097.7 1004.10   1
  24 -18   0 9520.58 641.704   2
  -2 -18  24 3175.67 533.884   1
   2 -18  24 3178.69 541.700   1
   2 -24  18 3160.43 535.659   1
  -2 -24  18 2886.10 520.332   1
  24 -18   2 2452.69 320.733   2
  24 -18  -2 2851.68 357.023   2
   4 -24  18 2126.99 460.339   1
  -4 -24  18 1422.78 362.232   1
  -4 -18  24 1609.33 370.740   1
   4 -18  24 1653.02 405.177   1
  24 -18  -4 1514.50 248.567   2
  24 -18   4 1252.12 229.071   2
   6 -18  24 2814.34 527.098   1
  -6 -18  24 2496.62 455.582   1
  -6 -24  18 2861.69 495.864   1
   6 -24  18 2754.92 515.386   1
  24 -18   6 1947.34 281.727   2
  24 -18  -6 2606.85 334.704   2
   8 -18  24 1431.17 380.085   1
  24 -18  -8 1295.45 240.303   2
  -8 -24  18 1896.74 425.500   1
   8 -24  18 1601.94 404.248   1
  -8 -18  24 1466.94 324.313   1
  24 -18   8 920.905 194.204   2
  10 -18  24 16986.0 1299.36   1
 -10 -24  18 17786.7 1233.53   1
  10 -24  18 17215.6 1288.93   1
  24 -18 -10 17166.5 891.762   2
  12 -18  24 32259.2 1785.19   1
  18 -12  24 29325.2 1644.87   1
  24 -12 -18 34228.7 1302.11   2
  12 -24  18 31100.8 1740.16   1
  24 -18 -12 31386.6 1208.98   2
  24 -18 -14 32.3946 81.3212   2
  18 -14  24 230.313 181.986   1
  24 -14 -18 300.587 176.235   2
  14 -18  24 143.225 127.806   1
  24 -18  14 121.168 94.7471   2
  14 -24  18 15.3928 113.094   1
  24 -16 -18 9779.07 697.889   2
  18 -24 -16 9589.79 627.967   2
  24 -18 -16 9484.33 679.933   2
  18 -24 -18 2680.24 331.909   2
  24 -18 -18 3010.22 392.338   2
   0 -24  20 4682.54 664.865   1
   0 -20  24 5091.92 696.241   1
  24 -20   0 4032.02 414.323   2
   2 -24  20 1261.17 351.187   1
  -2 -24  20 1297.74 356.296   1
   2 -20  24 1168.07 339.430   1
  -2 -20  24 1267.39 339.183   1
  24 -20   2 845.255 183.670   2
  24 -20  -2 906.682 215.645   2
   4 -20  24 4203.42 646.583   1
  -4 -20  24 4510.86 647.295   1
   4 -24  20 4741.09 678.730   1
  -4 -24  20 4907.55 678.047   1
  24 -20   4 3310.48 373.494   2
  24 -20  -4 3495.42 392.903   2
   6 -20  24 6596.47 816.690   1
  -6 -24  20 7027.73 800.317   1
  -6 -20  24 7235.40 823.738   1
   6 -24  20 7015.08 843.539   1
  24 -20   6 5022.93 468.362   2
  24 -20  -6 6292.77 533.182   2
   8 -24  20 399.183 182.090   1
  -8 -20  24 312.477 182.326   1
   8 -20  24 344.192 183.016   1
  -8 -24  20 503.575 250.538   1
  24 -20   8 434.888 138.431   2
  24 -20  -8 325.643 122.630   2
  10 -20  24 18952.2 1383.29   1
 -10 -24  20 20954.5 1355.50   1
  10 -24  20 19739.8 1409.77   1
  24 -20 -10 19540.6 951.223   2
  20 -12  24 4109.33 622.284   1
  24 -20  12 2510.90 327.878   2
  24 -20 -12 4170.08 437.354   2
  20 -24 -12 4248.95 411.233   2
  24 -14 -20 7921.60 635.622   2
  24 -20 -14 6410.73 551.003   2
  20 -24 -14 6371.11 512.576   2
  16 -24 -20 6882.14 534.110   2
  24 -16 -20 7586.03 619.685   2
  24 -20 -16 6121.06 537.040   2
  20 -24 -16 6473.63 523.940   2
  18 -24 -20 3020.20 351.742   2
  24 -18 -20 3132.23 409.043   2
  24 -20 -18 3277.69 394.871   2
  20 -24 -18 2990.34 350.213   2
  20 -20 -24 34301.4 1264.16   2
  24 -20 -20 32246.3 1232.80   2
  20 -24 -20 33196.0 1177.51   2
   0 -22  24 10255.5 1010.58   1
   0 -24  22 9300.41 976.829   1
  24 -22   0 7464.56 571.239   2
   2 -22  24 11369.5 1082.64   1
  -2 -22  24 11880.9 1083.96   1
   2 -24  22 11376.5 1066.86   1
  -2 -24  22 11163.2 1045.12   1
  24 -22   2 8172.61 599.486   2
  24 -22  -2 8619.91 611.462   2
   4 -24  22 1420.45 377.726   1
  -4 -22  24 1704.82 404.838   1
  -4 -24  22 1621.92 386.959   1
   4 -22  24 1633.01 418.477   1
  24 -22   4 898.538 184.843   2
  22 -24  -4 1011.64 216.293   2
  24 -22  -4 1260.12 239.159   2
  -6 -24  22 8019.14 881.053   1
  -6 -22  24 7920.23 864.729   1
  24 -22   6 5324.96 489.346   2
  22 -24  -6 6938.61 538.124   2
  24 -22  -6 7084.06 580.458   2
  24 -22   8 2154.12 312.972   2
  24 -22  -8 3332.91 390.119   2
  22 -24  -8 3118.55 368.673   2
  24 -22  10 1532.37 263.640   2
  24 -22 -10 2088.57 309.441   2
  22 -24 -10 2190.35 302.393   2
  24 -22 -12 259.500 56.4536   2
  24 -22  12 46.1110 66.4568   2
  22 -24 -12 143.446 63.1187   2
  22 -24 -14 107.790 49.8899   2
  24 -22 -14 79.7217 107.297   2
  16 -24 -22 4001.24 406.848   2
  24 -16 -22 4400.74 486.880   2
  24 -22 -16 4030.21 418.426   2
  22 -24 -16 3713.41 391.935   2
  22 -18 -24 2409.59 352.497   2
  18 -22 -24 2202.63 310.738   2
  24 -18 -22 2391.86 346.124   2
  18 -24 -22 2243.51 306.409   2
  24 -22 -18 2063.35 312.383   2
  22 -24 -18 1901.93 274.142   2
  20 -24 -22 6525.28 515.543   2
  24 -20 -22 6247.15 542.368   2
  20 -22 -24 6695.41 540.509   2
  22 -20 -24 6650.48 557.031   2
  22 -24 -20 6161.61 509.371   2
  24 -22 -20 6160.52 530.552   2
  22 -22 -24 1710.39 278.766   2
  24 -22 -22 1863.27 289.451   2
  22 -24 -22 1945.77 292.426   2
  24 -24   0 50367.9 1454.88   2
  24 -24   2 3076.93 358.016   2
  24 -24  -2 3187.03 363.095   2
  24 -24   4 23757.1 988.635   2
  24 -24  -4 27395.1 1085.01   2
  24 -24   6 5596.10 483.675   2
  24 -24  -6 7034.97 551.353   2
  24 -24   8 4225.84 423.159   2
  24 -24  -8 5760.82 495.612   2
  24 -24  10 6667.83 524.255   2
  24 -24 -10 10073.2 661.847   2
  24 -24 -12 13557.6 764.093   2
  24 -14 -24 48722.7 1572.51   2
  24 -24 -14 41908.1 1352.98   2
  16 -24 -24 1889.37 284.400   2
  24 -16 -24 1851.37 324.547   2
  24 -24 -16 1594.33 245.664   2
  18 -24 -24 209.140 115.557   2
  24 -18 -24 240.983 153.889   2
  24 -24 -18 39.2346 77.0902   2
  20 -24 -24 14569.6 756.417   2
  24 -20 -24 14406.8 797.595   2
  24 -24 -20 13116.6 723.491   2
  24 -24 -22 1490.87 258.490   2
  24 -22 -24 1883.53 271.121   2
  22 -24 -24 1543.40 248.968   2
  24 -24 -24 36963.9 1147.30   2
   1 -25   1 13315.1 975.732   1
   1 -25  -1 13714.3 981.472   1
  -1 -25   1 13644.6 978.307   1
   3 -25  -1 13700.6 974.286   1
   1 -25   3 14375.7 1012.19   1
  -1 -25   3 15096.5 1039.77   1
  -3 -25   1 13965.5 1003.74   1
   3 -25   1 13904.8 986.772   1
   3 -25   3 24040.1 1319.45   1
  -3 -25   3 25173.1 1345.66   1
  -1 -25   5 51685.8 1935.87   1
  -5 -25   1 49873.7 1903.03   1
   5 -25   1 48728.4 1847.31   1
   5 -25  -1 46020.0 1802.59   1
   1 -25   5 50163.1 1917.72   1
   5 -25   3 2032.50 384.812   1
  -3 -25   5 1540.75 331.615   1
  -5 -25   3 1382.49 294.829   1
   3 -25   5 1550.81 347.463   1
  -5 -25   5 8451.21 794.529   1
   5 -25   5 7929.71 766.726   1
   1 -25   7 55483.0 2045.29   1
  -1 -25   7 56173.5 2046.42   1
   7 -25   1 50266.8 1882.45   1
   7 -25  -1 48519.5 1849.77   1
   7 -25   3 15338.6 1049.64   1
   3 -25   7 14849.6 1055.64   1
  -3 -25   7 15970.9 1095.11   1
  -7 -25   3 15950.3 1076.84   1
   5 -25   7 245.977 134.249   1
  -5 -25   7 315.343 172.007   1
  -7 -25   5 258.685 133.163   1
   7 -25   5 339.735 156.167   1
  25  -5  -7 360.162 112.141   2
  25  -7  -5 272.335 86.5266   2
  25  -5   7 361.331 130.463   2
  25  -7   5 241.767 107.041   2
  -7 -25   7 847.020 215.436   1
   7 -25   7 1168.94 304.919   1
  25  -7  -7 902.269 188.309   2
  25  -7   7 874.792 188.114   2
   9 -25  -1 27656.6 1394.15   1
   1 -25   9 30210.0 1529.49   1
  -1 -25   9 31004.9 1552.14   1
   9 -25   1 28053.2 1412.80   1
  25  -9  -1 28245.6 1061.30   2
  25  -9   1 26856.5 1035.51   2
  25  -3  -9 17603.9 832.485   2
   9 -25   3 16222.7 1078.91   1
   3 -25   9 16957.9 1150.41   1
  -3 -25   9 17454.7 1164.33   1
  25  -9   3 15162.8 779.423   2
  25  -9  -3 15802.0 805.680   2
  25  -5  -9 1537.29 250.866   2
  25  -9  -5 910.206 171.674   2
   5 -25   9 1157.91 299.367   1
  -9 -25   5 1107.81 281.806   1
  -5 -25   9 1073.47 287.526   1
   9 -25   5 673.186 195.753   1
  25  -5   9 629.082 173.588   2
  25  -9   5 832.004 200.295   2
  25  -7  -9 5488.78 483.274   2
  -7 -25   9 4625.65 602.503   1
   7 -25   9 4703.56 615.557   1
   9 -25   7 4726.19 617.704   1
  -9 -25   7 5085.36 608.929   1
  25  -9   7 3692.32 385.487   2
  25  -7   9 3607.76 382.036   2
  25  -9  -7 4916.68 449.154   2
  25  -9  -9 38415.6 1293.17   2
  -9  -9  25 38497.6 1589.20   1
   9 -25   9 37105.2 1726.89   1
  -9 -25   9 37443.0 1691.37   1
  25   1 -11 19998.1 881.323   2
  25  -1 -11 20456.2 903.429   2
  11 -25   1 18275.0 1136.01   1
   1 -25  11 20911.1 1303.44   1
  -1 -25  11 20724.1 1297.01   1
  25  -1  11 13367.5 737.584   2
  25   1  11 12350.5 698.094   2
  25 -11  -1 18409.8 872.685   2
  25 -11   1 17207.3 840.746   2
  25   3 -11 92.7942 95.1624   2
  25  -3 -11 6.42712 73.4150   2
  11 -25   3 4.39403 110.579   1
  -3 -25  11 78.9657 93.1229   1
   3 -25  11 312.024 196.733   1
  25   3  11-7.82199 78.1131   2
  25  -3  11 8.10088 63.1400   2
  25 -11  -3 16.8853 96.0671   2
  25 -11   3 55.3686 79.3484   2
  25  -5 -11 1143.82 224.007   2
  -5 -11  25 1140.71 303.469   1
  25 -11  -5 1090.22 210.572   2
  11 -25   5 869.440 246.701   1
  -5 -25  11 977.394 312.440   1
   5 -25  11 1115.15 302.612   1
  25  -5  11 767.442 165.839   2
  25   5  11 550.967 164.166   2
  25 -11   5 802.017 179.562   2
  25  -7 -11 5515.81 489.670   2
  -7 -11  25 5354.27 622.004   1
   7 -25  11 5292.35 661.177   1
  11 -25   7 5252.05 630.645   1
 -11 -25   7 5330.15 633.124   1
  -7 -25  11 5446.21 660.474   1
  25   7  11 3038.11 342.756   2
  25 -11   7 4139.69 422.205   2
  25  -7  11 3395.74 391.283   2
  25 -11  -7 5214.03 470.520   2
  25 -11  -9 321.504 113.209   2
  25  -9 -11 405.225 171.704   2
  -9 -11  25 139.095 92.3956   1
  25 -11   9 106.627 59.1101   2
  25  -9  11 262.704 116.532   2
  11 -25   9 318.566 149.780   1
  -9 -25  11 409.845 212.552   1
   9 -25  11 225.873 161.786   1
 -11 -25   9 365.100 144.412   1
  25 -11 -11 11086.5 721.020   2
  11 -25  11 10524.1 942.204   1
 -11 -25  11 11157.9 937.143   1
   1 -13  25-24.1833 91.8505   1
  25   1 -13 160.133 109.495   2
  25  -1 -13 125.533 131.612   2
  -1 -13  25 415.414 231.574   1
  13 -25   1-21.3896 122.215   1
   1 -25  13 202.557 155.069   1
  -1 -25  13 196.506 187.371   1
  25   1  13-38.9700 83.3295   2
  25  -1  13-60.6658 97.6198   2
  25 -13   1 160.704 116.495   2
  25 -13  -1 64.6804 48.0772   2
  25  -3 -13 23536.0 1009.97   2
  -3 -13  25 22629.3 1344.41   1
  25   3 -13 23243.1 959.930   2
   3 -25  13 23276.6 1415.73   1
  -3 -25  13 24398.6 1429.22   1
  13 -25   3 21416.7 1252.47   1
  25  -3  13 14119.9 783.844   2
  25   3  13 12855.6 723.807   2
  25 -13  -3 21181.6 948.040   2
  25 -13   3 19043.0 897.477   2
  -5 -13  25 37704.7 1704.89   1
  25  -5 -13 38347.9 1290.10   2
  25   5 -13 35910.5 1173.18   2
   5 -25  13 38347.8 1819.11   1
  -5 -25  13 38833.2 1793.15   1
  13 -25   5 36798.1 1654.65   1
  25 -13   5 30148.8 1142.82   2
  25  -5  13 22996.0 1009.47   2
  25 -13  -5 35874.0 1251.20   2
  -7 -13  25 7599.83 760.273   1
  25  -7 -13 7331.16 575.215   2
   7 -25  13 7009.81 783.491   1
  -7 -25  13 7434.31 800.639   1
  13 -25   7 6577.33 722.690   1
  25 -13   7 5297.37 482.746   2
  25 -13  -7 6555.41 532.877   2
  -9 -13  25 32145.9 1535.14   1
  25  -9 -13 31356.3 1197.30   2
   9 -25  13 30459.2 1631.90   1
  13 -25   9 29615.3 1558.66   1
  -9 -25  13 33056.7 1641.27   1
 -13 -25   9 30283.0 1533.83   1
  25 -13   9 21308.2 989.929   2
  25  -9  13 19273.7 949.452   2
  25 -13  -9 30593.1 1179.38   2
  25 -13 -11 2114.40 326.793   2
  25 -11 -13 1855.71 308.124   2
  25 -11  13 1205.10 247.188   2
  25 -13  11 1267.08 242.301   2
 -11 -25  13 1822.30 377.586   1
 -13 -25  11 1645.84 357.780   1
  11 -25  13 1889.23 406.197   1
  13 -25  11 1854.92 397.441   1
  25 -13 -13 7386.57 591.133   2
  13 -13  25 6973.55 809.974   1
  13 -25  13 6220.20 751.466   1
 -13 -25  13 7458.12 772.325   1
  25 -13  13 4504.78 468.250   2
   1 -15  25 727.637 255.267   1
  -1 -15  25 446.914 204.675   1
  25   1 -15 890.774 207.196   2
  25  -1 -15 790.593 212.628   2
   1 -25  15 689.291 234.391   1
  -1 -25  15 757.386 246.073   1
  15 -25   1 426.893 169.998   1
  25   1  15 388.188 116.951   2
  25  -1  15 395.538 114.293   2
  25 -15   1 531.620 165.188   2
  25 -15  -1 600.001 182.103   2
  25   3 -15 488.518 167.514   2
  25  -3 -15 468.364 172.809   2
   3 -15  25 206.519 81.6368   1
  -3 -15  25 407.534 180.710   1
   3 -25  15 324.014 195.365   1
  15 -25   3 227.353 140.488   1
  -3 -25  15 362.866 206.350   1
  25  -3  15 205.328 96.7679   2
  25 -15  -3 411.166 152.099   2
  25 -15   3 218.167 90.5860   2
  25  -5 -15 3632.20 413.782   2
  25   5 -15 3433.57 365.422   2
  -5 -15  25 3372.62 514.385   1
   5 -15  25 3549.54 559.761   1
  15 -25   5 3902.66 539.867   1
  -5 -25  15 4101.74 593.353   1
   5 -25  15 3554.58 564.204   1
  25  -5  15 2104.32 309.035   2
  25 -15   5 2560.39 337.486   2
  25 -15  -5 3346.60 390.707   2
  25  -7 -15 1697.17 285.285   2
   7 -15  25 1719.82 398.408   1
  25 -15  -7 1545.96 268.333   2
  -7 -25  15 1266.61 338.758   1
   7 -25  15 1636.18 397.660   1
  -7 -15  25 1303.51 316.943   1
  15 -25   7 1195.84 301.719   1
  25  -7  15 899.832 199.805   2
  25 -15   7 1166.72 223.426   2
  25  -9 -15 2391.07 350.272   2
   9 -15  25 1992.06 441.563   1
  -9 -15  25 2264.97 434.773   1
   9 -25  15 2262.82 453.629   1
  15 -25   9 2195.50 437.460   1
  -9 -25  15 2458.42 454.017   1
  25 -15   9 1427.35 254.693   2
  25  -9  15 1671.40 292.187   2
  25 -15  -9 2054.99 299.332   2
  11 -15  25 5856.00 762.844   1
  25 -11 -15 6321.92 561.959   2
 -11 -25  15 6651.08 755.074   1
  15 -25  11 6011.90 718.392   1
  11 -25  15 5791.14 733.031   1
  25 -11  15 4585.61 465.006   2
  25 -15  11 4311.39 447.293   2
  25 -15 -11 6056.03 536.335   2
  25 -15 -13 1560.11 280.035   2
  25 -13 -15 1814.43 293.714   2
  15 -13  25 1746.28 406.355   1
  13 -15  25 1554.31 388.084   1
  25 -13  15 1033.98 233.840   2
  25 -15  13 1080.16 230.805   2
  13 -25  15 1492.65 378.595   1
  15 -25  13 1339.80 341.120   1
  25 -15 -15 17952.3 934.818   2
  15 -15  25 17303.7 1306.42   1
  15 -25  15 16745.9 1248.14   1
  -1 -25  17 8444.21 889.970   1
   1 -25  17 8919.15 898.774   1
   1 -17  25 8334.54 871.470   1
  -1 -17  25 8889.70 892.999   1
  25 -17   1 6679.34 541.448   2
  25 -17  -1 7296.93 573.481   2
   3 -25  17 2332.66 475.672   1
  -3 -25  17 1909.26 398.472   1
   3 -17  25 1853.68 414.512   1
  25   3 -17 2218.25 311.196   2
  -3 -17  25 2289.15 462.990   1
  25 -17   3 1543.45 255.312   2
  25 -17  -3 1901.31 312.460   2
  25   5 -17 4075.65 412.634   2
   5 -17  25 3759.68 594.065   1
  -5 -17  25 3835.42 578.584   1
  -5 -25  17 4305.44 643.079   1
   5 -25  17 4164.12 629.703   1
  25 -17   5 2769.14 351.957   2
  25  -5  17 2249.62 321.562   2
  25 -17  -5 3358.67 382.442   2
   7 -17  25 2505.75 497.347   1
  -7 -17  25 2613.79 462.291   1
   7 -25  17 2250.62 453.317   1
  -7 -25  17 2867.13 508.887   1
  25  -7  17 1486.53 253.430   2
  25 -17   7 1787.08 283.925   2
  25 -17  -7 2121.65 312.786   2
   9 -17  25 2401.00 501.206   1
  25  -9 -17 2603.45 370.237   2
  -9 -17  25 2444.72 435.858   1
  -9 -25  17 2515.34 486.153   1
   9 -25  17 2458.52 484.526   1
  25 -17   9 1640.29 285.530   2
  25  -9  17 1373.85 251.036   2
  25 -17  -9 2232.50 336.143   2
  25 -11 -17 5172.03 514.843   2
  11 -17  25 4111.18 636.135   1
 -11 -25  17 4652.11 625.453   1
  11 -25  17 4113.22 622.225   1
  25 -11  17 2461.86 338.970   2
  25 -17  11 2874.31 368.752   2
  25 -17 -11 4506.37 454.016   2
  25 -17 -13 570.249 172.487   2
  17 -13  25 569.390 242.256   1
  13 -17  25 642.866 243.258   1
  25 -13 -17 490.935 187.635   2
  17 -25  13 310.148 165.489   1
  13 -25  17 447.808 200.046   1
  25 -17  13 355.383 142.054   2
  25 -15 -17 5346.35 520.962   2
  25 -17 -15 5335.95 528.756   2
  25 -17 -17 344.400 151.350   2
   1 -19  25 30139.9 1697.29   1
  -1 -19  25 28706.4 1645.75   1
   1 -25  19 28764.0 1678.21   1
  -1 -25  19 30450.4 1718.79   1
  25 -19   1 23017.8 1012.97   2
  25 -19  -1 23905.8 1039.98   2
   3 -25  19 277.863 111.839   1
  -3 -25  19 126.702 139.372   1
   3 -19  25 561.657 269.767   1
  -3 -19  25 555.133 230.313   1
  25 -19  -3 399.198 155.291   2
  25 -19   3 250.391 65.1527   2
  -5 -19  25 31319.3 1692.59   1
   5 -19  25 29846.1 1741.63   1
  25   5 -19 31349.4 1145.91   2
  -5 -25  19 31184.8 1715.41   1
   5 -25  19 30244.3 1742.59   1
  25 -19  -5 26982.0 1110.91   2
   7 -19  25 7817.57 879.232   1
  -7 -25  19 8234.73 874.961   1
  -7 -19  25 7962.92 834.952   1
   7 -25  19 8185.36 899.594   1
  25 -19   7 5425.45 501.033   2
  25 -19  -7 7257.05 579.613   2
   9 -19  25 581.200 245.126   1
  -9 -19  25 799.828 282.263   1
   9 -25  19 442.445 183.666   1
  -9 -25  19 651.439 283.812   1
  25 -19   9 374.876 121.264   2
  25 -19  -9 448.753 135.585   2
  25 -11 -19 2221.05 343.374   2
  19 -11  25 1568.34 374.992   1
  25 -19  11 1144.79 244.544   2
  25 -19 -11 1788.01 304.196   2
  25 -13 -19 6369.23 577.431   2
  25 -19 -13 5925.42 527.467   2
  25 -15 -19 9698.18 703.939   2
  25 -19 -15 8770.07 645.618   2
  25 -17 -19 4261.53 450.966   2
  25 -19 -17 3774.49 420.360   2
  25 -19 -19 12830.8 796.501   2
  19 -25 -19 12541.4 711.091   2
   1 -21  25 6599.76 816.693   1
  -1 -21  25 6776.82 821.772   1
   1 -25  21 6402.53 796.148   1
  -1 -25  21 6617.55 810.227   1
  25 -21   1 4714.30 449.266   2
  25 -21  -1 5109.50 474.158   2
   3 -21  25 41140.5 2051.56   1
  -3 -25  21 42686.5 2055.15   1
  -3 -21  25 43117.4 2053.68   1
   3 -25  21 43130.8 2097.91   1
  -5 -25  21 14385.8 1187.45   1
  -5 -21  25 14796.2 1188.78   1
  25 -21   5 9751.55 650.003   2
  25 -21  -5 11444.3 722.966   2
  -7 -21  25 23469.1 1474.43   1
  25 -21  -7 20573.0 979.141   2
  25 -21   9 23519.8 1031.99   2
  25 -21  -9 33624.2 1249.44   2
  25 -11 -21 443.348 174.327   2
  25 -21  11 112.449 100.468   2
  25 -21 -11 243.044 87.3480   2
  25 -13 -21 18329.7 984.056   2
  25 -21 -13 16775.9 885.600   2
  21 -25 -13 16659.6 828.902   2
  25 -15 -21 1366.66 269.543   2
  21 -25 -15 1338.18 249.083   2
  25 -21 -15 1241.79 234.006   2
  25 -17 -21 4475.40 475.021   2
  25 -21 -17 4259.00 448.197   2
  21 -25 -17 4130.69 413.119   2
  21 -19 -25 2274.70 341.372   2
  19 -21 -25 2609.16 346.016   2
  25 -19 -21 2119.04 317.076   2
  19 -25 -21 2181.37 289.467   2
  25 -21 -19 1962.67 293.106   2
  21 -25 -19 2117.74 298.949   2
  21 -25 -21 62447.7 1571.17   2
  25 -21 -21 64003.2 1694.65   2
  25 -23  -1 12893.8 754.865   2
  25 -23   1 11954.3 723.814   2
  25 -23   3 216.001 90.7285   2
  25 -23  -3 284.044 115.718   2
  25 -23   5 4500.61 457.292   2
  25 -23  -5 5253.26 485.931   2
  25   7 -23 13235.1 739.765   2
  25 -23   7 8435.59 607.205   2
  23 -25  -7 10892.7 668.483   2
  25 -23  -7 10780.1 695.035   2
  25 -23   9 1095.62 224.862   2
  23 -25  -9 1396.72 244.164   2
  25 -23  -9 1515.98 255.539   2
  23 -25 -11 18339.6 871.135   2
  25 -23 -11 17984.9 899.544   2
  25 -13 -23 6659.33 592.288   2
  25 -23 -13 5685.40 501.619   2
  23 -25 -13 5626.55 485.141   2
  25 -15 -23 2182.59 342.162   2
  25 -23 -15 1992.99 297.952   2
  23 -25 -15 1986.28 277.683   2
  25 -17 -23 1010.30 235.450   2
  25 -23 -17 671.453 158.592   2
  23 -17 -25 1094.26 257.333   2
  17 -23 -25 757.634 184.183   2
  23 -25 -17 650.363 154.237   2
  25 -19 -23 9822.57 670.206   2
  19 -23 -25 10358.9 650.783   2
  23 -19 -25 10318.3 688.018   2
  25 -23 -19 9468.44 640.032   2
  19 -25 -23 10094.5 617.203   2
  23 -25 -19 9269.71 602.788   2
  21 -23 -25 2798.44 333.348   2
  23 -21 -25 2783.10 345.891   2
  25 -21 -23 2964.54 369.041   2
  23 -25 -21 2662.02 320.342   2
  25 -23 -21 2640.34 330.935   2
  21 -25 -23 2692.64 315.850   2
  25 -23 -23 11463.9 667.144   2
  23 -23 -25 12280.6 684.434   2
  23 -25 -23 11829.0 647.419   2
  25 -25   1 1197.45 214.824   2
  25 -25  -1 1103.05 178.933   2
  25 -25  -3 36680.0 1240.87   2
  25 -25   3 31034.2 1130.85   2
  25 -25   5 35138.6 1195.33   2
  25 -25  -5 42218.5 1326.85   2
  25 -25   7 7207.97 539.487   2
  25 -25  -7 10001.1 641.180   2
  25 -25  -9 68338.7 1696.00   2
  25 -25 -11 553.548 154.637   2
  25 -13 -25 14714.0 863.430   2
  25 -25 -13 12315.2 723.378   2
  25 -15 -25 5154.32 500.236   2
  25 -25 -15 4284.33 409.399   2
  25 -17 -25 9636.11 672.001   2
  17 -25 -25 9605.67 597.340   2
  25 -25 -17 8875.27 584.477   2
  19 -25 -25 14731.3 731.638   2
  25 -19 -25 14403.6 792.652   2
  25 -25 -19 13352.1 708.592   2
  21 -25 -25 42046.7 1203.40   2
  25 -25 -21 39200.7 1190.51   2
  25 -21 -25 41752.0 1292.50   2
  25 -23 -25 1801.20 246.373   2
  25 -25 -23 1871.39 245.994   2
  23 -25 -25 2057.04 256.642   2
  25 -25 -25 5895.64 418.404   2
   0 -26   0 530.098 216.977   1
   0 -26   2 29963.2 1508.19   1
   2 -26   0 30188.2 1501.35   1
  -2 -26   2 65135.2 2227.76   1
   2 -26   2 65757.1 2235.14   1
   0 -26   4 32.0279 78.6525   1
   4 -26   0 52.7183 86.5565   1
   2 -26   4 47.5989 62.6905   1
  -2 -26   4-64.6536 152.562   1
   4 -26   2 19.4759 72.2111   1
  -4 -26   2 194.493 119.479   1
   4 -26   4 5733.15 661.487   1
  -4 -26   4 6193.68 685.619   1
  26  -4   4 5166.49 450.061   2
  26  -4  -4 5822.43 475.498   2
   6 -26   0 8398.22 788.638   1
   0 -26   6 8178.93 799.858   1
  26  -6   0 7567.69 551.861   2
   2 -26   6 523.422 226.782   1
   6 -26   2 627.324 215.299   1
  -2 -26   6 582.261 232.865   1
  26  -2  -6 818.512 181.412   2
  26  -6   2 598.610 172.138   2
  26  -6  -2 435.089 121.811   2
  26  -2   6 375.232 169.749   2
   6 -26   4 288.912 116.803   1
  -4 -26   6 216.931 128.731   1
  -6 -26   4 199.846 105.489   1
   4 -26   6 285.240 158.040   1
  26  -4  -6 353.103 120.132   2
  26  -6   4 298.619 102.111   2
  26  -6  -4 263.550 120.788   2
  26  -4   6 107.516 81.2191   2
  -6 -26   6 384.695 177.356   1
   6 -26   6 312.569 108.031   1
  26  -6  -6 547.830 156.700   2
  26  -6   6 386.179 134.106   2
   8 -26   0 2593.61 427.559   1
   0 -26   8 2958.60 480.252   1
  26   0   8 1941.04 271.478   2
  26  -8   0 2681.41 338.156   2
  26   0  -8 2724.83 324.705   2
   2 -26   8 2309.88 437.335   1
   8 -26   2 2146.52 418.777   1
  -2 -26   8 2629.05 459.566   1
  26   2   8 1716.05 263.237   2
  26  -2   8 1657.19 267.096   2
  26   2  -8 2503.99 307.090   2
  26  -8   2 2046.10 294.925   2
  26  -8  -2 2221.56 291.798   2
  26  -2  -8 2345.44 303.390   2
  -4 -26   8 4291.65 585.961   1
   8 -26   4 3400.18 503.007   1
  -8 -26   4 4280.51 581.658   1
   4 -26   8 3952.07 572.710   1
  26  -4   8 2551.27 332.217   2
  26   4   8 2761.83 322.276   2
  26  -8   4 3228.58 365.099   2
  26  -4  -8 3877.66 399.469   2
  26  -8  -4 3769.27 391.463   2
  -8 -26   6 1838.34 371.410   1
  -6 -26   8 1700.41 379.672   1
   6 -26   8 1803.91 396.473   1
   8 -26   6 1751.41 380.589   1
  26  -6   8 1419.48 233.634   2
  26   6   8 1004.26 189.411   2
  26  -8   6 1324.58 230.662   2
  26  -8  -6 1718.15 260.496   2
  26  -6  -8 1745.89 266.374   2
   8 -26   8 3506.29 537.210   1
  -8 -26   8 4176.66 574.541   1
  26  -8   8 2936.88 345.713   2
  26  -8  -8 3973.86 414.894   2
  26   0 -10 5044.51 450.874   2
   0 -26  10 4820.42 629.840   1
  10 -26   0 4047.91 546.483   1
  26   0  10 3263.54 367.504   2
  26 -10   0 4573.32 443.506   2
  26  -2 -10 42982.2 1329.82   2
   2 -26  10 42935.0 1899.87   1
  -2 -26  10 44679.7 1932.69   1
  10 -26   2 41413.5 1764.82   1
  26   2  10 27336.4 1048.19   2
  26  -2  10 28458.5 1089.70   2
  26   2 -10 42179.6 1274.70   2
  26 -10   2 37310.0 1264.47   2
  26 -10  -2 39422.8 1309.81   2
  26  -4 -10 8600.19 604.798   2
  10 -26   4 8254.81 791.558   1
   4 -26  10 8605.85 853.400   1
  -4 -26  10 9201.67 877.483   1
  26   4  10 4924.33 432.070   2
  26  -4  10 5962.87 499.533   2
  26 -10   4 6785.92 542.544   2
  26   4 -10 8067.99 553.494   2
  26 -10  -4 8108.61 586.285   2
  26  -6 -10 1514.14 259.433   2
  -6 -10  26 1402.59 317.277   1
  26 -10  -6 1347.45 248.599   2
 -10 -26   6 1195.41 309.333   1
   6 -26  10 1237.38 343.279   1
  -6 -26  10 1461.06 336.158   1
  10 -26   6 1446.42 339.081   1
  26   6  10 771.542 153.293   2
  26  -6  10 971.616 215.511   2
  26 -10   6 1041.17 212.101   2
  -8 -10  26 2636.92 433.913   1
  26  -8 -10 2816.08 362.470   2
 -10 -26   8 2741.76 469.665   1
  -8 -26  10 2885.68 498.311   1
   8 -26  10 2814.57 496.569   1
  10 -26   8 3133.58 510.626   1
  26 -10   8 2160.44 302.281   2
  26  -8  10 2064.12 314.326   2
  26 -10  -8 2589.75 348.383   2
  26 -10 -10 93.7409 99.7387   2
  10 -26  10 110.692 147.507   1
 -10 -26  10-39.5275 69.3093   1
  26 -10  10 167.375 106.227   2
  26   0 -12 168.655 109.169   2
   0 -26  12 188.799 148.252   1
  12 -26   0 12.2187 78.6909   1
  26   0  12 68.2452 80.5635   2
  26 -12   0 84.7384 63.8059   2
  -2 -12  26 22075.4 1347.33   1
  26   2 -12 20830.5 925.356   2
  26  -2 -12 21384.1 960.817   2
   2 -26  12 22146.9 1388.21   1
  -2 -26  12 23105.9 1408.61   1
  12 -26   2 20341.8 1232.70   1
  26   2  12 12454.9 732.452   2
  26  -2  12 13542.9 770.939   2
  26 -12   2 18300.4 898.541   2
  26 -12  -2 19598.2 934.513   2
  26   4 -12 5026.92 440.792   2
  26  -4 -12 5383.84 493.484   2
  -4 -12  26 4987.08 630.319   1
   4 -26  12 5298.74 687.511   1
  12 -26   4 5036.15 624.972   1
  -4 -26  12 5534.80 692.392   1
  26 -12   4 4334.26 437.857   2
  26   4  12 3067.83 351.046   2
  26  -4  12 3398.99 388.774   2
  26 -12  -4 4754.55 450.759   2
  -6 -12  26 1634.11 372.153   1
  26 -12  -6 1377.65 244.666   2
  26  -6 -12 1641.40 270.492   2
  12 -26   6 1288.04 316.178   1
  -6 -26  12 1342.46 347.342   1
   6 -26  12 1542.99 368.205   1
  26   6  12 949.172 194.102   2
  26  -6  12 1058.60 224.449   2
  26 -12   6 919.586 191.896   2
  -8 -12  26 2444.26 434.559   1
  26  -8 -12 2300.31 333.245   2
  12 -26   8 1813.85 384.316   1
 -12 -26   8 2216.33 430.735   1
   8 -26  12 2084.72 422.774   1
  -8 -26  12 2447.46 452.689   1
  26  -8  12 1324.06 249.696   2
  26 -12   8 1556.54 251.021   2
  26 -12  -8 2125.85 313.480   2
  26 -12 -10 40.6156 81.5707   2
  26 -10 -12 45.3366 84.6147   2
  26 -12  10 17.0926 108.737   2
  26 -10  12 55.6920 88.2811   2
  12 -26  10 302.337 194.804   1
 -10 -26  12 29.8159 151.470   1
 -12 -26  10-13.7729 76.7795   1
  10 -26  12 64.9880 108.062   1
  26 -12 -12 190.825 132.107   2
 -12 -26  12 53.2233 127.153   1
  12 -26  12 17.9538 75.1922   1
  26 -12  12 100.038 65.3009   2
  26   0 -14 819.200 202.173   2
   0 -14  26 829.957 270.648   1
   0 -26  14 580.242 230.490   1
  26   0  14 327.456 129.255   2
  26 -14   0 392.978 137.394   2
   2 -14  26 9839.23 933.035   1
  26   2 -14 10030.3 660.784   2
  -2 -14  26 9986.48 926.140   1
  26  -2 -14 9849.67 668.025   2
   2 -26  14 10314.8 951.269   1
  -2 -26  14 10713.2 976.623   1
  14 -26   2 9633.66 842.951   1
  26  -2  14 5874.13 516.389   2
  26   2  14 5628.13 493.881   2
  26 -14   2 8178.89 604.604   2
  26 -14  -2 8469.06 628.243   2
  -4 -14  26 3049.56 511.624   1
   4 -14  26 3063.20 541.000   1
  26   4 -14 2889.55 351.543   2
  26  -4 -14 3081.79 387.467   2
   4 -26  14 2865.60 499.827   1
  -4 -26  14 3082.74 516.896   1
  14 -26   4 2256.20 407.002   1
  26 -14   4 2244.86 321.730   2
  26  -4  14 1727.00 280.962   2
  26   4  14 1668.36 270.732   2
  26 -14  -4 2599.44 335.221   2
  26   6 -14 155.529 107.183   2
  26  -6 -14 165.461 130.276   2
   6 -14  26 203.502 163.872   1
  -6 -14  26 217.837 151.168   1
  -6 -26  14-20.9894 107.609   1
   6 -26  14 118.452 113.723   1
  14 -26   6-45.4325 118.771   1
  26  -6  14 59.4727 60.0046   2
  26 -14   6-37.8166 100.603   2
  26 -14  -6-2.64860 122.732   2
   8 -14  26 1765.67 398.865   1
  26  -8 -14 2111.89 322.103   2
  -8 -14  26 2142.01 419.523   1
   8 -26  14 1804.30 390.356   1
  14 -26   8 2091.01 422.119   1
  -8 -26  14 2100.92 433.097   1
  26 -14   8 1403.41 251.470   2
  26  -8  14 1133.34 234.402   2
  26 -14  -8 1828.47 293.168   2
  26 -10 -14 3703.86 425.850   2
  10 -14  26 3377.00 577.033   1
 -10 -26  14 3796.40 572.070   1
  10 -26  14 3528.11 567.016   1
  14 -26  10 3405.99 532.868   1
  26 -14  10 2366.69 339.155   2
  26 -10  14 2253.47 326.484   2
  26 -14 -10 3505.56 410.914   2
  26 -12 -14 3724.84 429.270   2
  12 -14  26 3618.13 591.439   1
  12 -26  14 3535.93 568.023   1
  14 -26  12 3258.36 553.375   1
 -12 -26  14 3265.52 530.822   1
  26 -12  14 2158.15 330.175   2
  26 -14  12 2475.33 352.283   2
  26 -14 -12 3595.16 415.338   2
  26 -14 -14 11947.1 773.440   2
  14 -14  26 11131.6 1053.66   1
  14 -26  14 12124.1 1067.39   1
   0 -26  16 440.414 230.488   1
  26   0 -16 496.752 153.855   2
   0 -16  26 393.675 183.655   1
  26 -16   0 364.230 156.521   2
  26   2 -16 6478.30 528.768   2
   2 -16  26 6367.85 769.389   1
  26  -2 -16 6842.65 553.866   2
  -2 -16  26 5865.86 724.923   1
   2 -26  16 6578.56 789.668   1
  -2 -26  16 6770.55 794.245   1
  26  -2  16 3778.66 416.630   2
  26 -16  -2 5748.49 515.705   2
  26 -16   2 5212.41 485.192   2
  -4 -16  26 30.8628 123.213   1
   4 -16  26 134.387 145.067   1
  26   4 -16 366.817 150.059   2
  26  -4 -16 93.0917 91.0636   2
  -4 -26  16 188.150 163.138   1
   4 -26  16 215.798 134.576   1
  26  -4  16 11.0797 53.0174   2
  26 -16   4-16.6082 97.7541   2
  26 -16  -4 156.163 127.449   2
   6 -16  26 84.0267 138.089   1
  26   6 -16 161.185 97.9259   2
  26  -6 -16 61.1051 82.0591   2
  -6 -26  16-85.8187 108.563   1
   6 -26  16 95.6277 89.1234   1
  -6 -16  26-36.0387 139.832   1
  26 -16   6-27.5346 63.0113   2
  26 -16  -6-6.27892 97.1815   2
  26  -8 -16 3736.21 432.058   2
  -8 -16  26 3036.17 502.807   1
   8 -16  26 3137.60 559.715   1
   8 -26  16 3679.38 590.344   1
  -8 -26  16 3406.22 557.541   1
  16 -26   8 3562.52 528.680   1
  26  -8  16 2171.57 325.652   2
  26 -16   8 2318.16 316.699   2
  26 -16  -8 3363.18 393.062   2
  10 -16  26 11770.2 1083.63   1
  26 -10 -16 12527.7 787.082   2
  10 -26  16 11347.4 1046.92   1
  16 -26  10 10806.8 962.683   1
 -10 -26  16 11752.3 1029.20   1
  26 -16  10 7636.21 597.013   2
  26 -10  16 7013.75 592.116   2
  26 -16 -10 11514.0 742.497   2
  16 -12  26 1092.32 334.409   1
  26 -12 -16 1091.38 248.640   2
  12 -16  26 1533.52 388.500   1
  26 -16 -12 1311.08 245.087   2
 -12 -26  16 1281.79 351.694   1
  16 -26  12 1007.11 280.093   1
  12 -26  16 1032.63 323.417   1
  26 -16  12 808.989 185.702   2
  26 -12  16 579.516 167.847   2
  26 -14 -16 17964.4 949.131   2
  26 -16  14 10751.6 718.744   2
  26 -14  16 10130.1 716.942   2
  26 -16 -14 17432.3 925.660   2
  26 -16 -16 725.594 218.106   2
   0 -26  18 7672.29 864.766   1
  26   0 -18 7459.14 593.233   2
   0 -18  26 7626.41 868.366   1
  26 -18   0 6479.81 545.388   2
   2 -26  18 2162.06 469.929   1
  -2 -18  26 1848.57 433.980   1
  -2 -26  18 2036.00 443.892   1
  26   2 -18 2341.57 327.566   2
   2 -18  26 1869.10 442.429   1
  26  -2 -18 1929.17 316.634   2
  26 -18  -2 1507.91 268.626   2
  26 -18   2 1504.62 269.830   2
   4 -26  18 1676.60 430.128   1
  -4 -18  26 1671.31 403.412   1
  -4 -26  18 1866.63 446.074   1
  26   4 -18 1684.03 292.531   2
  26  -4 -18 1725.01 308.883   2
   4 -18  26 1980.85 438.902   1
  26 -18  -4 1389.05 263.135   2
  26 -18   4 1186.99 222.878   2
  26   6 -18 412.301 150.550   2
  26  -6 -18 582.850 195.963   2
   6 -18  26 642.179 237.965   1
  -6 -26  18 471.349 228.008   1
   6 -26  18 436.361 210.299   1
  -6 -18  26 805.784 285.235   1
  26 -18   6 283.782 98.7666   2
  26 -18  -6 380.003 164.348   2
  26  -8 -18 1336.09 290.569   2
   8 -18  26 1212.15 387.684   1
   8 -26  18 1059.77 312.926   1
  -8 -26  18 1252.62 355.566   1
  -8 -18  26 1144.14 334.449   1
  26 -18   8 797.282 180.082   2
  26 -18  -8 1005.31 198.767   2
  26 -10 -18 4415.54 466.473   2
 -10 -26  18 4123.51 611.840   1
  26 -18  10 2648.46 350.641   2
  26 -18 -10 3899.68 437.557   2
  26 -12 -18 24513.0 1115.62   2
  26 -18 -12 21954.9 1036.23   2
  26 -14 -18 10267.8 722.730   2
  26 -18 -14 9463.43 688.017   2
  26 -18 -16 1406.69 271.618   2
  26 -16 -18 1534.97 280.046   2
  26 -18 -18 1432.31 292.242   2
   0 -26  20 103.061 130.843   1
  26 -20   0 171.559 74.8660   2
   2 -26  20 1095.14 336.574   1
  -2 -26  20 1331.26 346.376   1
   2 -20  26 1417.22 362.036   1
  -2 -20  26 1327.41 358.553   1
  26   2 -20 1884.70 296.193   2
  26 -20  -2 1276.37 256.665   2
  26 -20   2 1071.84 219.837   2
  -4 -20  26 4761.34 674.027   1
  26   4 -20 4873.65 461.130   2
  -4 -26  20 5363.63 737.124   1
  26 -20   4 3495.55 398.317   2
  26 -20  -4 3656.94 417.302   2
  26   6 -20 177.167 104.542   2
  -6 -20  26-22.1682 88.2873   1
  26 -20   6-67.1703 113.255   2
  26 -20  -6 73.6625 82.7106   2
  26  -8 -20 1959.10 343.700   2
  26 -20   8 1153.52 240.081   2
  26 -20  -8 1380.60 252.660   2
  26 -10 -20 7151.68 612.853   2
  26 -20 -10 5585.99 514.261   2
  26 -20 -12 121.438 66.6768   2
  26 -20  12 194.029 79.2133   2
  26 -14 -20 15608.2 894.532   2
  26 -20 -14 14269.3 831.526   2
  26 -16 -20 1223.01 296.260   2
  26 -20 -16 634.689 160.544   2
  26 -18 -20 6232.35 550.235   2
  26 -20 -18 5884.34 532.369   2
  20 -20 -26 10458.1 694.527   2
  26 -20 -20 9190.94 657.227   2
  26 -22   0 12794.1 755.306   2
  26 -22   2 26382.8 1093.33   2
  26 -22  -2 29166.3 1148.49   2
  26   4 -22 2699.20 368.706   2
  26 -22   4 1554.64 261.887   2
  26 -22  -4 2153.49 320.367   2
  26   6 -22 1257.43 233.686   2
  26 -22   6 750.446 189.425   2
  26 -22  -6 893.220 223.840   2
  26  -8 -22 8774.75 669.590   2
  26 -22  -8 7315.89 591.255   2
  26 -10 -22 4283.98 468.804   2
  26 -22 -10 3389.49 391.580   2
  26 -12 -22 20704.5 1032.94   2
  26 -22 -12 17909.0 912.609   2
  26 -14 -22 5381.66 518.117   2
  26 -22 -14 4254.13 443.696   2
  26 -16 -22 12908.4 800.411   2
  22 -26 -16 11441.5 663.901   2
  26 -22 -16 11492.2 719.200   2
  26 -18 -22 542.812 182.419   2
  22 -18 -26 386.558 146.380   2
  18 -22 -26 513.421 158.699   2
  26 -22 -18 275.044 83.0083   2
  22 -26 -18 400.358 150.380   2
  20 -22 -26 3543.51 389.669   2
  22 -20 -26 3545.40 400.147   2
  22 -26 -20 3284.11 348.545   2
  26 -20 -22 3863.23 427.860   2
  26 -22 -20 3239.76 374.900   2
  22 -22 -26 14229.6 750.410   2
  22 -26 -22 14095.6 697.399   2
  26 -22 -22 13754.5 742.552   2
  26 -24   0 1694.05 259.908   2
  26 -24   2 1382.07 293.984   2
  26 -24  -2 1581.40 245.097   2
  26 -24  -4 6549.44 539.423   2
  26 -24   4 5067.68 475.633   2
  26   6 -24 294.923 153.942   2
  26 -24   6 225.401 119.369   2
  26 -24  -6 160.720 82.0102   2
  26 -24   8 134.930 106.825   2
  26 -24  -8 204.020 140.914   2
  26 -24  10 365.619 121.574   2
  26 -24 -10 666.734 193.045   2
  24 -26 -10 685.205 167.671   2
  26 -12 -24 563.532 178.425   2
  26 -24 -12 486.967 188.235   2
  24 -26 -12 536.838 167.764   2
  24 -14 -26 3720.49 436.158   2
  26 -14 -24 3654.36 422.743   2
  24 -26 -14 3469.55 373.907   2
  26 -24 -14 2942.22 357.118   2
  26 -16 -24 711.467 197.971   2
  16 -24 -26 540.439 133.873   2
  24 -16 -26 699.661 202.857   2
  24 -26 -16 364.176 131.701   2
  26 -24 -16 266.018 63.9714   2
  26 -18 -24 202.271 93.8196   2
  18 -24 -26 249.536 127.571   2
  24 -18 -26 252.329 136.221   2
  26 -24 -18 152.970 89.8067   2
  24 -26 -18 136.942 50.6701   2
  26 -20 -24 71.8823 61.5228   2
  20 -24 -26 25.1122 47.2199   2
  24 -20 -26 118.575 97.6623   2
  26 -24 -20-88.1947 100.629   2
  24 -26 -20 11.6550 42.9463   2
  26 -22 -24 7565.22 537.858   2
  24 -26 -22 7472.58 490.360   2
  24 -22 -26 7779.20 539.471   2
  26 -24 -22 7685.48 518.754   2
  22 -24 -26 8149.36 532.975   2
  22 -26 -24 7577.51 492.116   2
  24 -26 -24 1725.44 226.509   2
  24 -24 -26 1460.44 216.033   2
  26 -24 -24 1467.60 209.638   2
  26 -26  -2 15058.8 770.459   2
  26   4 -26 2354.94 321.124   2
  26 -26  -4 2151.69 355.324   2
  26   6 -26 3000.25 357.809   2
  26 -26  -6 2361.22 306.750   2
  26 -26  -8 426.163 137.480   2
  26 -10 -26 15021.1 878.386   2
  26 -26 -10 12559.2 711.705   2
  26 -12 -26 7207.79 597.752   2
  26 -26 -12 5935.05 482.982   2
  26 -14 -26 7057.85 585.664   2
  26 -26 -14 5874.91 477.624   2
  26 -16 -26 10285.7 682.002   2
  26 -26 -16 8781.95 568.774   2
  26 -18 -26 1171.13 213.620   2
  26 -26 -18 1128.80 213.331   2
  26 -26 -20 2780.19 299.691   2
  26 -20 -26 2857.27 333.725   2
  22 -26 -26 13722.9 622.846   2
  26 -22 -26 13194.8 669.150   2
  26 -26 -22 12631.6 619.271   2
  26 -26 -24 0.07273 61.1807   2
  24 -26 -26 87.8710 41.0739   2
  26 -24 -26-35.9498 57.5404   2
  26 -26 -26 182.064 83.3730   2
  -1 -27   1 6177.27 711.033   1
   1 -27   1 6314.50 710.507   1
  27  -1   1 5926.13 478.870   2
  27   1  -1 5862.89 471.322   2
  27  -1  -1 5637.04 469.610   2
  27   1   1 5354.56 456.322   2
  -1 -27   3 2728.75 464.073   1
   3 -27   1 2720.22 474.561   1
   1 -27   3 2565.43 446.955   1
  27   1   3 2216.27 289.114   2
  27  -1   3 2182.88 289.794   2
  27  -3  -1 2531.37 321.318   2
  27  -3   1 2168.86 300.464   2
  27   1  -3 2408.67 295.074   2
  27  -1  -3 2557.41 303.942   2
  -3 -27   3 49328.5 1986.66   1
   3 -27   3 47173.1 1937.67   1
  27   3   3 37205.6 1186.42   2
  27  -3   3 39278.5 1258.64   2
  27  -3  -3 44282.7 1340.73   2
   1 -27   5 28995.8 1536.76   1
   5 -27   1 27846.1 1484.07   1
  -1 -27   5 29864.7 1558.94   1
  27   1   5 21137.4 914.422   2
  27  -1   5 21719.0 931.989   2
  27  -1  -5 26623.1 1032.06   2
  27   1  -5 26217.7 1014.05   2
  27  -5   1 24394.6 1007.03   2
  27  -5  -1 25827.4 1029.91   2
   3 -27   5 6197.10 712.695   1
   5 -27   3 7070.22 749.346   1
  -3 -27   5 7049.53 752.338   1
  -5 -27   3 6506.18 718.560   1
  27   3   5 4712.72 420.798   2
  27  -3   5 5203.85 461.308   2
  27  -5   3 5668.17 482.277   2
  27  -5  -3 6275.06 503.744   2
  27   3  -5 5713.36 463.639   2
  27  -3  -5 6297.91 505.269   2
  -5 -27   5 11330.3 958.860   1
   5 -27   5 11584.2 972.100   1
  27  -5   5 9525.64 631.646   2
  27  -5  -5 10872.2 681.698   2
  -1 -27   7 15853.2 1152.63   1
   7 -27   1 14764.0 1080.02   1
   1 -27   7 15827.8 1164.74   1
  27   1   7 11023.0 663.410   2
  27  -1   7 11277.2 682.396   2
  27   1  -7 14518.9 754.595   2
  27  -1  -7 15003.9 784.107   2
  27  -7   1 13603.3 766.217   2
  27  -7  -1 13912.3 772.722   2
  -3 -27   7 39902.9 1837.86   1
   7 -27   3 37219.8 1718.87   1
   3 -27   7 39041.8 1806.25   1
  27   3   7 25564.3 1007.01   2
  27  -3   7 27898.2 1086.86   2
  27  -7   3 31184.2 1153.98   2
  27  -3  -7 36639.0 1240.92   2
  27   3  -7 35336.8 1162.40   2
  27  -7  -3 34829.8 1226.69   2
  27  -5  -7 178.318 91.6334   2
  -5 -27   7 69.8980 76.3555   1
  -7 -27   5-5.00933 123.425   1
   7 -27   5 12.4546 68.8836   1
   5 -27   7-18.0949 121.879   1
  27   5   7 92.4954 45.3789   2
  27  -5   7 60.2255 78.6423   2
  27  -7  -5 1.43363 85.1962   2
  27   5  -7 44.5270 78.4102   2
  27  -7   5 92.6149 57.7001   2
   7 -27   7 2558.76 456.693   1
  -7 -27   7 2165.76 413.744   1
  27  -7   7 1812.11 282.129   2
  27  -7  -7 2485.58 320.514   2
   9 -27   1 18557.5 1211.68   1
   1 -27   9 18943.4 1277.52   1
  -1 -27   9 20370.1 1319.10   1
  27   1   9 13002.7 732.729   2
  27  -1   9 13562.5 764.535   2
  27   1  -9 18706.2 878.891   2
  27  -9  -1 16899.7 858.204   2
  27  -9   1 16380.8 846.120   2
  27  -1  -9 18557.7 887.015   2
   3 -27   9 7391.54 802.886   1
   9 -27   3 6797.19 736.725   1
  -3 -27   9 8259.19 837.024   1
  27   3   9 4681.73 436.623   2
  27  -3   9 5005.53 468.430   2
  27  -9  -3 7020.44 555.679   2
  27   3  -9 6925.44 523.056   2
  27  -9   3 6319.69 525.027   2
  27  -3  -9 7538.73 564.568   2
  27  -5  -9 1609.91 265.413   2
  27   5  -9 1187.98 205.655   2
  -5 -27   9 1388.00 344.504   1
   9 -27   5 1184.20 311.999   1
   5 -27   9 1818.42 410.041   1
  27   5   9 881.491 184.083   2
  27  -5   9 970.207 201.132   2
  27  -9  -5 1439.70 250.187   2
  27  -9   5 1371.01 241.891   2
  -7  -9  27 251.064 167.439   1
  27  -9  -7 144.204 88.0475   2
  27  -7  -9 23.5769 68.2337   2
  -7 -27   9 25.9778 132.173   1
   7 -27   9 175.803 127.437   1
  -9 -27   7 129.051 119.433   1
   9 -27   7 70.0165 66.4467   1
  27  -7   9 58.1117 77.8370   2
  27   7   9 100.268 63.6583   2
  27  -9   7 118.223 80.3290   2
  27  -9  -9 161.345 118.695   2
   9 -27   9 138.218 149.981   1
  -9 -27   9-193.875 147.846   1
  27  -9   9 140.392 73.7770   2
   1 -27  11 8575.41 876.041   1
  -1 -27  11 8715.04 879.023   1
  11 -27   1 7460.15 759.101   1
  27  -1  11 5317.31 480.395   2
  27   1  11 4800.00 450.305   2
  27 -11  -1 7306.41 587.836   2
  27 -11   1 7214.73 575.374   2
  27   1 -11 7726.00 568.377   2
  27  -1 -11 8271.08 594.745   2
  27   3 -11-46.3883 92.5041   2
  27  -3 -11 165.657 120.610   2
  -3 -11  27 129.802 81.5449   1
   3 -27  11-10.6300 179.019   1
  11 -27   3 33.2224 72.3666   1
  -3 -27  11 47.3067 145.304   1
  27   3  11-36.6240 97.5958   2
  27  -3  11-4.04795 81.0911   2
  27 -11  -3-18.9980 77.9295   2
  27 -11   3 104.765 50.1400   2
  27  -5 -11 1906.58 298.767   2
  -5 -11  27 1899.49 384.596   1
  11 -27   5 1812.07 386.573   1
  -5 -27  11 2147.27 435.594   1
   5 -27  11 1819.11 410.580   1
  27   5  11 1160.05 217.561   2
  27  -5  11 1521.70 273.053   2
  27 -11  -5 1613.69 276.435   2
  27   5 -11 1714.36 248.299   2
  27 -11   5 1451.93 256.062   2
  -7 -11  27 2594.42 454.202   1
  -7 -27  11 2581.28 479.048   1
   7 -27  11 2450.47 484.038   1
  11 -27   7 2654.60 468.541   1
  27 -11   7 2217.06 318.443   2
  27  -7  11 1676.80 269.201   2
  27   7  11 1441.30 228.505   2
  27 -11  -7 2388.71 326.657   2
  27  -7 -11 2968.69 376.953   2
  27  -9 -11 615.009 177.197   2
  27 -11  -9 652.872 193.348   2
   9 -27  11 722.016 268.128   1
  -9 -27  11 507.316 185.023   1
  11 -27   9 692.733 240.265   1
 -11 -27   9 814.404 250.104   1
  27  -9  11 464.309 137.971   2
  27 -11   9 347.941 113.690   2
 -11 -27  11 5886.92 719.283   1
  11 -27  11 5764.92 728.201   1
  27 -11  11 4345.06 465.800   2
  27 -11 -11 5699.07 520.009   2
  27   1 -13 185.842 119.164   2
  27  -1 -13 3.27845 102.497   2
   1 -13  27 110.297 137.978   1
  -1 -13  27 237.871 217.128   1
   1 -27  13 46.9828 106.763   1
  -1 -27  13 199.989 180.412   1
  13 -27   1 145.942 143.712   1
  27   1  13-4.37268 61.9467   2
  27  -1  13 16.8685 60.3506   2
  27 -13   1 49.5404 64.8203   2
  27 -13  -1 104.344 113.650   2
  27   3 -13 67.7497 55.3275   2
   3 -13  27-21.3243 119.165   1
  27  -3 -13 94.0743 89.7418   2
  -3 -13  27 90.2103 131.935   1
   3 -27  13-34.9585 135.301   1
  13 -27   3-42.5546 71.9145   1
  -3 -27  13 131.736 134.089   1
  27   3  13 60.5401 207.199   2
  27  -3  13 99.6694 85.8226   2
  27 -13   3-44.4126 71.9431   2
  27 -13  -3 173.695 114.038   2
  27   5 -13-123.068 99.3501   2
  27  -5 -13-37.0149 85.7104   2
  -5 -13  27 48.6019 82.7032   1
  13 -27   5-3.40511 100.959   1
  -5 -27  13-90.3416 152.924   1
   5 -27  13-22.5212 63.7880   1
  27   5  13 35.6146 124.574   2
  27  -5  13 12.2388 60.0197   2
  27 -13  -5-98.4136 124.651   2
  27 -13   5 16.2008 57.0728   2
  -7 -13  27 3983.35 573.214   1
  27  -7 -13 3357.30 405.060   2
   7 -27  13 3887.94 602.665   1
  -7 -27  13 3543.92 565.534   1
  13 -27   7 3473.32 542.048   1
  27 -13   7 2618.83 341.817   2
  27  -7  13 2206.38 319.456   2
  27 -13  -7 3046.18 377.209   2
  27  -9 -13 3512.24 412.102   2
  -9 -27  13 4124.85 617.616   1
   9 -27  13 3131.88 545.215   1
  13 -27   9 3438.43 544.915   1
  27 -13   9 2602.31 346.729   2
  27  -9  13 2314.61 333.522   2
  27 -13  -9 3463.99 409.931   2
  27 -11 -13 177.158 119.317   2
  11 -13  27 198.831 224.846   1
  27 -13 -11 184.364 99.1247   2
  11 -27  13 37.6290 109.138   1
  13 -27  11 59.7129 75.2252   1
 -13 -27  11 537.418 168.803   1
 -11 -27  13-114.735 114.857   1
  27 -13  11 129.592 90.0026   2
  27 -11  13 137.741 113.800   2
  13 -13  27 10666.4 1040.29   1
  13 -27  13 10587.6 1000.13   1
 -13 -27  13 11120.8 978.719   1
  27 -13 -13 11080.1 741.284   2
   1 -15  27 1002.56 314.531   1
  27   1 -15 986.803 215.776   2
  27  -1 -15 999.017 210.440   2
  -1 -15  27 1127.12 328.981   1
  -1 -27  15 942.667 288.344   1
   1 -27  15 997.062 304.716   1
  27  -1  15 527.848 152.524   2
  27   1  15 474.535 136.891   2
  27 -15   1 858.483 193.995   2
  27 -15  -1 914.307 208.523   2
  -3 -15  27 8707.09 879.069   1
  27   3 -15 8037.78 590.697   2
  27  -3 -15 8958.88 644.609   2
   3 -15  27 8169.69 897.493   1
   3 -27  15 8794.64 923.186   1
  -3 -27  15 9905.03 960.821   1
  27 -15   3 6974.35 564.018   2
  27 -15  -3 7586.23 599.506   2
  -5 -15  27 79.7059 105.631   1
  27   5 -15 188.504 91.0805   2
  27  -5 -15 172.827 80.6920   2
   5 -15  27 200.613 150.156   1
  -5 -27  15-49.5542 102.242   1
  15 -27   5 55.5882 69.2432   1
   5 -27  15 42.3286 110.982   1
  27  -5  15 68.5677 51.8978   2
  27 -15  -5 192.577 89.7732   2
  27 -15   5-3.23377 90.5060   2
  27  -7 -15 1942.89 313.664   2
   7 -15  27 1973.21 423.849   1
  15 -27   7 1719.92 391.303   1
  -7 -15  27 2224.31 429.121   1
   7 -27  15 2357.21 469.411   1
  -7 -27  15 2010.36 453.219   1
  27  -7  15 1145.09 233.437   2
  27 -15   7 1539.89 262.655   2
  27 -15  -7 1705.90 280.020   2
  27  -9 -15 1095.32 242.274   2
  27 -15  -9 939.692 228.330   2
   9 -15  27 1019.93 337.087   1
  15 -27   9 962.282 311.546   1
  -9 -27  15 1052.01 332.423   1
   9 -27  15 1035.86 305.925   1
  27 -15   9 697.464 188.525   2
  27  -9  15 614.231 176.859   2
  27 -11 -15 4216.43 462.128   2
  11 -15  27 4319.32 671.336   1
  11 -27  15 4236.83 633.166   1
 -11 -27  15 4085.37 602.015   1
  15 -27  11 4437.06 633.636   1
  27 -11  15 2810.96 369.590   2
  27 -15  11 2882.84 375.761   2
  27 -15 -11 4073.87 440.894   2
  27 -13 -15 140.520 120.659   2
  27 -15 -13 126.145 89.4250   2
  27 -13  15-47.8020 106.942   2
  27 -15  13 167.230 126.145   2
  27 -15  15 11083.5 737.200   2
  27 -15 -15 18528.2 968.281   2
   1 -17  27 7146.99 835.972   1
  -1 -17  27 7197.61 836.879   1
  27   1 -17 6338.02 535.697   2
  27  -1 -17 7109.27 582.584   2
   1 -27  17 7188.00 853.188   1
  -1 -27  17 8242.08 900.600   1
  27 -17   1 5872.14 524.348   2
  27 -17  -1 5978.06 529.054   2
   3 -17  27 31151.3 1767.04   1
  27   3 -17 29995.0 1148.44   2
  -3 -17  27 30021.6 1699.68   1
  27  -3 -17 30408.1 1203.54   2
   3 -27  17 32401.2 1801.09   1
  -3 -27  17 31066.5 1761.08   1
  27 -17  -3 26313.2 1118.18   2
  -5 -27  17 3031.59 554.625   1
   5 -27  17 2607.84 501.073   1
   5 -17  27 2408.67 501.808   1
  -5 -17  27 2908.78 525.577   1
  27   5 -17 2797.27 354.209   2
  27  -5 -17 2574.60 366.007   2
  27 -17   5 1715.86 271.226   2
  27 -17  -5 2464.62 358.551   2
   7 -17  27 12763.0 1134.34   1
  -7 -17  27 14023.2 1118.92   1
  27  -7 -17 13611.6 824.393   2
   7 -27  17 13370.8 1148.58   1
  -7 -27  17 13559.4 1137.73   1
  27 -17   7 9374.65 663.657   2
  27 -17  -7 11895.2 758.995   2
  27  -9 -17 1020.90 234.165   2
  -9 -27  17 829.466 275.025   1
  27 -17   9 851.953 217.943   2
  27 -17  -9 977.223 208.256   2
  27 -11 -17 191.464 146.397   2
  27 -17 -11 76.2232 75.5611   2
  27 -17  11-74.6453 89.6253   2
  27 -13 -17 17861.6 957.333   2
  27 -17 -13 16739.9 912.012   2
  27 -15 -17 3486.26 426.231   2
  27 -17  15 2115.09 307.954   2
  27 -17 -15 3324.93 402.629   2
  27 -17 -17 40780.2 1422.02   2
  27   1 -19 21928.6 1010.50   2
  27  -1 -19 21961.2 1025.18   2
   1 -19  27 23935.0 1558.59   1
  -1 -19  27 23559.9 1533.15   1
  -1 -27  19 23100.7 1535.48   1
  27 -19   1 17670.9 908.116   2
  27 -19  -1 18385.4 931.457   2
  -3 -19  27 6623.30 798.658   1
  27  -3 -19 6306.14 557.222   2
  27   3 -19 6225.41 536.167   2
  27 -19   3 4623.88 460.432   2
  27 -19  -3 5148.38 493.055   2
  27  -5 -19 6917.09 585.837   2
  27   5 -19 6851.94 540.730   2
  27 -19   5 4916.24 472.235   2
  27 -19  -5 5634.36 519.606   2
  27  -7 -19 2894.64 380.496   2
  27 -19   7 2014.16 308.496   2
  27 -19  -7 2623.55 359.157   2
  27  -9 -19 8292.33 657.530   2
  27 -19  -9 7507.98 593.470   2
  27 -11 -19 7647.75 629.683   2
  27 -19 -11 6832.06 571.943   2
  27 -13 -19 215.051 144.384   2
  27 -19 -13 103.635 57.9998   2
  27 -19  13 37.9833 61.3215   2
  27 -15 -19 491.249 166.272   2
  27 -19 -15 488.535 177.300   2
  27 -19 -17 2763.06 371.906   2
  27 -17 -19 2990.97 381.621   2
  27 -19 -19 6857.67 569.627   2
  27   1 -21 4017.31 443.070   2
  27  -1 -21 4574.04 476.430   2
  27 -21  -1 3607.32 411.195   2
  27 -21   1 3009.53 362.351   2
  27   3 -21 36792.9 1288.81   2
  27  -3 -21 36108.5 1339.77   2
  27  -5 -21 13752.3 826.374   2
  27   5 -21 13739.0 766.105   2
  27 -21  -5 11494.9 733.629   2
  27 -21   7 11132.5 716.766   2
  27 -21  -7 13888.6 809.010   2
  27  -9 -21 16959.7 936.888   2
  27 -21  -9 15095.1 848.201   2
  27 -11 -21 336.400 166.857   2
  27 -21  11 85.8018 80.0343   2
  27 -21 -11 198.103 102.535   2
  27 -13 -21 6120.36 565.593   2
  27 -21  13 4733.09 457.243   2
  27 -21 -13 4922.89 473.173   2
  27 -15 -21 3334.84 410.451   2
  27 -21 -15 3198.22 375.472   2
  27 -17 -21 10571.8 715.642   2
  27 -21 -17 9608.63 661.925   2
  21 -19 -27 432.718 163.128   2
  19 -21 -27 327.498 145.719   2
  27 -21 -19 260.601 110.870   2
  27 -19 -21 289.151 140.950   2
  21 -21 -27 29208.1 1103.59   2
  27 -21 -21 26999.1 1073.79   2
  27   1 -23 14085.9 817.431   2
  27  -1 -23 14347.5 844.089   2
  27 -23   1 11226.9 702.720   2
  27 -23  -1 11758.8 718.718   2
  27   3 -23 4431.18 444.648   2
  27  -3 -23 4204.28 462.192   2
  27 -23   3 3086.02 377.366   2
  27 -23  -3 3650.88 397.784   2
  27  -5 -23 21836.8 1054.91   2
  27   5 -23 22735.1 987.512   2
  27 -23   5 16010.8 838.904   2
  27 -23  -5 18517.2 909.481   2
  27  -7 -23 40756.8 1441.49   2
  27 -23  -7 34994.9 1256.75   2
  27  -9 -23 1556.16 286.184   2
  27 -23   9 801.792 176.484   2
  27 -23  -9 1119.37 237.959   2
  27 -11 -23 19588.8 1007.83   2
  27 -23 -11 16902.6 876.327   2
  27 -13 -23 3200.90 397.785   2
  27 -23 -13 2810.41 352.053   2
  27 -15 -23-87.2248 92.6152   2
  27 -23 -15-71.3603 130.219   2
  23 -17 -27 6098.97 537.467   2
  17 -23 -27 6091.24 493.221   2
  27 -17 -23 5479.85 508.395   2
  27 -23 -17 5001.22 447.314   2
  19 -23 -27 26318.9 1003.67   2
  23 -19 -27 25865.3 1060.27   2
  27 -19 -23 24995.3 1050.86   2
  27 -23 -19 23283.4 975.847   2
  21 -23 -27 1182.98 212.462   2
  23 -21 -27 1182.69 218.604   2
  27 -21 -23 971.901 198.663   2
  27 -23 -21 895.470 174.954   2
  23 -23 -27 15458.0 728.962   2
  27 -23 -23 13921.7 702.706   2
  27   1 -25 1038.13 238.204   2
  27  -1 -25 917.613 228.361   2
  27 -25   1 869.201 210.810   2
  27 -25  -1 873.354 191.483   2
  27   3 -25 3915.03 415.844   2
  27  -3 -25 4014.16 450.635   2
  27 -25   3 2660.77 332.060   2
  27 -25  -3 2847.79 343.867   2
  27  -5 -25 8103.86 638.472   2
  27   5 -25 8607.43 597.578   2
  27 -25  -5 6585.82 531.099   2
  27 -25   5 5752.79 501.695   2
  27  -7 -25 2047.65 322.821   2
  25   7 -27 2174.74 293.682   2
  27 -25   7 1336.62 224.797   2
  27 -25  -7 1714.66 264.051   2
  27  -9 -25 17459.1 939.785   2
  27 -25  -9 15500.3 802.307   2
  27 -11 -25 5539.12 535.878   2
  27 -25 -11 4672.66 439.947   2
  25 -13 -27 6597.58 567.180   2
  27 -13 -25 6337.86 551.224   2
  27 -25 -13 5621.30 481.527   2
  25 -15 -27 2586.28 357.725   2
  27 -15 -25 2599.44 350.876   2
  27 -25 -15 2317.77 307.854   2
  27 -17 -25 205.279 131.522   2
  17 -25 -27 141.913 56.9081   2
  25 -17 -27 125.085 66.2398   2
  27 -25 -17 180.689 83.6869   2
  19 -25 -27 111.406 75.4033   2
  25 -19 -27 194.975 79.5676   2
  27 -19 -25-51.7632 74.3024   2
  27 -25 -19 26.2628 52.2738   2
  21 -25 -27 3377.63 327.074   2
  25 -21 -27 3407.78 352.933   2
  27 -25 -21 3081.93 323.238   2
  27 -21 -25 3207.17 375.914   2
  23 -25 -27 76.3057 61.7648   2
  25 -23 -27-6.92109 62.6592   2
  27 -25 -23 99.3381 60.4973   2
  27 -23 -25 89.4650 66.3777   2
  27 -25 -25 24.2942 60.8440   2
  25 -25 -27-55.7044 74.1832   2
  27   1 -27 3250.36 387.665   2
  27  -1 -27 2875.93 374.827   2
  27   3 -27 12306.3 725.977   2
  27  -3 -27 12226.3 767.373   2
  27  -5 -27 5906.42 544.155   2
  27   5 -27 5638.00 483.044   2
  27  -7 -27 42676.5 1436.80   2
  27  -9 -27 418.118 149.112   2
  27 -27  -9 231.077 102.331   2
  27 -11 -27 14719.7 839.446   2
  27 -27 -11 11801.5 651.991   2
  27 -13 -27 6288.69 535.625   2
  27 -27 -13 5033.38 418.298   2
  27 -15 -27 93.2491 112.738   2
  27 -27 -15 187.281 77.3326   2
  27 -17 -27 13477.6 738.971   2
  27 -27 -17 11508.7 604.803   2
  27 -19 -27 9403.06 591.827   2
  27 -27 -19 8532.94 501.186   2
  27 -27 -21 1737.07 217.643   2
  27 -21 -27 1938.88 254.095   2
  27 -23 -27 499.867 116.294   2
  27 -25 -27 736.236 132.563   2
  28   0   0 154339. 2505.90   2
   0 -28   2 6972.58 774.472   1
  28   0  -2 6288.49 504.423   2
  28   0   2 5788.64 483.006   2
  28   2   0 5944.73 479.878   2
  28  -2   0 6374.83 515.180   2
   2 -28   2 7344.61 790.909   1
  -2 -28   2 7360.93 781.788   1
  28   2   2 5689.20 468.927   2
  28  -2  -2 6112.87 507.993   2
  28  -2   2 5822.81 494.032   2
  28   2  -2 6092.05 486.144   2
   0 -28   4 5928.22 703.505   1
  28   0   4 4183.97 414.026   2
  28   4   0 4713.86 424.429   2
  28   0  -4 5377.97 475.197   2
  28  -4   0 5055.70 465.125   2
  -2 -28   4 269.149 175.426   1
   4 -28   2 221.302 110.046   1
   2 -28   4-67.3937 131.139   1
  28   4  -2 117.704 82.7109   2
  28  -2   4 259.554 106.945   2
  28  -2  -4 137.606 116.831   2
  28   2   4 59.9224 57.3347   2
  28   2  -4 299.023 116.389   2
  28   4   2 163.194 98.0319   2
  28  -4  -2 380.492 145.453   2
  28  -4   2 132.445 110.620   2
   4 -28   4 70.4594 138.383   1
  -4 -28   4 34.0714 74.2661   1
  28  -4  -4 82.3826 78.0893   2
  28   4   4 176.137 86.4407   2
  28   4  -4 132.705 88.8164   2
  28  -4   4-129.568 102.249   2
   0 -28   6 4445.23 626.403   1
  28   0   6 3169.32 357.368   2
  28   0  -6 3852.93 406.945   2
  28  -6   0 3903.26 417.650   2
   2 -28   6 310.499 182.521   1
   6 -28   2 125.459 91.4431   1
  -2 -28   6 139.202 121.484   1
  28   2   6 201.752 107.840   2
  28   2  -6 201.092 63.8108   2
  28  -6  -2 535.440 167.182   2
  28  -2  -6 193.537 102.491   2
  28  -2   6 228.040 122.341   2
  28   6   2 190.278 86.0465   2
  28  -6   2 288.906 136.202   2
   4 -28   6 537.394 220.323   1
   6 -28   4 85.1022 82.3297   1
  -4 -28   6 262.595 183.463   1
  -6 -28   4 117.450 154.088   1
  28   4   6 285.338 101.954   2
  28   6   4 50.0374 56.3310   2
  28  -6  -4 218.952 85.1743   2
  28   4  -6 130.073 67.1671   2
  28  -6   4 222.030 114.661   2
  28  -4   6 28.7989 54.2367   2
  28  -4  -6 299.815 147.534   2
   6 -28   6 1727.86 383.652   1
  -6 -28   6 1748.72 378.194   1
  28   6   6 1120.32 205.881   2
  28  -6   6 1204.81 233.343   2
  28  -6  -6 1750.08 268.466   2
   0 -28   8 5480.34 695.718   1
  28   0   8 3761.51 406.081   2
  28   0  -8 4813.43 453.399   2
  28  -8   0 4435.73 452.773   2
  -2 -28   8 5257.78 685.264   1
   8 -28   2 5014.18 642.938   1
   2 -28   8 5206.18 685.169   1
  28  -2   8 3069.89 358.480   2
  28   2   8 3030.42 357.262   2
  28  -2  -8 4483.56 438.808   2
  28  -8   2 4630.35 497.192   2
  28  -8  -2 4723.64 456.337   2
  28   2  -8 4628.54 431.793   2
  -4 -28   8 8845.71 872.957   1
   8 -28   4 7846.21 812.300   1
   4 -28   8 7956.32 832.178   1
  28  -8   4 6354.62 535.172   2
  28  -4   8 5852.89 503.109   2
  28   4   8 5212.44 466.890   2
  28  -8  -4 7566.22 587.825   2
  28  -4  -8 7860.77 605.209   2
  28   4  -8 7407.41 553.393   2
   8 -28   6 1538.27 367.798   1
  -6 -28   8 1832.59 418.727   1
   6 -28   8 1701.24 406.881   1
  -8 -28   6 1818.28 394.603   1
  28  -6   8 1109.76 218.564   2
  28   6   8 978.773 174.573   2
  28  -8  -6 1671.82 266.785   2
  28  -6  -8 1891.08 293.345   2
  28  -8   6 1317.25 265.597   2
  -8  -8  28 21399.8 1268.44   1
  -8 -28   8 20067.0 1346.15   1
   8 -28   8 19230.3 1315.65   1
  28  -8  -8 18595.1 929.007   2
   0 -28  10 3079.88 531.467   1
  28   0  10 1811.66 279.040   2
  28   0 -10 2758.52 345.373   2
  28 -10   0 2379.75 341.700   2
  28  -2 -10 1565.77 261.846   2
  -2 -28  10 1835.37 389.059   1
  10 -28   2 1504.74 343.713   1
   2 -28  10 1912.45 421.477   1
  28  -2  10 1144.56 231.568   2
  28   2  10 1291.40 241.437   2
  28 -10  -2 1845.83 293.770   2
  28   2 -10 1735.48 267.335   2
  28 -10   2 1630.61 278.262   2
  28   4 -10 122.293 58.2824   2
  28  -4 -10 28.1321 59.6789   2
   4 -28  10-44.2764 99.6130   1
  10 -28   4 186.955 169.560   1
  -4 -28  10-65.7621 148.459   1
  28  -4  10 31.1939 48.2309   2
  28   4  10 12.4234 44.6937   2
  28 -10  -4 32.8167 57.2325   2
  28 -10   4-41.9721 71.1930   2
  -6 -10  28 1009.41 291.543   1
  28  -6 -10 852.994 194.582   2
  10 -28   6 743.834 266.953   1
  -6 -28  10 782.887 263.917   1
   6 -28  10 844.421 282.990   1
  28   6  10 473.361 143.705   2
  28  -6  10 579.320 160.098   2
  28 -10   6 590.073 170.481   2
  28 -10  -6 600.691 163.010   2
  -8 -10  28-36.1006 69.5256   1
  28 -10  -8 59.0156 62.4108   2
  28  -8 -10 107.737 119.335   2
 -10 -28   8 34.9259 92.4122   1
  10 -28   8 47.0404 85.3876   1
   8 -28  10 32.0898 83.4479   1
  -8 -28  10 152.433 165.350   1
  28 -10   8-93.3410 118.908   2
  28  -8  10 74.7448 80.8894   2
 -10 -28  10 9554.94 921.464   1
  10 -28  10 10137.4 963.801   1
  28 -10  10 6880.47 586.787   2
  28 -10 -10 9365.36 676.027   2
   0 -12  28 55033.4 2232.25   1
   0 -28  12 56569.9 2315.24   1
  28   0 -12 50261.6 1491.62   2
  -2 -12  28 8833.12 896.968   1
   2 -28  12 8396.13 888.605   1
  -2 -28  12 9219.55 929.854   1
  12 -28   2 7987.23 815.647   1
  28   2  12 5073.43 473.900   2
  28  -2  12 5149.46 483.720   2
  28 -12  -2 7596.78 598.246   2
  28 -12   2 7119.64 576.460   2
  28  -2 -12 8135.50 610.222   2
  28   2 -12 8028.27 584.565   2
  -4 -12  28 5308.14 675.442   1
   4 -28  12 5754.66 736.752   1
  12 -28   4 5446.73 672.074   1
  -4 -28  12 5359.97 693.996   1
  28  -4  12 3490.98 402.509   2
  28   4  12 3217.34 379.199   2
  28 -12   4 4525.17 468.515   2
  28   4 -12 4777.39 445.284   2
  28 -12  -4 5087.28 491.262   2
  28  -4 -12 5482.74 501.361   2
  28  -6 -12 788.464 208.186   2
  -6 -12  28 648.732 220.504   1
   6 -28  12 780.741 285.257   1
  12 -28   6 582.808 209.372   1
  -6 -28  12 942.366 310.318   1
  28  -6  12 505.775 138.874   2
  28   6  12 249.494 80.9635   2
  28 -12  -6 532.499 158.506   2
  28 -12   6 414.427 140.697   2
  -8 -12  28 4818.27 629.406   1
  -8 -28  12 4858.67 664.367   1
   8 -28  12 4260.53 641.320   1
  12 -28   8 4131.80 618.484   1
  28 -12   8 2895.83 362.621   2
  28  -8  12 2705.13 360.677   2
  28 -12  -8 4205.67 449.928   2
  28  -8 -12 3891.70 438.540   2
  28 -10 -12 30.7278 69.1622   2
  28 -12 -10 28.3292 76.4219   2
  10 -28  12 195.933 183.164   1
  12 -28  10-4.11516 106.678   1
 -10 -28  12 103.279 104.380   1
  28 -12  10-5.11975 99.8308   2
  28 -10  12-103.883 114.569   2
  12 -28  12 12042.4 1064.87   1
 -12 -28  12 12711.2 1065.88   1
  28 -12 -12 11823.1 764.920   2
  28   0 -14 7811.06 588.492   2
   0 -14  28 7891.23 867.014   1
   0 -28  14 7800.49 871.584   1
  28 -14   0 6983.06 575.521   2
  -2 -14  28 10741.9 988.409   1
  28  -2 -14 10471.3 692.498   2
   2 -14  28 11280.4 1036.62   1
   2 -28  14 11126.3 1047.83   1
  -2 -28  14 11832.3 1068.47   1
  28  -2  14 6352.64 550.204   2
  28   2  14 6021.19 519.289   2
  28 -14   2 8405.04 637.487   2
  28 -14  -2 9280.73 662.122   2
  28   2 -14 10817.3 685.739   2
  28   4 -14 41.0158 62.0381   2
  28  -4 -14 177.120 111.967   2
   4 -14  28 170.275 110.713   1
  -4 -14  28 118.893 142.043   1
   4 -28  14 357.286 140.492   1
  14 -28   4 8.58771 57.8389   1
  -4 -28  14 177.390 159.409   1
  28  -4  14 7.97484 85.4545   2
  28 -14  -4 55.3169 57.6508   2
  28 -14   4 71.6972 72.2437   2
  -6 -14  28 9654.43 915.312   1
  28  -6 -14 9550.72 682.149   2
   6 -14  28 8743.70 944.846   1
   6 -28  14 9015.75 956.483   1
  14 -28   6 8675.93 863.985   1
  -6 -28  14 9861.08 966.005   1
  28 -14   6 6972.43 574.548   2
  28  -6  14 6301.48 547.197   2
  28   6 -14 8927.55 593.087   2
  28 -14  -6 8563.27 641.520   2
  28  -8 -14 15776.7 881.524   2
   8 -14  28 16198.5 1281.90   1
  14 -28   8 15281.1 1178.17   1
  -8 -28  14 16870.6 1262.27   1
   8 -28  14 16285.0 1273.07   1
  28 -14   8 11153.5 739.416   2
  28  -8  14 10229.7 744.464   2
  28 -14  -8 15507.6 876.287   2
  10 -14  28 3939.97 640.134   1
  10 -28  14 4544.77 665.958   1
 -10 -28  14 3918.74 596.353   1
  14 -28  10 3834.23 597.310   1
  28 -14  10 2920.05 381.476   2
  28 -10  14 2564.12 351.509   2
  28 -10 -14 3980.52 444.616   2
  28 -14 -10 3828.92 434.623   2
  28 -12  14 1915.63 314.910   2
  28 -14  12 1956.71 312.734   2
  28 -12 -14 2918.42 388.427   2
  28 -14 -12 2640.40 356.105   2
  28 -14 -14-52.9263 121.948   2
  28 -14  14 39.3591 70.8527   2
   0 -28  16 6833.33 824.732   1
   0 -16  28 6768.78 817.446   1
  28   0 -16 6634.92 553.689   2
  28 -16   0 5108.02 501.010   2
  28   2 -16 1396.87 253.903   2
  28  -2 -16 1313.70 256.843   2
  -2 -16  28 1265.92 336.272   1
   2 -16  28 1492.22 371.223   1
   2 -28  16 1733.14 429.220   1
  -2 -28  16 1378.63 374.600   1
  28  -2  16 708.278 183.367   2
  28 -16  -2 1061.27 235.631   2
  28 -16   2 1016.50 212.978   2
   4 -16  28 3149.88 569.948   1
  28   4 -16 3023.51 349.871   2
  28  -4 -16 2932.32 381.667   2
  -4 -16  28 2870.99 515.487   1
   4 -28  16 3118.13 561.287   1
  28 -16   4 2283.53 331.749   2
  28  -4  16 1950.65 314.064   2
  28 -16  -4 2613.12 409.298   2
   6 -16  28 3233.19 576.552   1
  -6 -16  28 3032.50 536.960   1
  28  -6 -16 3305.11 408.449   2
   6 -28  16 3451.71 580.240   1
  -6 -28  16 3448.39 586.075   1
  28 -16   6 2429.01 328.786   2
  28  -6  16 1949.16 321.620   2
  28   6 -16 3205.71 355.417   2
  28 -16  -6 2855.73 390.646   2
  28  -8 -16 5248.60 510.111   2
  -8 -28  16 5407.31 731.138   1
  28  -8  16 3119.20 405.392   2
  28 -16   8 3484.13 414.951   2
  28 -16  -8 4531.15 470.664   2
  28 -10 -16 5623.42 531.704   2
  28 -16  10 4069.91 473.859   2
  28 -10  16 3472.44 419.326   2
  28 -16 -10 4878.36 486.817   2
  28 -12 -16 9012.98 688.145   2
  28 -12  16 5573.43 527.979   2
  28 -16  12 5638.36 523.548   2
  28 -16 -12 8554.69 649.671   2
  28 -14 -16 535.011 153.862   2
  28 -16 -14 408.701 130.052   2
  28 -16  14 451.131 151.050   2
  28 -14  16 263.007 113.473   2
  28 -16 -16 1797.88 315.787   2
  28   0 -18 19014.5 945.735   2
  28 -18   0 15081.3 853.845   2
  28   2 -18 1402.12 251.737   2
  28  -2 -18 1197.37 248.336   2
  28 -18   2 963.221 201.785   2
  28 -18  -2 1186.58 246.214   2
  28   4 -18 7632.27 575.130   2
  28  -4 -18 7941.76 621.937   2
  28 -18   4 5653.25 516.151   2
  28 -18  -4 6526.40 562.097   2
  28   6 -18 3295.42 378.556   2
  28  -6 -18 3428.61 417.543   2
  28 -18   6 2116.35 320.940   2
  28 -18  -6 2791.54 380.374   2
  28  -8 -18 270.552 148.114   2
  28 -18   8-62.9447 95.6346   2
  28 -18  -8-85.6646 130.502   2
  28 -10 -18 4013.76 453.390   2
  28 -18  10 2593.02 358.742   2
  28 -18 -10 3800.86 432.487   2
  28 -12 -18 12538.5 799.447   2
  28 -18 -12 11876.6 764.505   2
  28 -14 -18 6347.54 577.117   2
  28 -18 -14 6484.08 575.471   2
  28 -16 -18 32.2637 111.507   2
  28 -18 -16 79.4358 79.9059   2
  28 -18 -18 4180.56 450.650   2
  28   0 -20 16698.3 889.904   2
  28 -20   0 13071.4 786.078   2
  28   2 -20 32168.4 1220.26   2
  28  -2 -20 32408.1 1255.97   2
  28 -20   2 25110.1 1089.93   2
  28 -20  -2 26914.2 1135.68   2
  28   4 -20 615.267 187.971   2
  28 -20   4 291.124 118.821   2
  28 -20  -4 257.302 140.168   2
  28   6 -20 1433.28 237.543   2
  28  -6 -20 1391.97 271.583   2
  28 -20   6 918.278 224.087   2
  28 -20  -6 1302.61 244.300   2
  28  -8 -20 735.375 213.843   2
  28 -20   8 369.317 117.912   2
  28 -20  -8 541.063 208.879   2
  28 -10 -20 32511.4 1301.01   2
  28 -20 -10 29245.5 1194.95   2
  28 -12 -20 3491.51 414.771   2
  28 -20 -12 2782.59 354.829   2
  28 -14 -20 11971.4 777.203   2
  28 -20 -14 11395.6 737.319   2
  28 -16 -20 11325.0 747.402   2
  28 -20 -16 10911.3 722.072   2
  28 -20 -18 3590.03 402.267   2
  28 -18 -20 3331.48 398.733   2
  20 -20 -28 2610.99 347.434   2
  28 -20 -20 2000.58 288.449   2
  28   0 -22 1406.19 282.786   2
  28 -22   0 919.316 197.664   2
  28   2 -22 303.003 124.758   2
  28  -2 -22 330.613 137.772   2
  28 -22   2 143.228 82.9694   2
  28 -22  -2 159.494 105.665   2
  28  -4 -22 4192.89 463.570   2
  28   4 -22 4152.06 432.931   2
  28 -22   4 3067.53 369.462   2
  28 -22  -4 3696.56 402.970   2
  28   6 -22 60.3591 95.6155   2
  28  -6 -22 38.0454 68.8024   2
  28 -22   6 41.6552 92.5656   2
  28 -22  -6-11.4726 60.8287   2
  28  -8 -22 2028.12 327.218   2
  28 -22   8 1194.55 228.701   2
  28 -22  -8 1837.64 311.792   2
  28 -10 -22 2954.43 385.919   2
  28 -22  10 1666.31 268.051   2
  28 -22 -10 2395.42 341.131   2
  28 -12 -22 818.365 216.297   2
  28 -22  12 532.315 170.153   2
  28 -22 -12 882.280 213.446   2
  28 -14 -22 4012.81 439.806   2
  28 -22 -14 3425.14 378.416   2
  28 -22 -16 2561.90 316.991   2
  28 -16 -22 2970.43 390.719   2
  22 -18 -28 3604.16 398.678   2
  18 -22 -28 3977.14 405.866   2
  28 -18 -22 3308.31 391.839   2
  28 -22 -18 3049.53 356.752   2
  20 -22 -28 8393.27 568.798   2
  22 -20 -28 8369.39 588.294   2
  28 -20 -22 7391.49 553.449   2
  28 -22 -20 7354.52 538.551   2
  22 -22 -28 22072.3 897.949   2
  28 -22 -22 19727.9 860.184   2
  28   0 -24 25997.6 1106.90   2
  28 -24   0 19642.9 922.638   2
  28  -2 -24 7464.22 600.326   2
  28   2 -24 7740.53 601.628   2
  28 -24   2 5166.13 467.143   2
  28 -24  -2 5900.48 500.784   2
  28  -4 -24 1890.38 306.225   2
  28   4 -24 1786.35 280.083   2
  28 -24   4 1099.11 224.319   2
  28 -24  -4 1556.98 253.918   2
  28   6 -24 168.957 105.218   2
  28  -6 -24 268.149 129.099   2
  28 -24   6 180.561 136.454   2
  28 -24  -6 153.614 78.7255   2
  28  -8 -24 5049.07 506.716   2
  28 -24   8 3455.73 387.746   2
  28 -24  -8 4547.07 442.918   2
  28 -10 -24 3139.44 391.009   2
  28 -24  10 1901.40 264.810   2
  28 -24 -10 2656.42 344.157   2
  28 -12 -24 9456.46 681.642   2
  28 -24 -12 8251.90 598.305   2
  24 -14 -28 11769.3 748.489   2
  28 -14 -24 10783.4 720.025   2
  28 -24 -14 9412.39 625.724   2
  16 -24 -28 11532.6 646.100   2
  24 -16 -28 11416.7 724.938   2
  28 -16 -24 10221.7 678.633   2
  28 -24 -16 9715.75 624.479   2
  18 -24 -28 5463.37 431.821   2
  24 -18 -28 5325.52 475.195   2
  28 -18 -24 4921.47 452.089   2
  28 -24 -18 4961.25 434.081   2
  20 -24 -28 97.1127 74.2053   2
  24 -20 -28 10.7259 80.0456   2
  28 -20 -24-35.6839 61.2692   2
  28 -24 -20-41.3423 52.2733   2
  22 -24 -28 426.369 123.657   2
  24 -22 -28 345.067 107.904   2
  28 -22 -24 337.773 89.0437   2
  28 -24 -22 225.995 95.2794   2
  24 -24 -28 3084.92 291.888   2
  28 -24 -24 2846.45 294.782   2
  28   0 -26 2612.75 350.951   2
  28 -26   0 1899.04 259.703   2
  28  -2 -26 2436.20 333.083   2
  28   2 -26 2592.77 338.701   2
  28 -26  -2 1837.90 277.320   2
  28 -26   2 1787.73 264.900   2
  28   4 -26 120.562 85.6374   2
  28  -4 -26 223.767 138.789   2
  26   4 -28 120.961 116.038   2
  28 -26   4 78.7399 76.5158   2
  28 -26  -4 27.7714 57.3504   2
  28   6 -26-8.56630 43.9792   2
  28  -6 -26 215.928 142.448   2
  26   6 -28 31.3631 95.3917   2
  28 -26   6-16.0054 73.3214   2
  28 -26  -6-15.4538 63.4294   2
  28 -26   8 3173.42 345.252   2
  28 -26  -8 4296.01 404.801   2
  28 -10 -26 1219.17 241.998   2
  26 -10 -28 1306.92 266.319   2
  28 -26 -10 933.207 186.198   2
  26 -12 -28 3076.01 382.787   2
  28 -12 -26 3092.11 382.321   2
  28 -26 -12 2689.17 314.145   2
  28 -14 -26 708.835 184.913   2
  26 -14 -28 588.340 166.782   2
  28 -26 -14 474.343 137.183   2
  28 -16 -26-92.7742 78.2082   2
  26 -16 -28 87.1106 115.840   2
  28 -26 -16 1.04466 53.1154   2
  26 -18 -28 184.076 91.7346   2
  28 -18 -26 172.323 82.8861   2
  28 -26 -18 243.564 107.310   2
  26 -20 -28 6692.42 483.186   2
  28 -20 -26 6256.50 469.314   2
  28 -26 -20 6070.33 431.203   2
  26 -22 -28 377.151 82.8776   2
  28 -26 -22 436.902 111.062   2
  28 -22 -26 653.589 129.361   2
  28 -26 -24 822.807 139.003   2
  28 -24 -26 837.409 144.037   2
  26 -24 -28 723.962 133.265   2
  28   0 -28 12992.0 755.142   2
  28   2 -28 5632.89 481.557   2
  28  -2 -28 5283.05 487.058   2
  28   4 -28 84.5528 89.5343   2
  28  -4 -28-39.5835 84.7494   2
  28   6 -28 841.748 182.385   2
  28  -6 -28 757.209 197.583   2
  28  -8 -28 102.391 104.436   2
  28 -10 -28 12126.5 739.973   2
  28 -12 -28 1170.31 234.760   2
  28 -14 -28 10074.1 646.668   2
  28 -16 -28 290.750 122.957   2
  28 -18 -28 2782.81 319.505   2
  28 -20 -28 10288.6 564.545   2
  28 -22 -28-107.235 76.4983   2
  28 -24 -28 1808.89 192.135   2
  29  -1   1 291.832 108.120   2
  29  -1  -1 229.724 124.242   2
  29   1  -1 339.523 133.368   2
  29   1   1 207.875 74.9660   2
   1 -29   3 4130.34 614.453   1
  -1 -29   3 4003.96 603.320   1
  29   3   1 3287.76 371.035   2
  29   1   3 2735.48 343.591   2
  29  -1   3 3027.98 361.055   2
  29  -1  -3 3395.98 390.578   2
  29  -3   1 3202.41 371.717   2
  29  -3  -1 3485.93 396.408   2
  29   1  -3 3643.93 390.421   2
  29   3  -1 2947.05 344.878   2
   3 -29   3-95.9923 138.506   1
  -3 -29   3 209.922 149.040   1
  29  -3  -3 267.586 159.299   2
  29   3   3 21.4404 58.9006   2
  29  -3   3 33.5505 69.7442   2
  29   3  -3 82.8543 89.9915   2
   5 -29   1 20466.1 1344.70   1
   1 -29   5 22272.6 1415.27   1
  -1 -29   5 23330.2 1457.86   1
  29   5   1 15777.6 788.795   2
  29   1   5 15474.9 835.318   2
  29  -1   5 16151.6 843.636   2
  29  -1  -5 19417.2 927.147   2
  29  -5   1 18444.0 907.701   2
  29   1  -5 19727.5 911.031   2
  29   5  -1 17595.3 823.574   2
  29  -5  -1 18849.4 914.430   2
   5 -29   3 5052.97 673.300   1
  -3 -29   5 5277.93 687.813   1
   3 -29   5 5034.82 668.151   1
  29  -5   3 4447.89 445.891   2
  29  -3   5 4021.81 423.903   2
  29   3   5 4006.10 406.428   2
  29   5   3 3629.02 373.465   2
  29  -3  -5 4883.35 469.550   2
  29   3  -5 4655.55 438.985   2
  29  -5  -3 4670.22 463.623   2
  29   5  -3 4503.76 405.176   2
   5 -29   5 35704.5 1787.90   1
  -5 -29   5 35123.6 1782.10   1
  29   5   5 22533.6 953.162   2
  29  -5   5 25889.4 1092.39   2
  29   5  -5 28778.9 1068.11   2
  29  -5  -5 31653.6 1201.84   2
   1 -29   7 6234.94 748.889   1
  -1 -29   7 6255.28 760.131   1
  29  -1   7 3952.79 415.618   2
  29   1   7 3894.12 407.517   2
  29  -7  -1 5026.47 479.334   2
  29  -7   1 4428.85 462.662   2
  29   1  -7 5258.10 469.667   2
  29  -1  -7 5215.95 470.540   2
   3 -29   7 4607.01 659.030   1
   7 -29   3 4454.82 624.061   1
  -3 -29   7 4224.15 621.639   1
  29  -7   3 3928.34 419.545   2
  29  -3   7 3133.99 373.185   2
  29   3   7 2706.58 343.982   2
  29   3  -7 3838.37 386.089   2
  29  -3  -7 4030.40 418.482   2
  29  -7  -3 4180.03 439.558   2
  -5 -29   7 6526.03 776.120   1
   5 -29   7 6141.51 752.098   1
   7 -29   5 6195.86 744.455   1
  29  -5   7 4215.78 438.806   2
  29   5   7 4364.55 422.448   2
  29  -7   5 4714.40 457.378   2
  29  -5  -7 5569.38 507.943   2
  29   5  -7 6131.16 491.503   2
  29  -7  -5 5673.42 512.208   2
   7 -29   7-75.7752 113.778   1
  -7 -29   7 40.3755 114.670   1
  29  -7   7 5.99290 71.1247   2
  29  -7  -7-14.6771 98.3848   2
   1 -29   9 8718.21 911.815   1
  -1 -29   9 9113.79 926.936   1
  29  -1   9 5893.12 516.750   2
  29   1   9 5822.22 506.984   2
  29  -9   1 7013.26 575.901   2
  29   1  -9 8133.97 595.757   2
  29  -1  -9 7693.74 578.541   2
  29  -9  -1 6990.75 570.646   2
   9 -29   3 2148.43 422.184   1
  -3 -29   9 2529.64 486.757   1
   3 -29   9 2446.43 485.631   1
  29  -3   9 1703.42 288.318   2
  29  -9   3 1973.71 312.502   2
  29   3   9 1595.08 271.231   2
  29  -9  -3 2185.73 323.047   2
  29   3  -9 1999.68 282.806   2
  29  -3  -9 2344.81 328.740   2
  -5 -29   9 24767.0 1516.51   1
   9 -29   5 21887.2 1415.94   1
   5 -29   9 24132.1 1506.29   1
  29   5   9 14764.1 778.069   2
  29  -9   5 17935.4 928.194   2
  29  -5   9 16081.1 874.858   2
  29  -9  -5 21644.1 1013.40   2
  29   5  -9 21109.5 923.020   2
  29  -5  -9 22499.7 1026.49   2
  -7  -9  29 4162.64 577.669   1
  -7 -29   9 3485.09 580.581   1
   9 -29   7 3968.15 599.410   1
   7 -29   9 3912.32 604.132   1
  29  -7   9 2532.15 351.971   2
  29   7   9 2300.07 303.469   2
  29  -9   7 2692.30 350.084   2
  29  -7  -9 3681.93 426.542   2
  29  -9  -7 3289.23 395.654   2
  -9 -29   9 3905.83 609.607   1
   9 -29   9 3776.50 600.918   1
  29  -9   9 2486.77 358.700   2
  29  -9  -9 3540.84 424.866   2
  29   1 -11 187.294 98.4594   2
  29  -1 -11 344.305 124.015   2
  -1 -29  11 374.289 211.768   1
   1 -29  11 172.344 142.904   1
  29   1  11 115.881 47.9838   2
  29  -1  11 153.274 97.8531   2
  29 -11   1 334.711 164.607   2
  29 -11  -1 243.932 142.394   2
  -3 -11  29 2453.42 480.678   1
  11 -29   3 1969.60 414.615   1
  -3 -29  11 2007.33 446.269   1
   3 -29  11 2491.80 493.559   1
  29 -11   3 1962.21 309.779   2
  29   3  11 1403.74 252.764   2
  29  -3  11 1373.17 246.736   2
  29 -11  -3 2220.38 333.316   2
  29  -3 -11 1986.68 299.759   2
  29   3 -11 2160.45 301.537   2
  29   5 -11 37.8212 69.0978   2
  -5 -11  29 193.508 218.919   1
  29  -5 -11 188.222 81.3985   2
  -5 -29  11 173.187 178.444   1
  11 -29   5 75.6062 79.3119   1
   5 -29  11-74.4230 150.921   1
  29   5  11-19.4200 58.0452   2
  29  -5  11 103.471 87.1347   2
  29 -11  -5 9.21200 83.8080   2
  29 -11   5-30.2531 64.1504   2
  -7 -11  29 73.9902 60.1846   1
  29  -7 -11-47.2443 124.746   2
  -7 -29  11 3.15530 119.876   1
   7 -29  11 78.4248 153.768   1
  29 -11   7-40.7858 83.2441   2
  29  -7  11-33.5783 82.9602   2
  29   7  11 60.8589 48.8903   2
  29 -11  -7-42.6391 107.748   2
  29 -11  -9 584.015 160.455   2
  29  -9 -11 972.151 234.039   2
  -9 -29  11 824.574 266.599   1
  11 -29   9 571.356 216.526   1
   9 -29  11 933.539 276.849   1
  29 -11   9 640.386 192.763   2
  29  -9  11 635.009 171.322   2
  11 -29  11 9369.50 956.675   1
 -11 -29  11 10009.5 966.160   1
  29 -11  11 6751.22 585.264   2
  29 -11 -11 9069.49 682.200   2
  29  -1 -13 886.765 200.891   2
   1 -13  29 1026.20 346.067   1
  -1 -13  29 952.141 299.270   1
  29   1 -13 820.992 211.706   2
   1 -29  13 890.432 284.836   1
  -1 -29  13 1201.33 373.678   1
  29  -1  13 691.823 186.084   2
  29   1  13 465.372 125.688   2
  29 -13   1 741.239 191.042   2
  29 -13  -1 1050.27 250.434   2
  29  -3 -13 26.5850 85.4107   2
  -3 -13  29-73.3939 162.630   1
   3 -13  29 100.676 140.047   1
  29   3 -13 53.6436 71.1038   2
  -3 -29  13 25.0803 87.8382   1
   3 -29  13 57.6218 140.962   1
  13 -29   3 38.6040 62.7787   1
  29  -3  13 160.290 93.5566   2
  29   3  13 5.22514 50.5791   2
  29 -13  -3 240.986 145.330   2
  29 -13   3 190.804 101.212   2
  29  -5 -13 734.187 166.649   2
   5 -13  29 972.713 366.544   1
  29   5 -13 744.284 193.734   2
  -5 -13  29 795.146 260.415   1
   5 -29  13 939.504 374.244   1
  -5 -29  13 537.714 227.693   1
  13 -29   5 543.728 251.655   1
  29  -5  13 464.985 156.638   2
  29 -13   5 354.001 133.909   2
  29 -13  -5 755.847 195.690   2
  -7 -13  29 4168.26 617.468   1
   7 -13  29 4178.68 669.351   1
  -7 -29  13 4440.47 654.152   1
  13 -29   7 3727.48 574.458   1
   7 -29  13 3829.48 615.730   1
  29  -7  13 2594.70 363.171   2
  29 -13   7 2795.89 362.498   2
  29 -13  -7 3706.46 433.061   2
  29  -7 -13 3850.61 436.040   2
  29  -9 -13 180.728 123.413   2
   9 -29  13 242.451 193.683   1
  -9 -29  13-104.795 111.787   1
  13 -29   9 226.284 165.171   1
  29  -9  13-22.8993 68.0254   2
  29 -13   9 220.327 152.341   2
  29 -13  -9 5.79982 77.0887   2
  29 -13 -11 607.990 170.389   2
  29 -11 -13 573.083 184.396   2
  29 -13  11 338.904 139.142   2
  29 -11  13 351.891 149.863   2
  29 -13  13 4802.67 480.050   2
  29 -13 -13 7628.67 625.401   2
   1 -15  29 11415.4 1058.78   1
  -1 -15  29 11916.4 1073.25   1
   1 -29  15 11382.5 1068.39   1
  -1 -29  15 11992.0 1104.95   1
  29 -15   1 9001.05 664.122   2
  29  -1 -15 10270.2 688.941   2
  29 -15  -1 9265.37 674.202   2
  29   1 -15 10844.2 707.340   2
  29   3 -15 427.201 144.194   2
  29  -3 -15 260.302 86.5943   2
   3 -15  29 401.754 246.132   1
  -3 -15  29 566.640 274.039   1
   3 -29  15 249.373 195.304   1
  -3 -29  15 304.278 125.319   1
  29  -3  15 232.755 92.2202   2
  29 -15  -3 198.067 111.107   2
  29 -15   3 488.331 166.816   2
  29  -5 -15 8563.61 651.440   2
  -5 -15  29 8756.96 912.306   1
  -5 -29  15 9671.39 975.062   1
  29 -15   5 6731.23 573.158   2
  29  -5  15 5537.00 525.473   2
  29 -15  -5 8163.10 649.396   2
  29   5 -15 8359.42 592.937   2
  29  -7  15 1941.31 309.702   2
  29 -15   7 2051.27 315.756   2
  29  -7 -15 2821.06 370.034   2
  29 -15  -7 2408.97 360.472   2
  29 -15   9 2866.79 391.220   2
  29  -9  15 2888.77 382.495   2
  29  -9 -15 4295.73 478.559   2
  29 -15  -9 3919.39 444.266   2
  29 -11  15 3300.15 414.373   2
  29 -15  11 3557.64 412.357   2
  29 -11 -15 5487.28 527.029   2
  29 -15 -11 4661.73 493.616   2
  29 -15 -13 314.936 96.5356   2
  29 -13 -15 369.450 135.635   2
  29 -13  15 289.520 138.814   2
  29 -15  13 186.894 87.5588   2
  29 -15  15 24531.2 1105.38   2
  29 -15 -15 38010.6 1395.66   2
  29   1 -17 17451.4 898.873   2
  29  -1 -17 16690.3 893.316   2
  29 -17   1 14234.5 840.719   2
  29 -17  -1 14658.1 852.592   2
  29   3 -17 514.800 149.300   2
  29  -3 -17 601.419 177.364   2
  29 -17   3 367.756 132.012   2
  29 -17  -3 261.530 122.297   2
  29  -5 -17 4650.97 485.437   2
  29 -17  -5 3561.63 430.185   2
  29   5 -17 4312.36 425.382   2
  29  -7 -17 1277.77 255.315   2
  29 -17   7 776.611 215.909   2
  29 -17  -7 961.901 230.010   2
  29  -9 -17 481.676 168.556   2
  29 -17   9 218.723 127.511   2
  29 -17  -9 308.122 114.876   2
  29 -11 -17 1566.66 286.705   2
  29 -17  11 964.326 204.848   2
  29 -17 -11 1243.49 269.474   2
  29 -17 -13 6754.61 579.566   2
  29 -13 -17 6975.34 600.637   2
  29 -17 -15 1360.96 269.096   2
  29 -15 -17 1501.06 297.871   2
  29 -17 -17 4337.42 459.067   2
  29   1 -19 18018.6 921.461   2
  29  -1 -19 18759.2 948.983   2
  29 -19  -1 15342.1 861.946   2
  29 -19   1 14958.0 849.947   2
  29   3 -19 3459.50 401.968   2
  29  -3 -19 3192.39 410.928   2
  29 -19   3 2578.02 328.808   2
  29 -19  -3 2986.15 380.555   2
  29  -5 -19 37617.9 1375.47   2
  29   5 -19 38465.0 1276.69   2
  29  -7 -19 13730.2 835.006   2
  29 -19  -7 11607.5 756.079   2
  29  -9 -19 18944.8 989.343   2
  29 -19  -9 17057.6 924.470   2
  29 -11 -19 2893.56 387.722   2
  29 -19  11 1771.99 274.798   2
  29 -19 -11 2751.93 359.443   2
  29 -13 -19 224.825 121.682   2
  29 -19  13 54.1585 105.245   2
  29 -19 -13 88.8309 73.1694   2
  29 -15 -19 13950.0 841.904   2
  29 -19 -15 13223.4 798.496   2
  29 -19 -17 5071.55 489.427   2
  29 -17 -19 5287.92 501.178   2
  29 -19 -19 35786.8 1275.92   2
  29   1 -21 3135.11 381.676   2
  29  -1 -21 3498.79 412.440   2
  29 -21  -1 2729.46 368.958   2
  29 -21   1 2625.05 343.206   2
  29   3 -21 1468.00 252.323   2
  29  -3 -21 1620.42 292.550   2
  29 -21   3 1148.54 226.369   2
  29 -21  -3 1267.48 245.632   2
  29   5 -21 45.8609 67.2628   2
  29  -5 -21-3.46689 62.9679   2
  29 -21   5 14.3964 82.8425   2
  29 -21  -5 68.1322 87.7005   2
  29  -7 -21 3281.46 405.273   2
  29 -21   7 2135.76 317.849   2
  29 -21  -7 3170.98 393.359   2
  29  -9 -21 2118.47 330.237   2
  29 -21   9 1272.91 248.899   2
  29 -21  -9 1582.11 273.386   2
  29 -11 -21-106.062 136.126   2
  29 -21  11-92.9350 96.2781   2
  29 -21 -11-134.549 154.426   2
  29 -13 -21 869.473 193.312   2
  29 -21 -13 816.569 204.492   2
  29 -15 -21 572.798 141.895   2
  29 -21 -15 270.463 107.530   2
  29 -17 -21 2580.30 342.152   2
  29 -21 -17 2457.28 318.870   2
  21 -19 -29 2254.67 317.950   2
  19 -21 -29 2184.14 294.114   2
  29 -19 -21 1635.51 266.037   2
  29 -21 -19 1688.79 253.593   2
  21 -21 -29 4744.30 428.804   2
  29 -21 -21 3741.22 380.842   2
  29   1 -23 3421.37 397.258   2
  29  -1 -23 3474.87 416.530   2
  29 -23   1 2856.12 341.356   2
  29 -23  -1 2741.15 352.825   2
  29   3 -23 7092.86 559.550   2
  29  -3 -23 7378.65 597.671   2
  29 -23  -3 6055.59 515.780   2
  29   5 -23 10852.9 671.699   2
  29  -5 -23 9926.85 700.930   2
  29 -23  -5 8489.23 611.275   2
  29 -23   5 9097.45 628.804   2
  29  -7 -23 15192.4 873.348   2
  29 -23  -7 13515.2 776.188   2
  29  -9 -23 2486.57 350.228   2
  29 -23   9 1739.13 270.513   2
  29 -23  -9 2246.35 322.566   2
  29 -11 -23 8151.56 632.785   2
  29 -23 -11 7607.85 579.072   2
  29 -13 -23 334.613 164.086   2
  29 -23 -13 358.119 158.249   2
  29 -15 -23 535.521 194.888   2
  29 -23 -15 410.382 146.159   2
  17 -23 -29 1574.02 239.350   2
  23 -17 -29 1298.10 247.560   2
  29 -17 -23 1206.50 252.686   2
  29 -23 -17 1128.89 222.396   2
  19 -23 -29 13016.8 677.718   2
  23 -19 -29 12592.3 707.313   2
  29 -23 -19 10954.6 643.950   2
  29 -19 -23 10967.8 666.868   2
  21 -23 -29 914.311 183.592   2
  23 -21 -29 715.087 160.255   2
  29 -23 -21 621.805 130.416   2
  29 -21 -23 527.881 119.824   2
  23 -23 -29 1698.05 230.550   2
  29 -23 -23 1329.57 201.288   2
  29   1 -25 682.022 162.674   2
  29  -1 -25 807.011 211.818   2
  29 -25  -1 328.287 78.7829   2
  29 -25   1 298.076 122.079   2
  29  -3 -25 1457.12 255.080   2
  29   3 -25 1838.14 271.166   2
  29 -25   3 1454.51 255.241   2
  29 -25  -3 1400.30 241.491   2
  29   5 -25 12320.7 700.558   2
  29  -5 -25 12550.7 772.125   2
  29 -25  -5 10662.0 660.729   2
  29  -7 -25 257.591 163.492   2
  25   7 -29 252.451 79.3151   2
  29 -25   7 218.832 84.5135   2
  29 -25  -7 111.237 84.1732   2
  29  -9 -25 6887.56 581.248   2
  29 -25  -9 6036.78 488.680   2
  25 -11 -29 3001.80 392.773   2
  29 -11 -25 2670.48 350.811   2
  29 -25 -11 2357.95 309.908   2
  29 -13 -25 632.638 200.627   2
  25 -13 -29 447.787 180.625   2
  29 -25 -13 460.648 165.515   2
  25 -15 -29 9975.80 655.681   2
  29 -15 -25 8994.33 622.625   2
  29 -25 -15 8540.51 562.449   2
  17 -25 -29 5400.55 414.212   2
  25 -17 -29 5165.38 453.420   2
  29 -17 -25 4572.49 430.204   2
  29 -25 -17 4567.92 399.703   2
  25 -19 -29 2878.44 320.350   2
  29 -19 -25 2697.20 314.615   2
  19 -25 -29 3121.20 299.117   2
  29 -25 -19 2761.69 301.546   2
  21 -25 -29 349.884 93.2617   2
  25 -21 -29 463.262 128.767   2
  29 -25 -21 388.457 116.423   2
  29 -21 -25 305.788 99.3571   2
  25 -23 -29 273.102 87.4415   2
  23 -25 -29 279.287 87.9029   2
  29 -23 -25 194.312 75.9954   2
  29 -25 -23 318.915 108.290   2
  25 -25 -29 9613.89 445.185   2
  29 -25 -25 9485.75 451.673   2
  29   1 -27 129.751 57.5005   2
  29  -1 -27 293.825 119.574   2
  27   1 -29 209.181 130.430   2
  27  -1 -29 343.249 143.162   2
  29 -27  -1 260.549 107.771   2
  27   3 -29 2505.09 323.325   2
  27  -3 -29 2459.91 334.676   2
  29   3 -27 2293.00 311.275   2
  29  -3 -27 2501.61 343.180   2
  29 -27  -3 1703.67 247.578   2
  29   5 -27 1047.69 193.669   2
  29  -5 -27 911.851 221.270   2
  27   5 -29 1121.60 217.506   2
  27  -5 -29 1050.75 224.231   2
  29 -27  -5 561.497 144.223   2
  27  -7 -29 5739.24 517.638   2
  29  -7 -27 4964.36 475.488   2
  29 -27  -7 4116.22 386.296   2
  27  -9 -29 4749.42 469.026   2
  29  -9 -27 4655.34 457.085   2
  29 -27  -9 3512.83 351.474   2
  29 -11 -27 4894.75 462.135   2
  27 -11 -29 5526.54 494.976   2
  29 -27 -11 3792.50 359.740   2
  29 -13 -27 1457.36 248.872   2
  27 -13 -29 1638.81 274.478   2
  29 -27 -13 1119.71 187.792   2
  27 -15 -29 4686.45 431.960   2
  29 -15 -27 4287.45 415.369   2
  29 -27 -15 3813.87 344.342   2
  27 -17 -29 322.415 108.891   2
  29 -17 -27 146.781 75.8694   2
  29 -27 -17 319.503 95.6672   2
  27 -19 -29 16.0182 45.9649   2
  29 -27 -19 153.564 86.7020   2
  27 -21 -29 1372.29 194.520   2
  29 -21 -27 1243.01 178.723   2
  29 -23 -27 359.031 99.5465   2
  27 -23 -29 227.584 70.7770   2
  29   1 -29 957.740 199.818   2
  29  -1 -29 1077.25 229.521   2
  29   3 -29 896.441 191.053   2
  29  -3 -29 1029.79 218.459   2
  29  -5 -29 11403.3 695.206   2
  29   5 -29 11931.9 630.342   2
  29  -7 -29 138.061 100.378   2
  29  -9 -29 4507.79 431.756   2
  29 -11 -29 4970.54 448.656   2
  29 -13 -29 1043.49 183.674   2
  29 -15 -29 14528.4 718.398   2
  29 -17 -29 1708.58 235.645   2
  29 -19 -29 5149.90 382.323   2
  29 -21 -29 288.999 76.0664   2
  29 -23 -29 67.0762 58.1583   2
  30   0   0 19963.4 939.680   2
  30   0   2-5.06372 51.7418   2
  30   2   0-7.92631 68.0609   2
  30  -2   0-26.2525 54.6519   2
  30   0  -2 18.1268 49.8916   2
  30   2   2 13036.6 753.595   2
  30  -2   2 13440.1 784.554   2
  30   2  -2 14445.5 779.941   2
  30  -2  -2 15071.8 824.876   2
   0 -30   4 1394.27 348.357   1
  30   0  -4 1277.05 225.965   2
  30   0   4 1160.19 222.777   2
  30  -4   0 1180.07 233.158   2
  30   4   0 1116.13 206.015   2
  -2 -30   4 1865.86 409.777   1
   2 -30   4 1909.71 438.076   1
   4 -30   2 1741.52 394.436   1
  30  -4   2 1824.34 283.570   2
  30   2   4 1213.97 216.775   2
  30   4  -2 1462.19 247.190   2
  30  -2  -4 1696.35 266.493   2
  30   4   2 1260.16 231.313   2
  30  -2   4 1370.87 256.475   2
  30   2  -4 1677.42 272.905   2
  30  -4  -2 1690.82 275.380   2
   4 -30   4 2070.71 431.726   1
  30   4   4 1341.24 248.285   2
  30  -4   4 1794.66 283.911   2
  30  -4  -4 1912.70 313.222   2
  30   4  -4 1983.23 291.977   2
   0 -30   6 30470.9 1695.15   1
  30   0   6 20393.4 960.673   2
  30   6   0 22545.3 948.422   2
  30   0  -6 26379.9 1078.56   2
  30  -6   0 25004.7 1084.84   2
  -2 -30   6 3202.24 562.802   1
   6 -30   2 2752.85 492.704   1
   2 -30   6 2906.95 505.875   1
  30  -6   2 2342.01 342.443   2
  30  -2   6 2001.05 298.894   2
  30   6   2 2046.17 279.816   2
  30   2   6 2127.62 310.150   2
  30  -6  -2 2744.55 360.854   2
  30  -2  -6 2545.52 330.662   2
  30   2  -6 2636.78 339.723   2
   6 -30   4 4840.23 680.617   1
  -4 -30   6 4801.17 668.722   1
   4 -30   6 4642.72 670.857   1
  30   4   6 3317.91 383.106   2
  30  -6   4 3536.91 407.122   2
  30   6   4 3357.21 370.025   2
  30  -4   6 3400.11 406.712   2
  30  -4  -6 4341.57 455.879   2
  30   4  -6 4087.79 418.622   2
  30  -6  -4 4390.11 461.332   2
  -6 -30   6 3614.40 573.837   1
   6 -30   6 3394.29 577.069   1
  30   6   6 2183.31 297.664   2
  30  -6   6 2293.03 337.464   2
  30  -6  -6 3262.26 393.506   2
   0 -30   8 320.588 188.209   1
  30   0   8 329.760 143.006   2
  30   0  -8 558.686 162.111   2
  30  -8   0 515.571 168.047   2
   8 -30   2 2472.63 486.878   1
   2 -30   8 3018.78 557.953   1
  -2 -30   8 2856.90 538.762   1
  30  -8   2 2253.66 336.182   2
  30   2   8 1916.70 299.095   2
  30  -2   8 2109.83 323.687   2
  30  -8  -2 2557.47 355.249   2
  30   2  -8 2546.26 318.917   2
  30  -2  -8 2436.96 333.442   2
   4 -30   8 1694.73 422.665   1
   8 -30   4 1763.07 422.604   1
  -4 -30   8 1430.54 371.219   1
  30  -4   8 1049.82 232.774   2
  30   4   8 947.133 210.199   2
  30  -4  -8 1308.07 247.712   2
  30  -8  -4 1448.39 272.391   2
  30  -8   4 1169.18 254.889   2
  30   4  -8 1374.20 241.835   2
   6 -30   8 26.0611 116.604   1
  -6 -30   8 36.7919 84.1922   1
   8 -30   6 23.3331 83.7660   1
  30  -6   8 57.4754 50.2777   2
  30   6   8-15.9756 91.1350   2
  30  -8   6-19.2045 55.6449   2
  30  -8  -6 79.2290 57.8746   2
  30  -6  -8 57.2901 76.0282   2
   8 -30   8 11537.8 1064.73   1
  -8 -30   8 11858.6 1064.81   1
  30  -8  -8 10642.2 721.218   2
   0 -30  10 12287.3 1101.05   1
  30   0 -10 11088.8 707.495   2
  30 -10   0 10039.7 687.307   2
   2 -30  10 22145.3 1486.41   1
  -2 -30  10 22135.9 1478.34   1
  30 -10   2 16668.8 903.694   2
  30  -2  10 14213.2 815.507   2
  30   2  10 12639.6 752.552   2
  30   2 -10 19187.4 915.424   2
  30  -2 -10 19495.1 954.372   2
  30 -10  -2 18259.4 942.234   2
  -4 -10  30 7880.15 845.374   1
  10 -30   4 6892.92 809.609   1
  -4 -30  10 8348.78 903.099   1
   4 -30  10 8432.32 910.347   1
  30 -10   4 5530.36 516.374   2
  30  -4  10 4977.91 492.549   2
  30   4  10 4378.94 440.887   2
  30 -10  -4 6668.77 573.780   2
  30  -4 -10 6923.64 568.737   2
  30   4 -10 6721.25 538.525   2
  -6 -10  30 2092.76 437.338   1
   6 -30  10 2052.25 427.841   1
  10 -30   6 1833.19 417.661   1
  -6 -30  10 2180.42 475.367   1
  30 -10   6 1610.68 275.863   2
  30  -6  10 1246.98 246.540   2
  30   6  10 1194.98 206.152   2
  30  -6 -10 1896.12 306.084   2
  30 -10  -6 1976.89 316.502   2
  30  -8 -10-20.1731 56.1112   2
  10 -30   8-60.4799 110.358   1
   8 -30  10 125.659 75.2811   1
  -8 -30  10-110.612 204.434   1
  30  -8  10 74.6007 55.4138   2
  30 -10   8-75.4131 110.047   2
  30 -10  -8 7.84948 103.800   2
  10 -30  10 39476.7 1986.03   1
 -10 -30  10 40421.1 1975.46   1
  30 -10 -10 37732.1 1377.13   2
   0 -12  30 45923.4 2122.46   1
   0 -30  12 47154.0 2190.68   1
  30 -12   0 37952.7 1365.84   2
  30   0 -12 41220.8 1378.63   2
   2 -12  30 9905.80 988.149   1
  -2 -12  30 11015.2 1021.39   1
  -2 -30  12 11104.8 1056.01   1
   2 -30  12 10616.8 1043.40   1
  30 -12   2 8206.55 632.541   2
  30  -2  12 6643.02 571.776   2
  30   2  12 6229.90 537.708   2
  30  -2 -12 9293.76 659.180   2
  30 -12  -2 8964.55 664.792   2
  30   2 -12 9489.68 647.870   2
  -4 -12  30 17219.5 1260.44   1
  -4 -30  12 17524.8 1322.95   1
  12 -30   4 15158.8 1179.25   1
   4 -30  12 17097.7 1315.82   1
  30   4  12 9786.32 665.116   2
  30  -4  12 10009.7 696.665   2
  30 -12   4 12959.3 804.677   2
  30 -12  -4 14281.6 852.153   2
  30   4 -12 14936.9 797.614   2
  30  -4 -12 15327.8 864.390   2
  -6 -12  30 20544.4 1352.86   1
  -6 -30  12 20360.7 1416.63   1
   6 -30  12 20026.9 1428.80   1
  12 -30   6 19258.1 1327.64   1
  30 -12   6 14724.4 857.805   2
  30  -6  12 12536.0 786.972   2
  30 -12  -6 18279.5 969.278   2
  30  -6 -12 19012.3 976.632   2
  12 -30   8 6498.57 779.652   1
  30  -8  12 3961.54 440.872   2
  30 -12   8 4545.25 477.519   2
  30 -12  -8 6007.70 546.574   2
  30  -8 -12 6250.34 563.229   2
  30 -10  12 2922.44 385.742   2
  30 -12  10 3018.13 389.876   2
  30 -12 -10 4081.52 450.664   2
  30 -10 -12 4287.88 466.281   2
  30 -12  12 18927.7 992.234   2
  30 -12 -12 27841.3 1194.74   2
   0 -14  30 5629.30 754.091   1
  30   0 -14 5163.30 487.378   2
  30 -14   0 4470.12 470.112   2
  -2 -14  30 23271.9 1509.01   1
  30   2  14 13300.0 793.807   2
  30 -14   2 18503.0 964.600   2
  30  -2  14 13257.4 807.324   2
  30   2 -14 20963.1 968.144   2
  30  -2 -14 20495.3 995.815   2
  30 -14  -2 19337.7 980.425   2
  30   4 -14 672.344 170.523   2
  30  -4 -14 726.539 155.115   2
  30  -4  14 437.296 137.751   2
  30 -14   4 499.164 131.762   2
  30 -14  -4 766.532 193.483   2
  30  -6 -14 1655.88 283.630   2
  30 -14   6 1229.96 242.416   2
  30  -6  14 972.446 231.396   2
  30 -14  -6 1687.49 311.036   2
  30 -14   8 2951.68 392.051   2
  30  -8  14 2434.75 348.948   2
  30  -8 -14 4110.29 456.079   2
  30 -14  -8 3793.46 432.891   2
  30 -14  10 28506.3 1198.94   2
  30 -10  14 26139.6 1171.09   2
  30 -10 -14 39972.8 1433.85   2
  30 -14 -10 39100.2 1413.27   2
  30 -14 -12 434.296 156.152   2
  30 -12 -14 497.156 142.770   2
  30 -12  14 543.390 173.763   2
  30 -14  12 318.214 139.041   2
  30 -14  14 3668.89 430.551   2
  30 -14 -14 5005.27 505.735   2
  30 -16   0 31028.8 1246.42   2
  30   0 -16 35327.4 1295.12   2
  30  -2 -16 150.480 121.264   2
  30   2 -16 29.4883 90.5768   2
  30 -16  -2 76.9549 73.7114   2
  30 -16   2 39.5466 56.8276   2
  30 -16   4 9360.94 681.708   2
  30 -16  -4 10636.7 725.747   2
  30   4 -16 11137.7 702.762   2
  30  -4 -16 11349.6 748.654   2
  30  -6 -16 847.168 197.587   2
  30   6 -16 756.639 180.484   2
  30 -16   6 558.457 164.944   2
  30  -6  16 432.808 155.759   2
  30 -16  -6 684.423 200.645   2
  30 -16   8 8910.74 677.381   2
  30  -8  16 7553.93 627.399   2
  30 -16  -8 11728.6 772.817   2
  30  -8 -16 12263.6 793.661   2
  30 -16  10 2494.07 345.149   2
  30 -10  16 2438.21 345.684   2
  30 -16 -10 3960.94 444.091   2
  30 -10 -16 3772.10 441.639   2
  30 -16 -12 21714.0 1052.66   2
  30 -12 -16 22579.8 1082.26   2
  30 -16 -14 851.225 198.053   2
  30 -14 -16 798.272 182.864   2
  30 -16  14 594.053 172.453   2
  30 -16 -16 10187.0 716.018   2
  30 -18   0 51394.2 1594.03   2
  30   0 -18 60965.3 1704.97   2
  30   2 -18-21.5102 105.190   2
  30  -2 -18 160.037 105.707   2
  30 -18  -2 30.3499 96.6311   2
  30 -18   2 81.6479 85.4806   2
  30  -4 -18 14359.3 845.598   2
  30 -18   4 11116.8 738.765   2
  30   4 -18 13485.7 772.526   2
  30 -18  -4 12598.3 782.107   2
  30  -6 -18 5576.53 537.018   2
  30   6 -18 5874.70 490.968   2
  30 -18  -6 5313.27 509.314   2
  30  -8 -18 1639.81 294.199   2
  30 -18   8 1192.21 240.768   2
  30 -18  -8 1951.12 322.066   2
  30 -10 -18 427.438 128.778   2
  30 -18  10 319.704 220.590   2
  30 -18 -10 576.095 174.128   2
  30 -12 -18 15221.0 886.210   2
  30 -18 -12 14550.9 851.200   2
  30 -14 -18 235.099 112.255   2
  30 -18  14 232.388 94.5938   2
  30 -18 -14 109.701 95.8001   2
  30 -18 -16 5282.26 509.740   2
  30 -16 -18 5405.72 517.227   2
  30 -18 -18 20392.0 977.376   2
  30   0 -20 20819.1 991.117   2
  30 -20   0 17510.4 909.527   2
  30  -2 -20 4177.95 456.461   2
  30 -20  -2 3559.76 418.300   2
  30 -20   2 3283.41 397.649   2
  30   2 -20 4323.87 436.145   2
  30  -4 -20 2133.30 337.625   2
  30 -20   4 1593.94 274.061   2
  30   4 -20 1917.98 282.800   2
  30 -20  -4 1853.84 299.740   2
  30  -6 -20 1619.37 286.462   2
  30   6 -20 1436.77 237.172   2
  30 -20   6 1290.09 242.021   2
  30 -20  -6 1540.72 277.341   2
  30  -8 -20 8793.83 667.287   2
  30 -20  -8 8239.12 635.884   2
  30 -10 -20 284.427 102.136   2
  30 -20  10 39.0206 86.9942   2
  30 -20 -10 341.617 82.3737   2
  30 -20  12 1578.45 259.581   2
  30 -20 -12 2230.57 323.534   2
  30 -12 -20 2310.12 338.223   2
  30 -14 -20 1024.35 232.305   2
  30 -20 -14 685.799 172.845   2
  30 -20 -16 1970.56 280.071   2
  30 -16 -20 2251.28 320.905   2
  30 -18 -20 112.948 80.1604   2
  30 -20 -18-2.26552 112.689   2
  20 -20 -30 18440.9 852.134   2
  30 -20 -20 15657.0 802.334   2
  30   0 -22 41840.1 1401.20   2
  30 -22   0 33843.7 1248.66   2
  30   2 -22 7163.71 569.534   2
  30  -2 -22 6740.98 564.357   2
  30 -22  -2 5333.46 498.255   2
  30 -22   2 5325.54 482.882   2
  30  -4 -22 18458.1 948.575   2
  30 -22  -4 16216.7 860.709   2
  30   4 -22 18478.9 884.287   2
  30  -6 -22 230.264 139.483   2
  30   6 -22 120.149 64.8834   2
  30 -22   6 167.521 127.552   2
  30 -22  -6 89.1677 107.818   2
  30  -8 -22 4787.69 492.244   2
  30 -22  -8 4336.87 445.073   2
  30 -10 -22 4997.72 499.937   2
  30 -22 -10 4281.66 435.628   2
  30 -22 -12 8796.77 618.246   2
  30 -12 -22 9214.54 667.895   2
  30 -22 -14 33077.7 1195.03   2
  30 -14 -22 35477.4 1293.72   2
  30 -16 -22 12081.1 736.282   2
  30 -22 -16 11868.7 698.099   2
  18 -22 -30 16541.8 779.630   2
  22 -18 -30 16089.8 816.829   2
  30 -18 -22 14639.0 787.935   2
  30 -22 -18 13805.1 736.470   2
  20 -22 -30-99.2561 53.5524   2
  22 -20 -30 98.3063 109.833   2
  30 -20 -22 35.0433 71.1134   2
  30 -22 -20-83.0036 84.6505   2
  22 -22 -30 5313.11 419.589   2
  30 -22 -22 4414.93 386.029   2
  30   0 -24 1896.46 296.965   2
  30 -24   0 1288.98 222.238   2
  30   2 -24-11.3236 75.6544   2
  30  -2 -24 109.014 108.880   2
  30 -24   2-172.310 95.5319   2
  30 -24  -2-65.8944 69.8395   2
  30   4 -24-79.5113 72.1509   2
  30  -4 -24 41.8469 60.1834   2
  30 -24   4 87.8157 94.7296   2
  30 -24  -4-23.7608 85.6342   2
  30  -6 -24 4610.65 473.559   2
  30 -24   6 3507.78 383.227   2
  30 -24  -6 4359.95 426.949   2
  30  -8 -24 557.613 157.910   2
  30 -24   8 290.993 112.651   2
  30 -24  -8 523.937 149.646   2
  30 -10 -24 7006.27 575.282   2
  30 -24 -10 5828.44 485.630   2
  30 -12 -24 588.583 169.731   2
  30 -24 -12 401.565 138.575   2
  24 -14 -30 328.152 141.099   2
  14 -24 -30 334.407 128.643   2
  30 -14 -24 142.082 60.6096   2
  30 -24 -14 233.110 100.473   2
  16 -24 -30 7498.77 496.083   2
  24 -16 -30 6416.75 515.257   2
  30 -16 -24 6154.59 512.695   2
  30 -24 -16 5804.46 460.752   2
  18 -24 -30 4029.21 355.724   2
  24 -18 -30 3296.62 350.622   2
  30 -24 -18 3026.24 324.437   2
  30 -18 -24 3084.97 340.104   2
  24 -20 -30 16319.1 749.645   2
  30 -24 -20 13595.4 657.309   2
  30 -20 -24 14421.7 711.714   2
  20 -24 -30 16726.9 694.261   2
  30 -24 -22 6478.72 429.021   2
  24 -22 -30 7332.45 463.896   2
  30 -22 -24 6597.33 445.904   2
  22 -24 -30 7915.43 454.478   2
  30 -24 -24 2636.37 258.737   2
  24 -24 -30 2792.39 250.456   2
  30   0 -26 35.7946 67.1510   2
  30 -26   0 80.5010 82.0355   2
  26   2 -30 3653.46 389.398   2
  30   2 -26 3424.50 376.454   2
  30  -2 -26 3157.16 379.533   2
  30 -26  -2 2408.53 298.300   2
  30 -26   2 2393.34 294.087   2
  30   4 -26 102.923 90.5009   2
  30  -4 -26 142.548 121.989   2
  26   4 -30 50.8029 78.3589   2
  30 -26   4 41.7745 55.9692   2
  30 -26  -4-10.1211 75.5614   2
  30  -6 -26 204.436 115.428   2
  26   6 -30 179.187 95.7103   2
  30 -26   6 215.230 100.234   2
  30 -26  -6 173.759 94.7727   2
  26  -8 -30 5925.90 526.104   2
  30  -8 -26 5552.50 507.402   2
  30 -26  -8 4347.19 399.525   2
  30 -10 -26 720.412 174.692   2
  26 -10 -30 1027.59 220.943   2
  30 -26 -10 1350.44 227.625   2
  30 -26 -12 6450.29 475.633   2
  30 -12 -26 7434.55 561.334   2
  26 -14 -30 1559.25 261.332   2
  30 -14 -26 1443.33 244.995   2
  30 -26 -14 1099.73 186.117   2
  26 -16 -30 755.257 185.470   2
  30 -16 -26 651.032 168.046   2
  30 -26 -16 587.725 134.500   2
  26 -18 -30 52.8694 80.6063   2
  30 -18 -26 57.7221 62.2235   2
  30 -26 -18 11.0968 48.8611   2
  26 -20 -30 47.7850 42.9119   2
  30 -20 -26-42.0197 95.7188   2
  30 -26 -20 46.0875 35.8221   2
  26 -22 -30 5033.38 357.463   2
  30 -26 -22 4608.34 316.229   2
  30 -22 -26 4861.41 358.482   2
  30 -24 -26 227.660 100.775   2
  26 -24 -30-50.1693 44.7745   2
  30   0 -28 14785.8 762.340   2
  28   0 -30 14588.1 760.075   2
  30  -2 -28 2801.81 335.943   2
  28   2 -30 2771.09 325.755   2
  28  -2 -30 2725.33 343.542   2
  30   2 -28 3224.43 351.119   2
  30   4 -28 166.095 86.0020   2
  30  -4 -28 231.817 114.962   2
  28   4 -30 295.026 111.303   2
  28  -4 -30 256.288 120.565   2
  30  -6 -28 1479.89 257.239   2
  28  -6 -30 1664.25 266.062   2
  30  -8 -28 366.111 156.269   2
  28  -8 -30 439.285 149.637   2
  28 -10 -30 3293.35 360.681   2
  30 -10 -28 3053.43 344.214   2
  28 -12 -30 8260.10 568.770   2
  30 -12 -28 7670.03 551.781   2
  28 -14 -30 3062.44 327.649   2
  30 -14 -28 2950.13 325.304   2
  28 -16 -30 1057.15 194.694   2
  30 -16 -28 990.424 184.613   2
  30 -18 -28 6279.25 433.484   2
  28 -18 -30 6164.67 430.201   2
  28 -20 -30 384.015 78.3461   2
  30 -20 -28 358.469 83.7089   2
  30 -22 -28 3501.66 284.761   2
  28 -22 -30 3180.80 258.085   2
  30   0 -30 106774. 1944.25   2
  30  -2 -30 9016.80 578.341   2
  30   2 -30 8554.34 536.689   2
  30  -4 -30 20101.2 868.588   2
  30   4 -30 19813.9 773.731   2
  30  -6 -30 5854.51 470.447   2
  30  -8 -30 603.081 141.054   2
  30 -10 -30 1371.30 214.638   2
  30 -12 -30 35468.3 1109.50   2
  30 -14 -30 1678.32 230.270   2
  30 -16 -30 5954.44 416.680   2
  30 -18 -30 10171.0 511.619   2
  30 -20 -30 2165.46 218.916   2
  31   1  -1 1172.28 231.489   2
  31  -1  -1 1205.16 230.986   2
  31  -1   1 1064.38 226.696   2
  31   1   1 1160.10 219.407   2
  31   3  -1 1674.05 297.265   2
  31  -3   1 1394.55 259.897   2
  31   3   1 1309.61 243.946   2
  31  -3  -1 1463.79 254.487   2
  31   1   3 1325.52 250.272   2
  31   1  -3 1414.58 250.306   2
  31  -1   3 1049.92 208.198   2
  31  -1  -3 1471.71 261.379   2
   3 -31   3 6843.70 808.663   1
  31   3   3 4528.80 444.026   2
  31  -3   3 5097.34 489.920   2
  31   3  -3 5433.15 486.555   2
  31  -3  -3 6025.45 526.524   2
   1 -31   5 370.108 204.933   1
  -1 -31   5 41.3285 77.7202   1
  31  -1   5 101.081 81.8831   2
  31   1   5 33.8787 48.7164   2
  31   5   1-63.4942 89.5500   2
  31  -5   1 133.661 89.1736   2
  31  -1  -5 76.5076 67.4866   2
  31  -5  -1 183.655 114.042   2
  31   5  -1 65.6152 63.0207   2
  31   1  -5 245.848 128.727   2
   5 -31   3 10023.2 980.814   1
   3 -31   5 10557.4 1010.73   1
  -3 -31   5 10392.7 1010.23   1
  31  -5   3 7580.70 603.025   2
  31  -3   5 6980.74 577.788   2
  31   3   5 6465.42 534.515   2
  31   5   3 6826.56 531.108   2
  31  -5  -3 8432.25 636.766   2
  31  -3  -5 8872.79 649.657   2
  31   5  -3 7701.08 556.187   2
  31   3  -5 8087.37 594.928   2
  31  -5   5 10825.6 718.383   2
  31   5   5 9611.99 636.400   2
  31  -5  -5 12125.6 760.146   2
  31   5  -5 12093.4 700.862   2
  -1 -31   7 3272.33 566.282   1
   1 -31   7 3332.76 586.685   1
  31   1   7 2481.38 341.991   2
  31  -1   7 1899.21 293.528   2
  31   1  -7 2805.69 363.048   2
  31  -1  -7 2659.59 357.233   2
  31  -7   1 2798.46 374.859   2
  31  -7  -1 2920.18 385.924   2
   7 -31   3 29810.9 1685.92   1
  -3 -31   7 30914.6 1760.94   1
   3 -31   7 31069.0 1754.61   1
  31   3   7 19599.8 935.668   2
  31  -3   7 19785.7 979.970   2
  31  -7   3 23344.6 1067.31   2
  31  -7  -3 24611.3 1101.11   2
  31   3  -7 25987.1 1059.81   2
  31  -3  -7 26790.2 1133.34   2
  -5 -31   7 34314.5 1842.16   1
   7 -31   5 32828.1 1788.79   1
   5 -31   7 33178.7 1814.76   1
  31   5   7 20727.4 935.976   2
  31  -7   5 23625.1 1084.11   2
  31  -5   7 22470.5 1051.76   2
  31   5  -7 28643.6 1083.95   2
  31  -5  -7 28926.1 1186.11   2
  31  -7  -5 28785.0 1189.63   2
   7 -31   7 38950.5 1964.56   1
  31  -7  -7 34973.2 1315.79   2
   1 -31   9 261.593 137.704   1
  -1 -31   9 148.092 72.4548   1
  31  -1   9 84.1851 87.7571   2
  31   1   9 299.967 124.650   2
  31  -1  -9 235.279 72.8089   2
  31  -9   1 290.946 149.711   2
  31  -9  -1 225.586 112.004   2
  31   1  -9 183.639 83.2410   2
   3 -31   9 89.7314 163.026   1
  -3 -31   9-100.997 194.188   1
  31  -3   9 20.7410 73.4946   2
  31   3   9 179.141 105.825   2
  31  -9  -3 316.873 160.877   2
  31  -9   3 30.4283 66.3067   2
  31   3  -9 99.3462 100.698   2
  31  -3  -9 12.0242 91.1570   2
  -5  -9  31 2901.34 522.745   1
   5 -31   9 2131.57 444.148   1
  -5 -31   9 2404.85 491.430   1
   9 -31   5 2168.19 445.220   1
  31   5   9 1479.49 241.096   2
  31  -5   9 1404.42 275.408   2
  31  -9  -5 2202.09 341.425   2
  31   5  -9 2064.77 297.425   2
  31  -9   5 1784.82 292.010   2
  31  -5  -9 1952.68 309.449   2
   7 -31   9 7642.14 873.089   1
   9 -31   7 7903.98 870.984   1
  -7 -31   9 7795.67 874.240   1
  31  -7   9 5557.85 527.434   2
  31   7   9 4650.12 439.034   2
  31  -9   7 5349.40 512.408   2
  31  -9  -7 6845.12 586.124   2
  31  -7  -9 7230.03 594.119   2
  31  -9   9 1182.27 246.374   2
  31  -9  -9 1197.24 234.230   2
  31  -1 -11 43.2189 65.3150   2
  -1 -11  31-255.559 182.462   1
   1 -31  11-49.0430 95.7607   1
  -1 -31  11 134.929 119.177   1
  31   1  11 111.255 103.876   2
  31  -1  11 39.2078 82.0807   2
  31 -11   1 119.313 129.584   2
  31 -11  -1 28.7963 74.1151   2
  31   1 -11-10.7281 65.8436   2
  -3 -11  31 5339.10 709.068   1
  31 -11   3 3915.62 437.497   2
  31   3  11 3097.89 381.778   2
  31  -3  11 3233.28 400.397   2
  31  -3 -11 4677.86 476.557   2
  31   3 -11 4479.18 439.647   2
  31 -11  -3 4828.02 493.492   2
  -5 -11  31 15383.2 1190.57   1
  11 -31   5 14416.3 1165.03   1
  31   5  11 9198.32 634.693   2
  31 -11   5 11707.6 764.514   2
  31  -5  11 9850.88 703.794   2
  31 -11  -5 14123.4 845.508   2
  31  -5 -11 13392.3 816.261   2
  31   5 -11 14289.2 771.047   2
  31 -11   7 8139.79 635.066   2
  31  -7  11 7630.00 618.512   2
  31  -7 -11 10279.0 717.737   2
  31 -11  -7 10569.1 725.564   2
  31 -11   9 6674.58 583.650   2
  31  -9  11 5977.46 560.033   2
  31  -9 -11 8403.58 665.656   2
  31 -11  -9 8726.14 664.494   2
  31 -11  11 2797.49 382.622   2
  31 -11 -11 3857.69 448.906   2
  31   1 -13-162.649 119.097   2
  31  -1 -13-16.0466 73.1109   2
  31  -1  13-43.1305 86.2161   2
  31   1  13 11.8424 89.9127   2
  31 -13   1-8.08449 85.9658   2
  31 -13  -1 10.4603 90.6041   2
  31   3 -13 548.239 127.169   2
  31  -3 -13 358.752 101.634   2
  31  -3  13 143.620 75.0709   2
  31   3  13 277.737 90.7011   2
  31 -13   3 322.597 117.640   2
  31 -13  -3 551.992 187.352   2
  31  -5 -13 661.965 157.448   2
  31  -5  13 443.765 140.377   2
  31 -13   5 516.635 161.507   2
  31 -13  -5 579.181 197.159   2
  31   5 -13 783.913 243.547   2
  31  -7 -13 1876.61 305.719   2
  31  -7  13 1354.90 260.431   2
  31 -13   7 1468.40 257.499   2
  31 -13  -7 1957.72 342.687   2
  31 -13   9 1436.95 279.061   2
  31  -9  13 1514.53 274.183   2
  31 -13  -9 1788.80 293.147   2
  31  -9 -13 1898.86 330.174   2
  31 -11 -13 939.477 226.397   2
  31 -11  13 703.789 204.339   2
  31 -13  11 760.178 212.685   2
  31 -13 -11 1041.46 243.639   2
  31 -13  13 3875.37 436.014   2
  31 -13 -13 5961.25 548.972   2
  31   1 -15 186.070 108.299   2
  31  -1 -15 62.3995 66.7686   2
  31 -15  -1 182.200 108.907   2
  31 -15   1 145.532 93.6123   2
  31  -3  15 2179.98 330.975   2
  31 -15   3 3115.37 402.002   2
  31  -3 -15 3526.31 412.557   2
  31 -15  -3 3205.75 402.848   2
  31   3 -15 3534.38 391.212   2
  31   5 -15 31.8929 75.3509   2
  31  -5 -15-3.88131 87.0328   2
  31 -15   5-76.8943 119.364   2
  31  -5  15 63.2825 90.3831   2
  31 -15  -5 114.511 114.103   2
  31  -7 -15 68.1822 79.3308   2
  31 -15   7 150.064 105.523   2
  31  -7  15 147.439 78.5780   2
  31 -15  -7 120.095 73.1894   2
  31 -15   9 2078.92 337.338   2
  31  -9  15 1555.20 293.557   2
  31  -9 -15 2425.74 356.177   2
  31 -15  -9 2644.94 368.202   2
  31 -11 -15 25.2303 143.517   2
  31 -11  15-66.9913 159.879   2
  31 -15  11-52.3005 91.2412   2
  31 -15 -11-127.331 126.657   2
  31 -13 -15 1918.71 318.203   2
  31 -15  13 1487.76 277.403   2
  31 -13  15 1146.77 244.130   2
  31 -15 -13 2259.55 343.865   2
  31 -15 -15 3204.13 405.584   2
  31   1 -17 58.0568 109.126   2
  31  -1 -17 178.610 124.702   2
  31 -17  -1 220.576 149.641   2
  31 -17   1-151.982 103.354   2
  31 -17  -3 15272.9 868.371   2
  31   3 -17 17281.8 883.351   2
  31  -3 -17 17052.1 916.317   2
  31   5 -17 10367.0 657.288   2
  31  -5 -17 10320.1 710.943   2
  31 -17  -5 9724.69 697.974   2
  31  -7 -17 28422.7 1199.62   2
  31 -17  -7 27407.0 1178.58   2
  31 -17  -9 8944.69 675.037   2
  31  -9 -17 9296.50 689.242   2
  31 -11 -17 5539.38 532.653   2
  31 -17 -11 5864.75 530.987   2
  31 -13 -17 6086.34 555.797   2
  31 -17 -13 5980.87 546.125   2
  31 -15 -17 1551.32 273.432   2
  31 -17 -15 1928.05 305.115   2
  31 -17 -17 16318.9 878.497   2
  31  -1 -19 389.691 169.110   2
  31   1 -19 349.970 168.218   2
  31 -19   1 174.671 100.317   2
  31 -19  -1 229.709 132.730   2
  31 -19   3 7881.84 607.444   2
  31 -19  -3 8470.40 642.304   2
  31   3 -19 8975.25 635.879   2
  31  -3 -19 9247.50 671.623   2
  31 -19   5 2773.73 378.099   2
  31   5 -19 3479.80 373.971   2
  31  -5 -19 3640.17 423.280   2
  31 -19  -5 3265.88 388.660   2
  31 -19   7 7075.09 592.523   2
  31  -7 -19 9097.37 682.717   2
  31 -19  -7 9150.66 663.687   2
  31  -9 -19 68.4581 83.1225   2
  31 -19   9-133.592 141.254   2
  31 -19  -9-46.5087 96.0516   2
  31 -19  11 1749.64 278.456   2
  31 -19 -11 2581.83 355.539   2
  31 -11 -19 2656.51 365.847   2
  31 -13 -19-25.5344 120.799   2
  31 -19  13-5.18303 100.466   2
  31 -19 -13 68.7366 113.948   2
  31 -15 -19 768.809 176.691   2
  31 -19 -15 657.560 173.280   2
  31 -17 -19 3280.80 386.031   2
  31 -19 -17 3087.00 371.466   2
  31 -19 -19 2668.44 333.921   2
  31 -21   1 1588.47 264.590   2
  31   1 -21 1928.78 297.569   2
  31 -21  -1 1575.99 256.531   2
  31  -1 -21 1987.49 306.305   2
  31 -21  -3 8384.40 623.837   2
  31 -21   3 7442.19 599.544   2
  31   3 -21 9912.13 657.242   2
  31  -3 -21 9231.05 673.884   2
  31 -21  -5 11126.5 713.549   2
  31 -21   5 9459.38 652.526   2
  31   5 -21 12129.0 698.429   2
  31  -5 -21 11628.7 763.126   2
  31 -21  -7 17441.5 896.790   2
  31  -7 -21 19305.1 972.301   2
  31 -21   9 3192.39 366.326   2
  31 -21  -9 4046.08 440.158   2
  31  -9 -21 4618.13 485.365   2
  31 -21  11 2128.47 298.117   2
  31 -11 -21 3210.24 397.632   2
  31 -21 -11 2955.10 365.919   2
  31 -13 -21 26.3997 74.8148   2
  31 -21 -13 265.345 130.638   2
  31 -15 -21 1079.52 236.626   2
  31 -21 -15 914.955 217.025   2
  31 -17 -21 8107.60 594.258   2
  31 -21 -17 7732.76 570.006   2
  19 -21 -31 9376.66 587.354   2
  21 -19 -31 9143.59 598.139   2
  31 -21 -19 7748.30 548.372   2
  31 -19 -21 7553.79 545.395   2
  21 -21 -31 9831.21 576.726   2
  31 -21 -21 8033.16 536.182   2
  31   1 -23 1389.61 248.935   2
  31  -1 -23 1575.11 278.406   2
  31 -23  -1 1432.30 253.055   2
  31 -23   1 1194.66 216.043   2
  31  -3 -23 309.117 116.663   2
  31   3 -23 255.809 65.1832   2
  31 -23   3 107.743 80.7817   2
  31 -23  -3 169.522 93.4147   2
  31  -5 -23 1574.20 274.435   2
  31   5 -23 1480.83 234.128   2
  31 -23   5 1323.18 235.119   2
  31 -23  -5 1513.04 251.146   2
  31  -7 -23 1646.88 274.226   2
  31 -23   7 1337.24 235.004   2
  31 -23  -7 1220.47 228.881   2
  31 -23   9 1817.21 261.647   2
  31 -23  -9 1912.08 296.136   2
  31  -9 -23 2267.59 321.835   2
  31 -11 -23 2622.13 350.785   2
  31 -23 -11 2507.05 317.664   2
  31 -13 -23 1228.99 239.279   2
  31 -23 -13 1270.77 227.634   2
  23 -15 -31 2746.41 343.912   2
  31 -15 -23 2243.61 317.884   2
  31 -23 -15 2003.66 280.733   2
  23 -17 -31 1274.27 242.016   2
  31 -17 -23 802.386 185.123   2
  17 -23 -31 1321.79 214.893   2
  31 -23 -17 808.251 181.492   2
  19 -23 -31 351.396 119.326   2
  23 -19 -31 235.398 95.0714   2
  31 -23 -19 439.107 138.196   2
  31 -19 -23 124.724 67.7416   2
  23 -21 -31 2286.42 268.131   2
  31 -23 -21 1875.08 249.201   2
  31 -21 -23 1777.45 246.816   2
  21 -23 -31 2243.51 258.794   2
  23 -23 -31 7417.00 432.492   2
  31 -23 -23 5981.69 406.003   2
  31 -25   1 2446.64 315.546   2
  31 -25  -1 2378.50 315.505   2
  31   1 -25 3029.14 348.723   2
  31  -1 -25 3134.24 376.029   2
  31  -3 -25-24.6790 97.6187   2
  31   3 -25 70.1089 53.1458   2
  31 -25   3-41.7300 74.9683   2
  31 -25  -3 86.9672 95.1582   2
  25   5 -31 4933.85 432.449   2
  31 -25  -5 3812.33 383.260   2
  31 -25   5 3311.60 342.238   2
  31  -5 -25 4557.57 454.974   2
  31   5 -25 4696.42 409.359   2
  31  -7 -25 158.896 111.871   2
  31 -25   7 159.398 96.8820   2
  31 -25  -7 44.8385 66.5764   2
  31  -9 -25 1507.24 258.231   2
  31 -25  -9 1169.91 220.215   2
  25 -11 -31 926.916 209.764   2
  31 -11 -25 840.641 190.101   2
  31 -25 -11 705.220 210.342   2
  25 -13 -31 2468.43 339.312   2
  31 -13 -25 2116.75 295.158   2
  31 -25 -13 1863.21 259.187   2
  25 -15 -31 1561.53 249.211   2
  31 -25 -15 1345.96 207.350   2
  31 -15 -25 1589.84 257.497   2
  25 -17 -31 535.882 146.198   2
  31 -17 -25 446.656 134.278   2
  31 -25 -17 459.175 126.593   2
  25 -19 -31 2196.13 267.858   2
  31 -25 -19 1871.06 230.278   2
  31 -19 -25 1855.20 243.331   2
  21 -25 -31 579.563 104.717   2
  25 -21 -31 727.893 128.723   2
  31 -25 -21 485.722 118.827   2
  31 -21 -25 547.779 118.355   2
  25 -23 -31 5720.78 354.951   2
  31 -25 -23 4996.31 321.242   2
  31 -23 -25 5431.41 353.099   2
  31   1 -27 282.776 103.014   2
  31  -1 -27 273.233 105.084   2
  27   1 -31 311.792 122.491   2
  27  -1 -31 442.766 151.178   2
  31 -27  -1 278.300 97.7536   2
  31 -27   1 131.609 59.3096   2
  27  -3 -31 2859.97 344.529   2
  27   3 -31 2832.66 329.292   2
  31 -27  -3 2242.61 272.335   2
  31 -27   3 1615.91 229.314   2
  31   3 -27 2779.36 313.700   2
  31  -3 -27 2516.84 315.053   2
  31  -5 -27 98.1035 69.8337   2
  27   5 -31 236.383 120.973   2
  27  -5 -31 173.030 124.747   2
  31   5 -27 165.417 65.8130   2
  31 -27   5 28.6410 45.9297   2
  31 -27  -5 387.683 110.266   2
  31  -7 -27 689.897 161.572   2
  27  -7 -31 918.842 200.279   2
  31 -27  -7 586.501 145.601   2
  27  -9 -31 2794.63 336.405   2
  31 -27  -9 1950.38 255.803   2
  31  -9 -27 2450.03 316.303   2
  27 -11 -31 226.754 81.4340   2
  31 -11 -27 206.950 100.119   2
  31 -27 -11 159.674 83.6724   2
  27 -13 -31 5750.59 465.341   2
  31 -27 -13 4686.05 365.238   2
  31 -13 -27 5660.14 463.032   2
  27 -15 -31 1877.10 262.052   2
  31 -27 -15 1399.49 196.991   2
  31 -15 -27 1528.73 235.885   2
  31 -27 -17 6482.59 394.789   2
  31 -17 -27 7141.05 478.870   2
  27 -17 -31 7865.06 500.197   2
  27 -19 -31-8.39796 63.7453   2
  31 -19 -27-28.4234 76.2929   2
  31 -27 -19 176.206 85.5654   2
  31 -21 -27 279.204 96.6308   2
  27 -21 -31 219.145 52.9759   2
  31 -23 -27 8652.15 397.685   2
  31  -1 -29 85.8202 88.9953   2
  29   1 -31 128.736 116.745   2
  29  -1 -31 280.224 129.566   2
  31   1 -29 83.4762 84.6821   2
  31  -3 -29 434.394 138.920   2
  29   3 -31 353.481 131.096   2
  29  -3 -31 431.922 139.719   2
  31   3 -29 283.794 80.3926   2
  29   5 -31 660.131 143.462   2
  31  -5 -29 960.564 187.458   2
  29  -5 -31 768.761 179.658   2
  31  -7 -29 821.333 172.319   2
  29  -7 -31 850.186 189.196   2
  29  -9 -31 746.517 146.331   2
  31  -9 -29 988.608 180.947   2
  29 -11 -31 216.188 105.445   2
  31 -11 -29 276.738 101.280   2
  29 -13 -31 5277.74 419.160   2
  31 -13 -29 5133.15 413.777   2
  31 -15 -29 349.379 90.7969   2
  29 -15 -31 303.257 105.473   2
  29 -17 -31 1989.57 230.914   2
  31 -17 -29 1717.19 215.409   2
  31 -19 -29 377.391 87.6448   2
  29 -19 -31 362.712 90.8251   2
  29 -21 -31 125.023 44.5516   2
  31 -21 -29 124.792 66.7326   2
  31   1 -31 558.064 137.982   2
  31  -1 -31 594.514 137.540   2
  31   3 -31 1855.91 229.177   2
  31  -3 -31 1748.19 237.892   2
  31  -5 -31 1464.44 214.227   2
  31  -7 -31 2051.62 262.000   2
  31  -9 -31 19.8225 46.0251   2
  31 -11 -31 568.315 129.136   2
  31 -13 -31 3864.29 330.326   2
  31 -15 -31-93.1297 79.9510   2
  31 -17 -31 5861.18 361.442   2
  32   0   0 4143.26 435.808   2
  32  -2   0 86.2907 50.9290   2
  32   0  -2 24.0501 53.6182   2
  32   0   2 70.9526 57.2782   2
  32   2   0-49.7108 81.7193   2
  32  -2   2 4102.86 432.440   2
  32   2   2 3768.88 408.807   2
  32   2  -2 4383.55 440.208   2
  32  -2  -2 4522.72 459.878   2
  32   0   4 269.371 111.223   2
  32  -4   0 348.355 131.574   2
  32   0  -4 352.583 148.478   2
  32   4   0 318.418 112.723   2
  32   4   2 3185.64 367.000   2
  32  -4   2 3551.34 418.729   2
  32   4  -2 3412.61 377.373   2
  32  -2   4 3583.01 415.906   2
  32   2   4 3142.73 375.797   2
  32   2  -4 3930.17 419.417   2
  32  -2  -4 3742.80 423.641   2
  32  -4  -2 3690.71 428.404   2
   4 -32   4 2969.42 537.874   1
  32   4   4 2175.36 304.769   2
  32  -4   4 2228.61 324.221   2
  32   4  -4 2469.08 322.226   2
  32  -4  -4 2787.15 369.661   2
   0 -32   6 5325.49 739.330   1
  32   6   0 3785.37 387.245   2
  32   0   6 3738.17 421.582   2
  32  -6   0 4291.71 463.802   2
  32   0  -6 4724.65 477.746   2
   2 -32   6 3467.43 589.119   1
  -2 -32   6 3460.17 577.847   1
  32   2   6 2350.05 330.166   2
  32  -6   2 2982.07 379.490   2
  32   6   2 2617.37 317.862   2
  32  -2   6 2670.50 361.384   2
  32  -2  -6 3101.94 397.508   2
  32   2  -6 2992.52 366.418   2
  32  -6  -2 2931.88 381.516   2
   4 -32   6 108.262 116.663   1
   6 -32   4 67.4194 82.6055   1
  32  -4   6 20.3076 69.5357   2
  32   4   6 8.35397 69.3521   2
  32   6   4 80.3431 101.140   2
  32  -6   4-53.3975 112.366   2
  32  -4  -6 98.2302 104.523   2
  32  -6  -4 195.834 140.495   2
  32   4  -6 62.2928 88.8645   2
  32   6   6 2320.54 315.414   2
  32  -6   6 2298.20 334.115   2
  32  -6  -6 3158.35 408.813   2
  32   0  -8 23014.1 1033.37   2
  32  -8   0 20937.3 1016.25   2
  32  -2   8 32021.4 1246.24   2
  32  -8   2 38655.7 1381.23   2
  32   2   8 30251.1 1184.45   2
  32  -8  -2 39913.3 1415.32   2
  32   2  -8 41426.7 1371.27   2
  32  -2  -8 42341.0 1426.20   2
  32  -4   8 10403.3 715.282   2
  32  -8   4 10770.8 742.825   2
  32   4   8 9112.97 633.046   2
  32  -8  -4 12459.7 789.919   2
  32   4  -8 13099.7 751.032   2
  32  -4  -8 12649.8 794.583   2
  32   6   8 6165.61 507.509   2
  32  -8   6 7224.34 604.780   2
  32  -6   8 6411.46 565.993   2
  32  -8  -6 8757.50 658.488   2
  32  -6  -8 9297.24 682.400   2
  32  -8   8 3465.77 426.198   2
  32  -8  -8 4285.08 469.889   2
  32 -10   0 9332.91 679.564   2
  32   0 -10 10250.1 690.265   2
  32   2  10 19870.8 963.211   2
  32 -10   2 26119.1 1152.58   2
  32  -2  10 21150.1 1016.91   2
  32   2 -10 28976.0 1144.54   2
  32  -2 -10 28957.3 1180.07   2
  32 -10  -2 27034.0 1172.56   2
  32 -10   4 33705.8 1317.15   2
  32   4  10 28154.9 1126.48   2
  32  -4  10 29731.5 1224.44   2
  32  -4 -10 41229.1 1431.20   2
  32   4 -10 40074.9 1319.67   2
  32 -10  -4 39075.4 1404.96   2
  32  -6  10 110.981 70.3717   2
  32 -10   6 213.026 89.7814   2
  32   6  10 189.666 102.175   2
  32  -6 -10 512.769 136.332   2
  32 -10  -6 308.110 138.599   2
  32  -8  10 2975.70 392.228   2
  32 -10   8 3451.17 423.569   2
  32 -10  -8 3953.29 444.834   2
  32  -8 -10 4076.42 447.895   2
  32 -10  10 11485.8 768.733   2
  32 -10 -10 16306.2 913.904   2
  32 -12   0 28791.1 1227.42   2
  32   0 -12 31818.6 1223.10   2
  32   2  12 149.414 66.9476   2
  32  -2  12 206.666 84.6122   2
  32  -2 -12 262.706 89.1805   2
  32   2 -12 252.597 105.045   2
  32 -12  -2 442.443 161.336   2
  32 -12   2 353.915 97.4429   2
  32  -4 -12 131.909 62.9308   2
  32  -4  12 65.3439 74.9158   2
  32   4  12 188.825 63.3101   2
  32 -12   4-30.3403 131.810   2
  32   4 -12 196.086 68.4041   2
  32 -12  -4 351.144 158.077   2
  32  -6  12 3730.59 432.772   2
  32 -12   6 4454.77 482.165   2
  32 -12  -6 5652.53 548.245   2
  32  -6 -12 5297.80 513.770   2
  32 -12   8 27264.0 1186.59   2
  32  -8  12 23825.1 1116.54   2
  32  -8 -12 35101.7 1336.77   2
  32 -12  -8 35830.0 1354.74   2
  32 -10  12 188.757 95.2709   2
  32 -12  10 54.7712 122.542   2
  32 -10 -12 297.789 160.211   2
  32 -12 -10 156.046 80.8730   2
  32 -12  12 46476.5 1547.17   2
  32 -12 -12 66011.1 1850.49   2
  32   0  14 2791.10 368.536   2
  32 -14   0 3515.62 439.175   2
  32   0 -14 3953.01 417.430   2
  32   2 -14 46329.4 1452.23   2
  32  -2 -14 46584.2 1507.33   2
  32 -14  -2 43324.9 1490.09   2
  32 -14   4 7649.56 623.932   2
  32  -4 -14 9477.23 682.152   2
  32 -14  -4 9306.75 687.626   2
  32   4 -14 9727.26 647.760   2
  32  -6 -14-130.944 127.168   2
  32 -14   6-142.823 102.353   2
  32  -6  14-35.1638 73.2833   2
  32 -14  -6 177.036 108.942   2
  32 -14   8 5598.20 530.925   2
  32  -8  14 5246.82 523.417   2
  32 -14  -8 7395.02 619.357   2
  32  -8 -14 7399.74 606.773   2
  32 -14  10 39935.6 1428.35   2
  32 -10  14 38764.0 1413.91   2
  32 -10 -14 53488.7 1666.12   2
  32 -14 -10 55953.5 1697.72   2
  32 -12  14 1385.83 257.764   2
  32 -14  12 1110.81 223.660   2
  32 -14 -12 2026.27 314.199   2
  32 -12 -14 1977.23 312.815   2
  32 -14  14 55146.4 1658.26   2
  32 -14 -14 80896.4 2013.74   2
  32 -16   0 17785.1 944.689   2
  32   0 -16 19432.8 954.227   2
  32 -16  -2 7553.29 605.782   2
  32 -16   2 6371.53 577.032   2
  32   2 -16 8118.49 603.030   2
  32  -2 -16 7770.64 620.541   2
  32  -4 -16 298.631 125.864   2
  32 -16   4 133.998 58.5488   2
  32 -16  -4 155.363 61.8553   2
  32   4 -16 143.802 66.6744   2
  32  -6 -16 61.4259 77.2227   2
  32 -16   6 108.283 87.6925   2
  32 -16  -6 204.943 142.570   2
  32 -16  -8 9261.02 683.740   2
  32  -8 -16 9463.87 687.224   2
  32 -16  10 1413.56 255.500   2
  32 -16 -10 2105.94 327.299   2
  32 -10 -16 2036.41 332.425   2
  32 -12 -16 10709.7 729.944   2
  32 -16 -12 9964.86 697.153   2
  32 -14 -16 13621.1 817.637   2
  32 -16 -14 13791.6 824.454   2
  32 -16 -16 790.438 200.313   2
  32   0 -18 182.225 98.5489   2
  32 -18   0 185.756 80.6329   2
  32 -18  -2 51341.9 1591.21   2
  32  -2 -18 56952.2 1655.63   2
  32   2 -18 55142.8 1568.84   2
  32 -18   4 5669.58 519.424   2
  32  -4 -18 7139.93 592.170   2
  32   4 -18 7223.05 553.157   2
  32 -18  -4 6297.39 551.844   2
  32  -6 -18 567.942 177.903   2
  32 -18   6 409.409 152.140   2
  32 -18  -6 576.644 167.047   2
  32  -8 -18 532.584 155.916   2
  32 -18   8 474.349 149.001   2
  32 -18  -8 705.425 176.831   2
  32 -18  10 4031.52 433.158   2
  32 -18 -10 5350.32 508.987   2
  32 -10 -18 5355.69 524.613   2
  32 -12 -18 99.4048 78.9654   2
  32 -18  12-3.73355 72.1296   2
  32 -18 -12 153.720 121.784   2
  32 -14 -18 17065.7 904.090   2
  32 -18 -14 16249.7 876.559   2
  32 -18 -16 1245.72 234.275   2
  32 -16 -18 1660.74 276.493   2
  32 -18 -18 11017.7 690.910   2
  32   0 -20 31.7296 78.8392   2
  32 -20   0 31.1180 59.8513   2
  32 -20   2 47994.6 1504.18   2
  32 -20  -2 51900.1 1564.33   2
  32  -2 -20 57824.2 1655.22   2
  32   2 -20 58074.7 1602.66   2
  32 -20  -4 6022.77 538.111   2
  32 -20   4 5413.23 500.775   2
  32   4 -20 6877.14 533.721   2
  32  -4 -20 6377.24 553.596   2
  32 -20   6 2267.72 318.803   2
  32  -6 -20 2914.81 386.645   2
  32 -20  -6 2561.61 342.994   2
  32  -8 -20 286.010 137.580   2
  32 -20   8 192.942 103.079   2
  32 -20  -8 226.171 97.2049   2
  32 -20  10 2898.26 362.435   2
  32 -10 -20 4077.84 447.764   2
  32 -20 -10 4180.93 440.098   2
  32 -20 -12 8302.18 610.279   2
  32 -12 -20 9341.34 666.517   2
  32 -20 -14 18408.3 894.450   2
  32 -14 -20 19351.9 951.676   2
  32 -16 -20 38841.3 1310.90   2
  32 -20 -16 36495.2 1241.40   2
  32 -20 -18 2789.75 344.367   2
  32 -18 -20 2718.14 326.232   2
  20 -20 -32 38306.4 1161.89   2
  32 -20 -20 31029.7 1077.07   2
  32   0 -22 622.009 167.580   2
  32 -22   0 310.696 121.660   2
  32 -22  -2 8962.05 623.431   2
  32 -22   2 8170.16 604.307   2
  32  -2 -22 10494.1 688.545   2
  32   2 -22 10634.0 676.570   2
  32 -22   4 3704.25 395.474   2
  32 -22  -4 3965.29 423.297   2
  32  -4 -22 4423.69 460.320   2
  32   4 -22 4465.76 422.917   2
  32  -6 -22 1747.02 290.254   2
  32 -22   6 1031.34 214.682   2
  32 -22  -6 1251.49 233.719   2
  32  -8 -22 15624.0 850.123   2
  32 -22  -8 13396.1 759.430   2
  32 -22  10 4209.41 416.359   2
  32 -10 -22 5932.07 519.546   2
  32 -22 -10 5564.64 484.171   2
  32 -22 -12 9279.13 615.088   2
  32 -12 -22 10300.8 688.561   2
  32 -14 -22 39.1370 70.5707   2
  32 -22 -14 124.894 87.1635   2
  22 -16 -32 1288.67 231.934   2
  16 -22 -32 1603.12 242.138   2
  32 -16 -22 962.617 195.294   2
  32 -22 -16 1118.54 199.657   2
  18 -22 -32 17220.5 749.703   2
  22 -18 -32 15882.4 765.804   2
  32 -22 -18 13160.8 684.877   2
  32 -18 -22 13266.7 713.864   2
  20 -22 -32 424.861 122.757   2
  22 -20 -32 382.981 127.142   2
  32 -22 -20 493.468 142.577   2
  32 -20 -22 183.448 108.653   2
  32 -22 -22 19195.9 750.946   2
  22 -22 -32 23615.4 805.179   2
  32   0 -24 1051.46 200.835   2
  32 -24   0 616.096 171.019   2
  32 -24   2 8953.46 590.456   2
  32 -24  -2 9276.25 612.906   2
  32   2 -24 11427.7 667.354   2
  32  -2 -24 11066.0 693.086   2
  32 -24  -4 2008.67 279.333   2
  32 -24   4 2147.30 289.346   2
  32   4 -24 2602.42 308.012   2
  32  -4 -24 2722.99 350.188   2
  32 -24   6 1715.80 253.389   2
  32 -24  -6 1946.76 280.632   2
  32  -6 -24 2370.19 329.397   2
  32 -24  -8 2516.62 323.459   2
  32 -24   8 1865.07 262.400   2
  32  -8 -24 2574.42 336.838   2
  32 -24 -10 4152.82 389.572   2
  32 -10 -24 4325.04 436.019   2
  32 -24 -12 3418.01 347.049   2
  32 -12 -24 3908.56 403.826   2
  14 -24 -32 53.7214 61.2262   2
  24 -14 -32 79.2809 92.3253   2
  32 -14 -24-13.8711 59.4900   2
  32 -24 -14-30.8044 62.9310   2
  16 -24 -32 11168.4 563.626   2
  24 -16 -32 10597.3 631.665   2
  32 -16 -24 9151.02 586.385   2
  32 -24 -16 8267.02 521.668   2
  18 -24 -32 2311.58 248.450   2
  24 -18 -32 2223.44 275.751   2
  32 -24 -18 2023.98 254.190   2
  32 -18 -24 1953.36 257.633   2
  32 -20 -24 1532.61 219.135   2
  20 -24 -32 2004.42 222.176   2
  24 -20 -32 2000.48 239.332   2
  32 -24 -20 1567.94 205.607   2
  22 -24 -32 236.186 73.6224   2
  24 -22 -32 166.978 42.0525   2
  32 -24 -22 240.387 95.6258   2
  32 -22 -24 415.131 131.608   2
  32 -24 -24 1575.11 180.144   2
  26   0 -32 188.481 138.770   2
  32   0 -26 246.252 83.4752   2
  32 -26   0 96.4274 59.4391   2
  26   2 -32 111.850 60.5067   2
  26  -2 -32 325.655 139.191   2
  32   2 -26 38.0457 66.6557   2
  32  -2 -26 34.8967 91.2737   2
  32 -26  -2 90.8682 94.1286   2
  32 -26   2 95.1648 46.0082   2
  26   4 -32 989.061 187.516   2
  26  -4 -32 1315.69 255.160   2
  32   4 -26 1032.21 188.401   2
  32  -4 -26 1074.71 199.884   2
  32 -26   4 853.698 174.265   2
  32 -26  -4 841.947 167.600   2
  26   6 -32 112.626 63.0852   2
  26  -6 -32 19.4451 56.6379   2
  32  -6 -26 98.6174 69.2954   2
  32 -26  -6 59.9176 45.3853   2
  32 -26   6 124.165 61.0874   2
  32 -26  -8 7306.34 492.894   2
  32  -8 -26 8793.57 600.802   2
  32 -26 -10 5367.25 416.623   2
  32 -10 -26 6341.44 506.309   2
  26 -12 -32 708.620 159.251   2
  32 -12 -26 840.017 178.199   2
  32 -26 -12 611.723 132.033   2
  26 -14 -32 6818.43 500.005   2
  32 -26 -14 5376.53 394.632   2
  32 -14 -26 6022.04 466.744   2
  26 -16 -32 613.385 138.524   2
  32 -16 -26 479.560 98.4341   2
  32 -26 -16 551.769 127.824   2
  32 -26 -18 15716.7 616.292   2
  32 -18 -26 17065.0 720.921   2
  32 -26 -20 8973.56 430.064   2
  32 -20 -26 10224.3 522.290   2
  26 -22 -32 926.448 130.244   2
  32 -22 -26 969.497 145.923   2
  28   0 -32 8440.88 546.949   2
  32   0 -28 7413.57 504.220   2
  28   2 -32 41751.6 1180.82   2
  28  -2 -32 40832.5 1225.32   2
  32  -2 -28 38029.7 1174.48   2
  32   2 -28 37070.9 1094.24   2
  28   4 -32 5816.13 422.246   2
  28  -4 -32 6024.48 477.149   2
  32   4 -28 5586.82 408.338   2
  32  -4 -28 5478.52 447.027   2
  28  -6 -32 1992.73 275.884   2
  32  -6 -28 1874.72 262.821   2
  28  -8 -32 1049.06 196.820   2
  32  -8 -28 783.884 167.432   2
  28 -10 -32 12588.4 669.552   2
  32 -10 -28 11397.4 639.286   2
  28 -12 -32 27.5218 59.4621   2
  32 -12 -28 58.1233 52.7471   2
  32 -14 -28 13738.0 661.414   2
  28 -14 -32 15089.8 691.179   2
  28 -16 -32 613.757 139.198   2
  32 -16 -28 486.241 105.952   2
  28 -18 -32 192.730 57.1100   2
  32 -18 -28 150.216 61.6421   2
  32 -20 -28 2332.83 224.552   2
  28 -20 -32 2341.04 221.965   2
  30   0 -32 4755.79 379.067   2
  32   0 -30 4732.29 374.619   2
  30  -2 -32 10463.0 584.359   2
  32   2 -30 10156.5 530.052   2
  30   2 -32 10629.7 551.795   2
  32  -2 -30 10211.6 566.972   2
  30  -4 -32 1063.05 195.854   2
  30   4 -32 793.152 151.872   2
  32  -4 -30 891.390 176.927   2
  30  -6 -32 576.640 142.724   2
  32  -6 -30 479.063 124.481   2
  30  -8 -32 905.193 165.234   2
  32  -8 -30 873.948 161.820   2
  32 -10 -30 2100.78 248.055   2
  30 -10 -32 2255.96 259.861   2
  30 -12 -32 2339.52 256.899   2
  32 -12 -30 1928.90 234.071   2
  32 -14 -30 1836.75 225.240   2
  30 -14 -32 1926.39 227.467   2
  30 -16 -32 382.836 101.868   2
  32 -16 -30 164.197 65.1479   2
  30 -18 -32 125.727 51.7677   2
  32 -18 -30 277.707 91.3483   2
  32   0 -32 24963.7 782.763   2
  32   2 -32 74524.7 1284.96   2
  32  -2 -32 76816.0 1418.41   2
  32  -4 -32 573.493 120.975   2
  32  -6 -32 4357.78 342.290   2
  32  -8 -32 511.744 115.145   2
  32 -10 -32 41461.3 1035.44   2
  32 -12 -32 29680.6 842.296   2
  32 -14 -32 34117.4 856.674   2
  32 -16 -32 32634.8 777.933   2
  33  -1  -1 1059.56 232.815   2
  33   1   1 943.135 206.973   2
  33  -1   1 1068.68 220.201   2
  33   1  -1 1129.09 217.593   2
  33   1   3-8.05009 80.2639   2
  33  -3  -1-150.734 108.730   2
  33   1  -3-84.8075 80.4991   2
  33  -1  -3-12.6826 114.629   2
  33  -3   1 3.76074 87.1682   2
  33  -1   3-111.296 119.453   2
  33   3   1-74.9631 108.823   2
  33   3  -1-72.2649 97.5580   2
  33   3  -3 13886.5 784.029   2
  33  -3   3 12591.8 782.256   2
  33   3   3 11524.0 728.508   2
  33  -3  -3 14909.5 848.549   2
  33   1   5 205.314 99.8761   2
  33  -1   5 357.245 133.095   2
  33   5   1 86.8748 57.1928   2
  33  -5  -1 179.580 97.5885   2
  33   1  -5 268.632 100.966   2
  33  -1  -5 421.467 185.432   2
  33  -5   1 223.109 99.1507   2
  33   5  -1 255.766 96.4959   2
  33   5   3 18548.5 891.346   2
  33   3   5 18445.9 914.515   2
  33   5  -3 20330.8 927.869   2
  33  -5   3 20412.3 1004.81   2
  33  -3   5 18743.3 963.435   2
  33   3  -5 21224.7 969.949   2
  33  -5  -3 22030.4 1037.75   2
  33  -3  -5 22155.9 1036.84   2
  33  -5   5 16045.7 894.965   2
  33   5   5 15207.3 809.462   2
  33   5  -5 18468.0 882.590   2
  33  -5  -5 19583.9 982.415   2
  33   1   7 431.007 133.372   2
  33  -1   7 291.593 132.988   2
  33  -1  -7 643.499 199.563   2
  33  -7  -1 408.047 149.305   2
  33  -7   1 388.111 143.766   2
  33   1  -7 450.608 160.563   2
  33  -3   7 8391.84 645.852   2
  33  -7   3 9230.87 686.106   2
  33   3   7 7825.31 590.558   2
  33  -3  -7 10641.5 723.869   2
  33  -7  -3 10439.4 718.307   2
  33   3  -7 10249.7 670.182   2
  33  -7   5 13496.5 819.519   2
  33   5   7 11791.8 712.895   2
  33  -5   7 12542.5 795.761   2
  33  -5  -7 15295.2 878.909   2
  33   5  -7 14980.6 788.728   2
  33  -7  -5 15612.5 881.315   2
  33  -7   7 16912.9 931.761   2
  33  -7  -7 20659.3 1023.11   2
  33   1   9 96.2052 93.7174   2
  33  -1   9 330.982 150.616   2
  33  -9  -1 158.336 76.4328   2
  33   1  -9 346.563 150.528   2
  33  -1  -9 415.943 164.354   2
  33  -9   1 97.3146 69.7165   2
  33   3   9 14342.6 807.125   2
  33  -9   3 16656.6 928.812   2
  33  -3   9 14617.2 854.302   2
  33   3  -9 19239.3 925.864   2
  33  -9  -3 18430.0 969.588   2
  33  -3  -9 19546.0 978.412   2
  33   5   9 10673.2 683.626   2
  33  -9   5 12221.4 793.014   2
  33  -5   9 11581.4 767.200   2
  33   5  -9 14744.9 788.719   2
  33  -5  -9 15083.5 873.257   2
  33  -9  -5 15433.0 887.700   2
  33  -7   9 16044.4 910.143   2
  33  -9   7 16530.7 927.972   2
  33   7   9 14396.0 768.477   2
  33  -9  -7 21023.0 1037.60   2
  33  -7  -9 21596.6 1048.39   2
  33  -9   9 19000.5 993.025   2
  33  -9  -9 25617.3 1157.05   2
  33   1  11 30.9274 79.8422   2
  33  -1  11-35.8198 76.4249   2
  33 -11  -1 100.427 71.3435   2
  33  -1 -11 45.9920 102.129   2
  33 -11   1-101.695 92.2315   2
  33   1 -11-41.9320 59.8766   2
  33   3  11 874.788 218.494   2
  33  -3  11 1013.88 222.898   2
  33   3 -11 1518.82 271.618   2
  33  -3 -11 1373.62 254.064   2
  33 -11  -3 1476.50 282.129   2
  33 -11   3 1131.48 260.024   2
  33 -11   5-43.7318 75.0544   2
  33  -5  11 103.681 95.3191   2
  33   5  11-149.754 95.3143   2
  33   5 -11 123.904 109.555   2
  33  -5 -11 17.4424 167.593   2
  33 -11  -5 45.1693 78.0823   2
  33 -11   7 2173.58 350.183   2
  33  -7  11 1988.84 318.394   2
  33 -11  -7 2882.88 388.590   2
  33  -7 -11 2579.42 365.685   2
  33 -11   9 3031.14 396.810   2
  33  -9  11 2801.54 377.369   2
  33 -11  -9 4122.03 475.346   2
  33  -9 -11 3712.55 438.712   2
  33 -11  11 12.5698 67.6625   2
  33 -11 -11 121.554 130.405   2
  33  -1  13 26.9882 64.3224   2
  33   1  13 6.60539 71.0996   2
  33 -13  -1 134.682 115.235   2
  33  -1 -13-32.2197 115.976   2
  33 -13   1 30.5764 83.9175   2
  33   1 -13 106.324 58.2425   2
  33  -3  13 827.208 191.752   2
  33  -3 -13 1313.76 253.694   2
  33   3 -13 1245.30 221.978   2
  33 -13  -3 1376.13 254.741   2
  33 -13   3 692.930 206.393   2
  33  -5  13 2449.75 351.033   2
  33 -13   5 2815.63 377.817   2
  33   5 -13 3962.77 410.787   2
  33 -13  -5 3831.49 442.928   2
  33  -5 -13 3862.53 438.188   2
  33 -13   7 12436.1 804.153   2
  33 -13  -7 14604.9 865.012   2
  33  -7 -13 14240.6 855.523   2
  33  -9  13 10481.7 734.827   2
  33 -13   9 11004.9 748.530   2
  33 -13  -9 14758.7 867.560   2
  33  -9 -13 14440.1 877.425   2
  33 -11  13 3968.54 458.391   2
  33 -13  11 3793.34 439.407   2
  33 -11 -13 5514.42 552.239   2
  33 -13 -11 6005.99 568.595   2
  33 -13  13 7494.94 615.693   2
  33 -13 -13 10302.6 719.539   2
  33   1 -15 13.4370 57.3377   2
  33  -1 -15 7.87544 86.9130   2
  33 -15   1 1.67884 90.8872   2
  33 -15  -1 56.7090 92.1261   2
  33  -3 -15 1072.69 220.704   2
  33 -15   3 960.537 222.626   2
  33 -15  -3 1225.22 247.733   2
  33   3 -15 1362.30 238.592   2
  33 -15   5 4937.91 502.244   2
  33  -5 -15 6244.03 559.207   2
  33   5 -15 6194.76 500.611   2
  33 -15  -5 5856.76 553.293   2
  33 -15   7 3806.04 433.619   2
  33  -7  15 3656.73 440.635   2
  33  -7 -15 5121.49 514.027   2
  33 -15  -7 5106.95 517.818   2
  33 -15   9 1698.55 297.626   2
  33  -9  15 1677.84 295.909   2
  33  -9 -15 2451.67 357.926   2
  33 -15  -9 2851.24 397.051   2
  33 -15  11 169.673 136.310   2
  33 -11 -15 233.565 134.162   2
  33 -15 -11 507.926 192.266   2
  33 -15  13 660.757 206.116   2
  33 -13 -15 838.124 221.380   2
  33 -15 -13 962.389 246.734   2
  33 -15 -15 5241.37 498.386   2
  33   1 -17 133.645 89.0394   2
  33  -1 -17 166.374 86.4680   2
  33 -17   1 174.760 106.710   2
  33 -17  -1 304.033 162.327   2
  33 -17  -3 7048.88 589.656   2
  33 -17   3 5796.19 547.292   2
  33  -3 -17 7200.40 588.175   2
  33   3 -17 7462.14 574.884   2
  33 -17   5 8119.52 637.058   2
  33  -5 -17 9997.23 698.539   2
  33 -17  -5 8922.73 660.699   2
  33   5 -17 9574.06 618.078   2
  33 -17   7 2287.01 343.747   2
  33  -7 -17 3071.71 387.647   2
  33 -17  -7 3126.18 391.363   2
  33 -17   9 2183.03 331.436   2
  33  -9 -17 2592.26 353.894   2
  33 -17  -9 2917.34 375.235   2
  33 -11 -17 4.31302 101.105   2
  33 -17  11 32.1930 63.3362   2
  33 -17 -11 95.5953 100.952   2
  33 -17  13 607.311 168.880   2
  33 -13 -17 819.890 209.973   2
  33 -17 -13 1130.77 258.668   2
  33 -17 -15 1696.40 295.043   2
  33 -15 -17 1415.65 252.163   2
  33 -17 -17 5480.35 496.395   2
  33   1 -19 121.243 130.894   2
  33  -1 -19 180.209 105.770   2
  33 -19   1 145.374 89.8695   2
  33 -19  -1 58.5678 81.0203   2
  33 -19  -3 5500.31 518.447   2
  33 -19   3 4784.16 501.315   2
  33   3 -19 6209.86 510.935   2
  33  -3 -19 6407.95 550.786   2
  33 -19   5 8931.65 640.886   2
  33 -19  -5 10213.4 702.218   2
  33  -5 -19 11042.5 724.622   2
  33   5 -19 10814.9 648.569   2
  33 -19   7 3784.91 426.445   2
  33  -7 -19 4763.22 478.990   2
  33 -19  -7 4793.94 472.239   2
  33  -9 -19 12767.1 781.250   2
  33 -19  -9 12126.8 747.128   2
  33 -11 -19 108.773 77.5163   2
  33 -19  11-38.9272 58.1970   2
  33 -19 -11 18.7972 60.0741   2
  33 -13 -19 279.982 129.470   2
  33 -19 -13 440.499 153.260   2
  33 -19 -15 1342.05 249.507   2
  33 -15 -19 1254.62 237.136   2
  33 -17 -19 4780.27 446.145   2
  33 -19 -17 4620.53 437.924   2
  19 -19 -33 1077.41 214.158   2
  33 -19 -19 570.197 160.413   2
  33   1 -21-92.0415 89.9904   2
  33  -1 -21 21.7767 64.8484   2
  33 -21   1-9.73542 75.4784   2
  33 -21  -1-6.17641 71.2490   2
  33 -21   3 12196.1 732.342   2
  33 -21  -3 13200.9 757.295   2
  33   3 -21 15034.9 776.772   2
  33  -3 -21 14588.2 811.035   2
  33 -21  -5 17720.3 873.012   2
  33  -5 -21 18437.6 920.375   2
  33   5 -21 18704.3 831.557   2
  33 -21  -7 11673.3 715.696   2
  33  -7 -21 12385.9 766.394   2
  33  -9 -21 24408.8 1063.08   2
  33 -21  -9 22528.7 989.074   2
  33 -11 -21 2014.42 300.540   2
  33 -21 -11 2131.03 299.574   2
  33 -13 -21 5661.59 503.397   2
  33 -21 -13 5415.46 472.059   2
  33 -15 -21-16.2770 82.3245   2
  33 -21 -15 8.25293 84.0775   2
  21 -17 -33 6407.90 493.732   2
  17 -21 -33 6603.51 475.452   2
  33 -17 -21 5059.76 446.194   2
  33 -21 -17 4833.16 420.637   2
  19 -21 -33 4666.84 384.239   2
  21 -19 -33 4875.34 410.327   2
  33 -21 -19 3648.00 357.806   2
  33 -19 -21 3836.33 373.088   2
  21 -21 -33 18382.8 729.385   2
  33 -21 -21 14806.5 680.247   2
  33   1 -23 882.461 191.715   2
  33  -1 -23 780.235 186.574   2
  33 -23  -1 491.205 168.846   2
  33 -23   1 729.869 180.962   2
  33 -23   3 4155.52 400.577   2
  33 -23  -3 4273.54 415.519   2
  33   3 -23 5254.32 445.912   2
  33  -3 -23 5168.49 474.552   2
  33  -5 -23 1079.66 222.074   2
  33 -23   5 683.239 184.744   2
  33   5 -23 1202.31 206.011   2
  33 -23  -5 999.074 202.780   2
  33  -7 -23 358.739 110.272   2
  33 -23   7 290.297 105.787   2
  33 -23  -7 380.114 110.757   2
  33 -23   9 2095.49 275.648   2
  33 -23  -9 2745.13 322.678   2
  33  -9 -23 2966.93 356.768   2
  33 -11 -23 785.654 174.904   2
  33 -23 -11 533.014 136.039   2
  33 -13 -23 3910.24 397.001   2
  33 -23 -13 3572.17 352.903   2
  15 -23 -33 48.9750 72.7840   2
  23 -15 -33 216.563 125.960   2
  33 -15 -23 11.6479 66.0174   2
  33 -23 -15 41.8937 54.6309   2
  17 -23 -33 1066.03 185.339   2
  23 -17 -33 1176.88 215.701   2
  33 -17 -23 613.876 145.304   2
  33 -23 -17 743.223 160.710   2
  19 -23 -33 524.105 126.916   2
  23 -19 -33 607.852 133.105   2
  33 -23 -19 411.273 120.347   2
  33 -19 -23 572.990 142.028   2
  33 -21 -23 5864.07 405.484   2
  21 -23 -33 6910.46 400.418   2
  33 -23 -21 5480.89 380.167   2
  23 -21 -33 7307.22 435.135   2
  23 -23 -33 1182.87 156.479   2
  33 -23 -23 939.070 144.853   2
  33   1 -25 1293.78 211.675   2
  33  -1 -25 1244.04 212.504   2
  33 -25  -1 925.566 210.509   2
  33 -25   1 946.299 203.419   2
  33 -25  -3 3536.75 354.625   2
  33 -25   3 3640.95 347.907   2
  33   3 -25 4296.66 385.724   2
  33  -3 -25 4015.80 398.462   2
  33 -25   5 2934.77 311.618   2
  33 -25  -5 3674.26 361.682   2
  33  -5 -25 3980.38 402.527   2
  33 -25   7 4909.73 400.571   2
  33 -25  -7 5669.16 435.441   2
  33 -25  -9 11313.7 616.305   2
  33  -9 -25 13371.9 732.672   2
  25 -11 -33 2529.89 319.274   2
  33 -25 -11 1784.20 243.770   2
  33 -11 -25 2167.06 292.995   2
  33 -25 -13 11414.7 598.047   2
  33 -13 -25 12747.1 689.302   2
  33 -25 -15 1274.84 196.708   2
  33 -15 -25 1518.01 228.947   2
  25 -17 -33 89.7004 49.1689   2
  33 -25 -17-7.16891 46.8637   2
  25 -19 -33 120.003 69.3176   2
  33 -25 -19 88.4994 62.8716   2
  33 -19 -25 114.323 86.2914   2
  33 -25 -21 6027.76 348.273   2
  33 -21 -25 6444.96 389.073   2
  27   1 -33 1013.34 178.067   2
  27  -1 -33 1248.78 221.949   2
  33   1 -27 1065.59 192.364   2
  33  -1 -27 1020.86 187.232   2
  33 -27  -1 656.892 149.646   2
  33 -27   1 774.493 163.495   2
  27   3 -33 582.502 138.278   2
  27  -3 -33 684.711 169.526   2
  33  -3 -27 500.114 115.836   2
  33 -27   3 442.047 127.863   2
  33 -27  -3 339.995 112.742   2
  33   3 -27 742.188 154.008   2
  27   5 -33 109.086 54.9907   2
  27  -5 -33 44.2008 82.3425   2
  33  -5 -27 57.7051 85.2171   2
  33 -27  -5 90.2462 79.6765   2
  27  -7 -33 97.4514 91.6171   2
  33  -7 -27-2.20573 84.9756   2
  33 -27  -7 38.1878 38.2896   2
  27  -9 -33 976.293 192.229   2
  33  -9 -27 819.817 168.462   2
  33 -27  -9 769.000 147.482   2
  27 -11 -33 578.519 141.123   2
  33 -11 -27 556.725 140.756   2
  33 -27 -11 473.524 119.165   2
  27 -13 -33 9252.56 551.044   2
  33 -13 -27 7863.53 506.488   2
  33 -27 -15 1956.01 203.732   2
  33 -15 -27 2372.99 263.720   2
  27 -15 -33 2634.46 280.719   2
  27 -17 -33 309.301 92.6218   2
  33 -27 -17 208.114 71.6199   2
  33 -17 -27 202.279 75.5626   2
  27 -19 -33 543.582 123.769   2
  33 -19 -27 501.457 109.078   2
  33 -21 -27 3133.73 239.520   2
  29   1 -33 352.774 114.503   2
  29  -1 -33 276.251 112.447   2
  33   1 -29 295.847 91.7736   2
  33  -1 -29 317.792 103.434   2
  29   3 -33 112.184 42.7577   2
  29  -3 -33 141.358 90.9007   2
  33  -3 -29 163.175 69.0798   2
  33   3 -29 105.961 51.8926   2
  29  -5 -33 148.033 83.0013   2
  33  -5 -29 149.463 50.6812   2
  29  -7 -33 20.3914 66.1297   2
  33  -7 -29 14.3917 57.0846   2
  29  -9 -33 126.070 59.0767   2
  33  -9 -29 99.9555 54.1456   2
  29 -11 -33 258.756 79.5381   2
  33 -11 -29 184.472 72.7641   2
  29 -13 -33 1033.73 176.655   2
  33 -13 -29 933.959 155.203   2
  29 -15 -33 2513.88 252.975   2
  33 -15 -29 2026.64 224.114   2
  29 -17 -33 539.160 104.804   2
  33 -17 -29 576.548 113.953   2
  31   1 -33 141.543 67.2209   2
  31  -1 -33 207.806 98.5344   2
  33   1 -31 105.370 67.8102   2
  33  -1 -31 68.9006 61.5893   2
  31   3 -33 242.065 84.2269   2
  33  -3 -31 75.5049 58.9607   2
  31  -3 -33 199.344 95.1699   2
  33  -5 -31 119.269 47.4357   2
  31  -5 -33 196.831 83.2462   2
  33  -7 -31-73.9697 71.5198   2
  31  -7 -33-51.0813 73.5536   2
  31  -9 -33 5.61632 52.4776   2
  33  -9 -31 71.6801 44.9038   2
  31 -11 -33 927.847 156.684   2
  33 -11 -31 952.875 154.653   2
  33 -13 -31 239.788 84.7213   2
  31 -13 -33 362.697 104.727   2
  33 -15 -31 1482.49 183.046   2
  31 -15 -33 1202.65 157.765   2
  33  -1 -33 249.414 74.8242   2
  33  -3 -33 3596.77 269.863   2
  33  -5 -33 1066.61 150.359   2
  33  -7 -33 3047.61 254.166   2
  33  -9 -33 7164.59 381.986   2
  33 -11 -33 200.848 69.3301   2
  34   0   0 7171.48 584.578   2
  34  -2   0 2338.03 330.403   2
  34   0   2 2071.02 314.281   2
  34   0  -2 2127.76 309.127   2
  34   2   0 2141.20 315.005   2
  34   2   2 1.01120 109.084   2
  34  -2  -2 174.733 93.7670   2
  34  -2   2 178.611 106.659   2
  34   2  -2-103.888 117.095   2
  34   0   4 640.646 168.888   2
  34   4   0 714.447 179.277   2
  34   0  -4 822.508 177.033   2
  34  -4   0 656.826 175.652   2
  34   2   4 19.9403 50.9270   2
  34   4   2-61.5612 119.309   2
  34  -2   4 5.79967 64.4569   2
  34   2  -4 1.37991 49.8272   2
  34  -4  -2 17.1262 62.4232   2
  34  -2  -4 48.7303 60.4028   2
  34  -4   2-114.444 128.706   2
  34   4  -2 63.7235 73.2381   2
  34  -4   4 9149.88 672.428   2
  34   4   4 9104.22 636.505   2
  34   4  -4 9918.91 652.376   2
  34  -4  -4 10528.6 716.513   2
  34   6   0 32407.8 1156.37   2
  34   0   6 31381.5 1228.33   2
  34  -6   0 35262.3 1331.90   2
  34   2   6 3557.66 404.706   2
  34   6   2 3662.86 389.250   2
  34  -2   6 3709.86 428.843   2
  34  -6   2 3961.73 451.180   2
  34  -6  -2 4215.00 456.314   2
  34   2  -6 4449.83 447.410   2
  34  -2  -6 4913.21 499.812   2
  34  -6   4 7539.96 615.464   2
  34  -4   6 7320.77 608.526   2
  34   4   6 6828.76 554.422   2
  34   6   4 6974.54 536.553   2
  34   4  -6 8682.73 610.791   2
  34  -6  -4 8969.26 673.016   2
  34  -4  -6 9433.79 685.437   2
  34  -6   6 1330.47 283.165   2
  34   6   6 1056.40 207.054   2
  34  -6  -6 1251.05 251.453   2
  34   0   8 1664.69 279.934   2
  34   0  -8 2102.67 310.015   2
  34  -8   0 2075.71 319.718   2
  34  -2   8 10974.3 737.141   2
  34   2   8 10202.8 687.553   2
  34  -8   2 12574.5 802.299   2
  34  -2  -8 14478.4 839.148   2
  34   2  -8 14116.4 799.056   2
  34  -8  -2 13370.8 821.367   2
  34  -4   8 773.482 193.414   2
  34  -8   4 721.048 160.598   2
  34   4   8 584.393 167.927   2
  34  -4  -8 1085.34 251.125   2
  34  -8  -4 978.754 217.287   2
  34   4  -8 1134.99 229.553   2
  34  -6   8 1235.85 249.483   2
  34  -8   6 1141.79 235.169   2
  34   6   8 1087.13 194.612   2
  34  -6  -8 1536.27 270.542   2
  34  -8  -6 1478.62 290.885   2
  34  -8   8 4323.31 467.303   2
  34  -8  -8 5594.54 549.301   2
  34 -10   0 4366.99 466.986   2
  34   0  10 3480.60 404.189   2
  34   0 -10 4330.85 456.170   2
  34  -2  10 7851.92 629.387   2
  34 -10  -2 9848.70 710.275   2
  34   2  10 7331.78 581.331   2
  34 -10   2 9362.51 682.395   2
  34   2 -10 10924.6 705.052   2
  34  -2 -10 10450.4 716.695   2
  34 -10   4 12905.7 820.941   2
  34  -4  10 11291.7 753.417   2
  34   4  10 11219.5 706.334   2
  34  -4 -10 16182.2 898.820   2
  34 -10  -4 15616.5 885.902   2
  34   4 -10 15544.4 815.529   2
  34 -10   6 4221.45 468.937   2
  34  -6  10 3739.34 432.972   2
  34  -6 -10 5542.31 541.170   2
  34 -10  -6 4986.25 503.185   2
  34 -10   8 83.9405 93.4681   2
  34  -8  10 104.887 65.4451   2
  34 -10  -8 320.014 169.378   2
  34  -8 -10 288.608 141.837   2
  34 -10  10 22656.5 1078.26   2
  34 -10 -10 30395.0 1241.87   2
  34 -12   0 38196.6 1405.67   2
  34   0 -12 39988.6 1377.26   2
  34  -2  12 9154.99 679.411   2
  34 -12   2 11845.1 771.700   2
  34 -12  -2 12570.6 805.714   2
  34   2  12 9057.48 642.688   2
  34   2 -12 12881.2 760.739   2
  34  -2 -12 13031.5 800.358   2
  34 -12   4 8817.46 676.134   2
  34   4 -12 10082.5 658.291   2
  34  -4 -12 10046.8 703.802   2
  34 -12  -4 10384.0 725.340   2
  34 -12   6 19312.2 996.882   2
  34  -6  12 17674.0 950.607   2
  34  -6 -12 23442.4 1087.31   2
  34 -12  -6 23558.9 1092.69   2
  34 -12   8 7876.46 637.545   2
  34  -8  12 7397.31 623.947   2
  34 -12  -8 10549.8 732.263   2
  34  -8 -12 10854.0 734.491   2
  34 -10  12 203.385 113.116   2
  34 -12  10 324.753 143.635   2
  34 -12 -10 759.270 213.363   2
  34 -10 -12 394.851 164.902   2
  34 -12  12 54131.4 1648.64   2
  34 -12 -12 73074.5 1915.65   2
  34   0 -14 117.869 76.7256   2
  34 -14   0 100.171 63.1086   2
  34 -14   2 6635.57 573.246   2
  34 -14  -2 7118.03 601.867   2
  34   2 -14 7503.02 576.345   2
  34  -2 -14 7037.36 578.283   2
  34 -14   4-206.480 116.500   2
  34  -4  14-42.7795 87.0772   2
  34  -4 -14-70.3953 152.651   2
  34 -14  -4 88.6575 98.5948   2
  34   4 -14-112.832 86.3176   2
  34 -14   6 2969.61 379.681   2
  34  -6  14 2090.65 316.169   2
  34 -14  -6 3161.51 407.262   2
  34  -6 -14 3042.44 379.047   2
  34 -14   8 913.510 239.685   2
  34  -8  14 813.932 205.941   2
  34 -14  -8 1296.62 272.465   2
  34  -8 -14 1105.55 237.868   2
  34 -10  14 25948.6 1144.29   2
  34 -14  10 27631.0 1176.43   2
  34 -14 -10 38054.8 1373.14   2
  34 -10 -14 37387.5 1360.17   2
  34 -14  12 2258.59 333.965   2
  34 -12  14 1828.13 290.666   2
  34 -14 -12 3050.08 388.397   2
  34 -12 -14 2818.80 368.318   2
  34 -14 -14 14845.2 849.578   2
  34 -16   0 47642.8 1534.78   2
  34   0 -16 52623.0 1549.53   2
  34 -16   2 7284.39 596.379   2
  34 -16  -2 8154.12 629.599   2
  34   2 -16 8841.17 617.400   2
  34  -2 -16 8719.52 638.799   2
  34 -16  -4 14154.2 837.714   2
  34 -16   4 12282.7 781.168   2
  34   4 -16 14904.4 788.737   2
  34  -4 -16 14671.3 837.258   2
  34 -16   6 2658.83 358.491   2
  34 -16  -6 3072.34 382.311   2
  34  -6 -16 3466.81 417.379   2
  34 -16   8 4588.36 466.012   2
  34 -16  -8 5783.07 530.573   2
  34  -8 -16 5784.29 527.876   2
  34 -16  10 967.763 207.868   2
  34 -10 -16 1170.58 242.354   2
  34 -16 -10 1452.54 282.654   2
  34 -16 -12 50846.6 1554.82   2
  34 -12 -16 52850.7 1597.89   2
  34 -16 -14 4041.55 445.213   2
  34 -14 -16 3683.75 413.802   2
  34 -16 -16 11510.7 716.801   2
  34 -18   0 27455.5 1133.40   2
  34   0 -18 30765.1 1170.71   2
  34 -18   2 50.7649 72.4285   2
  34   2 -18-42.0032 89.2413   2
  34 -18  -2-62.3586 94.7119   2
  34  -2 -18 37.6155 73.3721   2
  34 -18   4 6120.51 554.814   2
  34 -18  -4 7393.14 606.582   2
  34  -4 -18 8278.15 627.921   2
  34   4 -18 7635.95 544.772   2
  34 -18   6 2171.80 330.729   2
  34 -18  -6 2696.33 355.265   2
  34  -6 -18 2748.22 356.135   2
  34 -18   8 440.507 123.773   2
  34 -18  -8 494.468 163.009   2
  34  -8 -18 585.285 158.700   2
  34 -18  10 13.6723 108.994   2
  34 -10 -18-78.4935 121.582   2
  34 -18 -10 26.4973 58.9685   2
  34 -12 -18 12817.5 772.089   2
  34 -18 -12 12073.8 727.480   2
  34 -18 -14 2672.47 343.233   2
  34 -14 -18 2871.77 369.971   2
  34 -18 -16 6833.05 535.153   2
  34 -16 -18 6828.93 538.805   2
  34 -18 -18 35811.7 1182.64   2
  34 -20   0 27397.6 1120.00   2
  34   0 -20 32395.8 1173.88   2
  34  -2 -20 149.537 105.636   2
  34 -20   2 85.1428 119.127   2
  34   2 -20 14.5082 50.2521   2
  34 -20  -2-64.0224 75.1837   2
  34 -20   4 3580.44 396.593   2
  34 -20  -4 3648.16 396.058   2
  34  -4 -20 3886.16 427.155   2
  34   4 -20 3877.80 379.742   2
  34 -20  -6 2665.98 358.087   2
  34 -20   6 2134.12 309.235   2
  34  -6 -20 2932.60 367.581   2
  34  -8 -20 1564.68 277.714   2
  34 -20   8 1272.76 231.159   2
  34 -20  -8 1708.49 284.699   2
  34 -10 -20 7733.12 593.450   2
  34 -20 -10 6626.87 532.304   2
  34 -20 -12 7327.07 550.602   2
  34 -12 -20 8345.20 608.868   2
  34 -14 -20 3274.56 364.694   2
  34 -20 -14 3469.23 373.663   2
  34 -16 -20 2752.17 331.595   2
  34 -20 -16 2670.50 321.969   2
  20 -18 -34 2341.49 295.654   2
  18 -20 -34 2293.61 281.672   2
  34 -18 -20 1770.31 263.620   2
  34 -20 -18 1450.25 232.376   2
  20 -20 -34 16580.7 705.250   2
  34 -20 -20 12109.7 625.504   2
  34 -22   0 19830.0 898.863   2
  34   0 -22 24483.5 991.414   2
  34 -22   2 1136.71 237.332   2
  34 -22  -2 1291.11 244.511   2
  34  -2 -22 1768.14 266.637   2
  34   2 -22 1764.59 257.720   2
  34 -22  -4 17530.7 847.682   2
  34  -4 -22 20002.3 926.988   2
  34   4 -22 20206.5 845.804   2
  34  -6 -22 75.2095 66.4691   2
  34 -22   6 27.8623 58.8873   2
  34 -22  -6 46.3706 54.3718   2
  34 -22  -8 1735.83 257.360   2
  34  -8 -22 1969.89 297.978   2
  34 -22 -10 1539.24 243.031   2
  34 -10 -22 1679.18 266.245   2
  34 -12 -22 665.579 165.445   2
  34 -22 -12 793.553 174.817   2
  34 -22 -14 16680.9 769.532   2
  34 -14 -22 18209.0 844.392   2
  16 -22 -34 669.306 149.402   2
  22 -16 -34 714.791 181.948   2
  34 -22 -16 407.046 102.236   2
  34 -16 -22 431.287 120.494   2
  18 -22 -34 17433.3 688.937   2
  22 -18 -34 17112.1 731.431   2
  34 -18 -22 13450.2 667.457   2
  34 -22 -18 12883.5 627.184   2
  20 -22 -34 107.693 55.3226   2
  22 -20 -34 13.7667 59.9298   2
  34 -22 -20 163.765 81.6255   2
  34 -20 -22 70.3551 73.0895   2
  22 -22 -34 7609.64 405.985   2
  34 -22 -22 6097.81 382.496   2
  34 -24   0 3997.95 400.645   2
  34   0 -24 6427.32 489.062   2
  34  -2 -24-82.3832 108.862   2
  34 -24  -2-69.7987 91.5598   2
  34 -24   2-86.9824 90.3189   2
  34   2 -24 27.7121 56.6134   2
  34  -4 -24 623.914 158.136   2
  34 -24  -4 460.959 120.314   2
  34 -24   4 379.093 127.886   2
  34   4 -24 508.315 126.833   2
  24   6 -34 3852.24 356.005   2
  34 -24  -6 2503.50 297.113   2
  34 -24   6 2409.36 298.675   2
  34  -6 -24 3429.79 377.388   2
  34  -8 -24 222.134 103.444   2
  34 -24  -8 225.519 81.4387   2
  34 -24 -10 9423.17 566.144   2
  34 -10 -24 10701.9 646.109   2
  24 -12 -34 730.849 194.760   2
  34 -12 -24 344.065 117.357   2
  34 -24 -12 463.814 135.453   2
  24 -14 -34 778.115 173.917   2
  34 -14 -24 467.710 116.461   2
  34 -24 -14 577.858 136.452   2
  34 -24 -16 10326.0 537.179   2
  34 -16 -24 11126.5 602.891   2
  24 -18 -34 1417.29 203.383   2
  34 -24 -18 1022.33 164.580   2
  34 -18 -24 1149.76 198.840   2
  18 -24 -34 1319.60 164.720   2
  34 -24 -20 13560.6 545.777   2
  34 -20 -24 14490.9 599.842   2
  34 -24 -22 4991.56 303.122   2
  34 -22 -24 5353.36 327.315   2
  34 -26   0 2810.20 290.397   2
  34   0 -26 3303.69 324.737   2
  26  -2 -34 3505.23 364.747   2
  26   2 -34 3709.51 348.998   2
  34 -26  -2 2598.64 278.081   2
  34 -26   2 2444.70 268.334   2
  34  -2 -26 3190.64 331.426   2
  34   2 -26 3186.60 312.056   2
  26  -4 -34 5464.31 454.177   2
  26   4 -34 5085.98 392.227   2
  34 -26  -4 3894.79 348.960   2
  34 -26   4 3425.91 316.556   2
  34  -4 -26 4521.48 398.010   2
  26  -6 -34 622.161 162.737   2
  34  -6 -26 414.249 123.686   2
  34 -26  -6 662.762 142.515   2
  34 -26  -8 4674.08 366.081   2
  34  -8 -26 5390.88 439.669   2
  26 -10 -34 3806.06 367.384   2
  34 -10 -26 3298.13 334.220   2
  34 -26 -12 3068.97 282.175   2
  34 -12 -26 3680.40 354.561   2
  26 -14 -34 149.592 66.6303   2
  34 -14 -26 119.693 45.0413   2
  34 -26 -14 75.3379 39.1687   2
  34 -26 -16 3031.99 255.647   2
  34 -16 -26 3519.19 315.428   2
  26 -18 -34 497.157 113.835   2
  34 -18 -26 430.217 113.064   2
  34 -26 -18 225.450 56.3441   2
  26 -20 -34-18.1862 35.7908   2
  34 -20 -26-80.0586 71.7986   2
  28   0 -34 10871.2 574.679   2
  34   0 -28 9619.76 527.371   2
  28   2 -34 385.819 111.919   2
  28  -2 -34 505.720 128.179   2
  34  -2 -28 425.074 120.998   2
  34   2 -28 94.7601 51.1611   2
  28  -4 -34 1601.31 229.266   2
  34  -4 -28 1483.69 220.736   2
  28   4 -34 1508.56 192.979   2
  28  -6 -34 798.736 174.459   2
  34  -6 -28 714.510 147.640   2
  28  -8 -34 485.153 152.171   2
  34  -8 -28 92.2734 64.0376   2
  28 -10 -34 1674.26 223.554   2
  34 -10 -28 1485.97 205.896   2
  34 -12 -28 5073.01 384.464   2
  28 -12 -34 6281.80 427.502   2
  28 -14 -34 499.908 119.538   2
  34 -14 -28 461.667 104.665   2
  34 -16 -28 3368.28 287.834   2
  28 -16 -34 3793.24 294.096   2
  28 -18 -34 5357.53 321.937   2
  34 -18 -28 5057.13 318.549   2
  30   0 -34 77426.4 1385.02   2
  34   0 -30 72340.6 1311.24   2
  34   2 -30 6764.64 379.489   2
  30  -2 -34 7343.74 438.609   2
  30   2 -34 7289.07 401.663   2
  34  -2 -30 7204.39 427.687   2
  30  -4 -34 17527.1 688.230   2
  34  -4 -30 16353.3 657.335   2
  30  -6 -34 57.3713 52.1601   2
  34  -6 -30 40.7354 52.9387   2
  30  -8 -34 3846.22 320.296   2
  34  -8 -30 3663.92 312.378   2
  34 -10 -30 5404.48 368.421   2
  30 -10 -34 5834.89 385.548   2
  30 -12 -34 37851.0 945.223   2
  34 -12 -30 34184.5 896.723   2
  30 -14 -34 15449.0 571.122   2
  34 -14 -30 14277.5 550.370   2
  32   0 -34 6117.53 334.219   2
  32  -2 -34 4821.68 310.687   2
  34  -2 -32 4484.59 299.041   2
  32  -4 -34 5916.37 353.795   2
  34  -4 -32 5570.70 339.589   2
  34  -6 -32 837.589 129.123   2
  32  -6 -34 568.806 106.648   2
  34  -8 -32 266.353 80.5588   2
  32  -8 -34 318.229 65.9510   2
  34 -10 -32 1313.89 154.690   2
  32 -10 -34 1202.15 149.032   2
  35  -1  -1 2739.69 361.299   2
  35   1   1 2552.00 345.459   2
  35  -1   1 2570.84 339.835   2
  35   1  -1 2851.09 358.727   2
  35  -3   1 4163.61 459.469   2
  35  -1  -3 4531.20 460.268   2
  35  -3  -1 4690.98 468.624   2
  35   3  -1 4113.77 426.135   2
  35   1  -3 4155.41 426.552   2
  35   1   3 3733.50 425.724   2
  35  -1   3 3771.94 417.523   2
  35   3   1 3645.84 398.643   2
  35   3   3 98.4502 72.4035   2
  35  -3   3 128.145 90.7083   2
  35  -3  -3 367.276 152.315   2
  35   3  -3 166.313 122.782   2
  35   5  -1 10770.7 668.527   2
  35   1   5 9980.26 686.194   2
  35  -5  -1 11485.6 766.872   2
  35  -1   5 9570.54 682.469   2
  35   5   1 10717.0 665.650   2
  35  -5   1 10795.9 741.563   2
  35   1  -5 12100.5 745.379   2
  35  -1  -5 12099.1 754.942   2
  35   5  -3 2260.73 308.655   2
  35   3   5 2122.73 308.753   2
  35  -5   3 2242.98 326.225   2
  35   5   3 1802.82 283.158   2
  35   3  -5 2631.72 338.562   2
  35  -3   5 2409.45 344.691   2
  35  -5  -3 2033.23 326.477   2
  35  -3  -5 2620.97 361.895   2
  35  -5   5 27299.9 1171.30   2
  35   5  -5 30715.9 1125.10   2
  35   5   5 25352.5 1037.47   2
  35  -5  -5 31851.8 1257.69   2
  35  -1   7 10871.4 731.981   2
  35  -7  -1 13423.1 828.636   2
  35  -7   1 13632.3 839.380   2
  35   1   7 11233.3 729.549   2
  35   1  -7 14802.1 828.392   2
  35  -1  -7 15027.9 845.548   2
  35  -3   7 1077.65 245.910   2
  35  -7   3 1310.58 243.056   2
  35   3   7 944.664 216.577   2
  35  -7  -3 1340.74 277.376   2
  35   3  -7 1574.83 277.729   2
  35  -3  -7 1505.71 272.510   2
  35  -5   7 16863.6 937.435   2
  35   5  -7 19432.1 897.991   2
  35  -7   5 16626.2 927.024   2
  35   5   7 15670.0 810.591   2
  35  -7  -5 19434.6 988.699   2
  35  -5  -7 19712.4 991.370   2
  35  -7   7 7778.00 633.284   2
  35  -7  -7 10156.0 715.814   2
  35  -9  -1 6256.59 575.995   2
  35  -9   1 5718.64 534.994   2
  35   1   9 5162.62 490.958   2
  35  -1   9 5200.49 497.094   2
  35   1  -9 7180.52 574.089   2
  35  -1  -9 6754.53 564.521   2
  35   3   9 55.5226 53.7534   2
  35  -3   9 214.150 118.273   2
  35  -9   3 106.249 60.5905   2
  35  -9  -3 80.8536 107.103   2
  35   3  -9 134.723 97.6799   2
  35  -3  -9 125.018 87.8168   2
  35   5   9 7394.67 561.264   2
  35  -9   5 8061.58 644.231   2
  35  -5   9 7431.93 611.293   2
  35  -5  -9 10173.7 706.017   2
  35   5  -9 9369.91 614.376   2
  35  -9  -5 10151.4 714.753   2
  35  -9   7 4910.00 502.069   2
  35  -7   9 4932.35 500.571   2
  35  -7  -9 6795.26 585.808   2
  35  -9  -7 6306.73 570.751   2
  35  -9   9 737.755 200.201   2
  35  -9  -9 965.011 229.871   2
  35  -1  11 4845.65 482.740   2
  35 -11  -1 6165.23 562.370   2
  35 -11   1 5492.72 530.763   2
  35   1  11 4623.99 463.099   2
  35   1 -11 6664.59 555.873   2
  35  -1 -11 6698.59 566.581   2
  35  -3  11 906.924 217.651   2
  35 -11   3 963.067 240.819   2
  35   3  11 1000.85 217.721   2
  35 -11  -3 1373.53 269.601   2
  35  -3 -11 1541.68 280.479   2
  35   3 -11 1569.61 267.712   2
  35  -5  11 9756.57 703.128   2
  35 -11   5 10975.2 759.240   2
  35  -5 -11 13803.8 830.136   2
  35 -11  -5 13095.5 810.419   2
  35   5 -11 12643.9 713.117   2
  35 -11   7 14207.1 852.286   2
  35  -7  11 12910.9 805.717   2
  35  -7 -11 17344.5 933.479   2
  35 -11  -7 17544.1 935.317   2
  35  -9  11 5870.98 542.697   2
  35 -11   9 6004.45 549.064   2
  35  -9 -11 8077.10 635.895   2
  35 -11  -9 8511.92 642.874   2
  35 -11  11 23569.6 1092.61   2
  35 -11 -11 32048.4 1257.38   2
  35   1 -13 1390.65 243.139   2
  35  -1 -13 1667.38 287.132   2
  35 -13  -1 1232.44 252.299   2
  35 -13   1 1141.73 259.690   2
  35  -3  13 22.2448 60.2713   2
  35 -13  -3 159.217 114.900   2
  35   3 -13 297.987 147.095   2
  35  -3 -13 158.807 106.207   2
  35 -13   5 774.101 186.098   2
  35  -5  13 703.872 192.181   2
  35 -13  -5 1049.51 247.814   2
  35   5 -13 878.121 192.150   2
  35  -5 -13 794.767 189.149   2
  35  -7  13-6.97988 96.6306   2
  35 -13   7 83.6182 65.8241   2
  35 -13  -7 35.5044 115.381   2
  35  -7 -13 109.630 97.9551   2
  35  -9  13 2887.29 379.089   2
  35 -13   9 2686.59 368.032   2
  35  -9 -13 3989.34 443.138   2
  35 -13  -9 3932.70 459.116   2
  35 -13  11 1194.72 274.342   2
  35 -11  13 1078.29 252.652   2
  35 -11 -13 1952.96 339.728   2
  35 -13 -11 1590.06 300.122   2
  35 -13  13 1082.96 230.073   2
  35 -13 -13 1575.80 289.707   2
  35 -15   1 251.823 125.830   2
  35   1 -15 539.617 175.860   2
  35 -15  -1 167.821 103.162   2
  35  -1 -15 286.007 126.113   2
  35 -15   3 542.002 148.620   2
  35  -3 -15 527.857 147.470   2
  35   3 -15 860.622 199.767   2
  35 -15  -3 743.264 202.480   2
  35 -15  -5 3754.15 427.876   2
  35 -15   5 3333.61 410.013   2
  35   5 -15 3934.97 390.146   2
  35  -5 -15 3816.16 428.342   2
  35 -15   7 143.169 72.8828   2
  35  -7 -15 166.998 81.0918   2
  35 -15  -7 274.799 123.808   2
  35 -15   9 227.476 129.634   2
  35  -9 -15 68.5967 76.8375   2
  35 -15  -9 262.141 152.697   2
  35 -15  11 3083.95 377.548   2
  35 -11 -15 3849.89 433.771   2
  35 -15 -11 3768.69 426.580   2
  35 -13 -15 1305.80 270.604   2
  35 -15 -13 1149.48 252.023   2
  35 -15 -15 6600.07 543.606   2
  35 -17   1 1413.07 263.881   2
  35  -1 -17 1667.05 266.675   2
  35 -17  -1 1463.37 273.155   2
  35   1 -17 1574.53 264.751   2
  35 -17   3 31.2877 59.7682   2
  35   3 -17 284.767 145.263   2
  35  -3 -17 157.826 78.8470   2
  35 -17  -3 65.0180 70.0631   2
  35 -17   5 2041.88 331.552   2
  35 -17  -5 2546.73 352.598   2
  35  -5 -17 2911.33 366.827   2
  35 -17   7 1339.16 248.752   2
  35 -17  -7 1526.12 266.007   2
  35  -7 -17 1505.99 253.265   2
  35 -17   9 2931.49 352.703   2
  35 -17  -9 3796.73 415.924   2
  35  -9 -17 3612.52 410.327   2
  35 -17  11 466.133 140.284   2
  35 -11 -17 920.856 208.921   2
  35 -17 -11 1017.77 222.462   2
  35 -17 -13-40.3252 80.1176   2
  35 -13 -17 80.5762 102.964   2
  35 -15 -17 1526.39 260.150   2
  35 -17 -15 1648.02 264.475   2
  35 -17 -17 721.328 194.369   2
  35 -19  -1 8275.87 621.620   2
  35 -19   1 7820.43 609.533   2
  35   1 -19 9738.64 623.787   2
  35  -1 -19 9822.85 646.648   2
  35 -19   3 4131.67 448.667   2
  35 -19  -3 4919.47 480.781   2
  35   3 -19 5752.06 469.919   2
  35  -3 -19 5822.59 496.208   2
  35 -19  -5 26649.2 1080.00   2
  35  -5 -19 29219.7 1143.05   2
  35 -19  -7 27261.7 1091.69   2
  35  -7 -19 29650.3 1152.61   2
  35 -19  -9 9722.94 647.905   2
  35  -9 -19 10396.1 683.131   2
  35 -11 -19 12160.4 732.489   2
  35 -19 -11 11567.2 695.511   2
  35 -19 -13 377.641 121.098   2
  35 -13 -19 363.700 147.744   2
  35 -15 -19 2783.23 337.351   2
  35 -19 -15 2512.65 319.293   2
  35 -17 -19 2714.06 327.648   2
  35 -19 -17 2716.01 320.227   2
  19 -19 -35 32371.9 1002.51   2
  35 -19 -19 23432.1 883.628   2
  35 -21   1 3566.11 390.994   2
  35 -21  -1 3531.65 382.810   2
  35   1 -21 4583.45 413.576   2
  35  -1 -21 4522.82 429.867   2
  35 -21   3 888.520 193.409   2
  35 -21  -3 898.011 187.482   2
  35  -3 -21 1097.06 206.823   2
  35   3 -21 1103.93 200.896   2
  35 -21   5 228.121 90.9741   2
  35 -21  -5 314.201 115.835   2
  35 -21   7 859.684 214.030   2
  35  -7 -21 1689.42 268.065   2
  35 -21  -7 1376.61 243.173   2
  35 -21  -9 1811.47 262.642   2
  35 -21   9 1521.03 238.890   2
  35  -9 -21 1830.44 266.433   2
  35 -21 -11 1641.69 249.352   2
  35 -11 -21 1596.33 245.507   2
  35 -13 -21 466.027 119.575   2
  35 -21 -13 323.235 89.5019   2
  35 -21 -15-59.0302 70.6300   2
  35 -15 -21 100.972 93.2383   2
  17 -21 -35 709.763 164.298   2
  21 -17 -35 655.793 160.443   2
  35 -17 -21 391.956 135.594   2
  35 -21 -17 439.116 120.528   2
  19 -21 -35 2882.19 281.836   2
  21 -19 -35 2947.76 294.757   2
  35 -21 -19 2021.74 246.484   2
  35 -19 -21 2026.92 253.014   2
  21 -21 -35 1797.01 206.905   2
  35 -21 -21 1352.36 184.882   2
  35 -23   1 5938.20 480.652   2
  35 -23  -1 6492.43 481.588   2
  35   1 -23 7415.10 507.965   2
  35  -1 -23 7353.71 521.513   2
  35 -23  -3 2482.91 305.184   2
  35 -23   3 2209.92 271.499   2
  35   3 -23 2779.44 297.306   2
  35  -3 -23 2908.45 335.917   2
  35 -23  -5 16762.0 779.552   2
  35  -5 -23 19272.4 871.474   2
  35 -23  -7 33147.7 1090.99   2
  35 -23   7 28763.1 988.880   2
  35 -23  -9 6212.41 463.053   2
  35  -9 -23 6800.09 509.050   2
  35 -23 -11 24075.8 894.092   2
  35 -11 -23 27019.5 1000.70   2
  23 -13 -35 421.624 156.999   2
  13 -23 -35 432.736 117.742   2
  35 -13 -23 282.633 108.233   2
  35 -23 -13 139.923 63.1462   2
  15 -23 -35 153.413 65.1183   2
  23 -15 -35 227.715 97.1526   2
  35 -15 -23 213.434 101.718   2
  35 -23 -15 92.1503 66.0961   2
  17 -23 -35 2632.59 246.755   2
  23 -17 -35 2706.11 286.173   2
  35 -23 -17 1709.91 212.716   2
  35 -17 -23 2019.03 254.782   2
  35 -23 -19 10522.2 499.576   2
  23 -19 -35 14178.6 590.038   2
  19 -23 -35 13582.0 522.128   2
  35 -19 -23 11218.6 541.688   2
  35 -23 -21 3704.78 276.117   2
  35 -21 -23 3824.63 289.798   2
  25   1 -35 2784.73 306.890   2
  25  -1 -35 2674.53 321.557   2
  35 -25   1 1792.97 241.691   2
  35 -25  -1 1948.40 238.971   2
  35   1 -25 1917.58 228.743   2
  35  -1 -25 2033.64 255.841   2
  25   3 -35 950.699 184.630   2
  25  -3 -35 989.122 211.261   2
  35 -25  -3 512.047 132.402   2
  35 -25   3 647.058 148.666   2
  35  -3 -25 642.099 127.236   2
  35   3 -25 623.941 123.470   2
  25   5 -35 830.936 153.913   2
  25  -5 -35 675.448 177.336   2
  35 -25  -5 565.699 140.637   2
  35 -25   5 627.214 139.755   2
  35  -5 -25 744.830 151.928   2
  25  -7 -35 354.681 149.292   2
  35 -25  -7 189.448 84.6231   2
  35  -7 -25 240.655 89.2479   2
  35 -25  -9 4370.83 357.151   2
  35  -9 -25 5181.55 420.071   2
  35 -25 -11 4438.36 351.660   2
  35 -11 -25 5073.97 410.216   2
  25 -13 -35 466.836 125.365   2
  35 -25 -13 233.726 73.8833   2
  35 -13 -25 340.147 98.4494   2
  35 -25 -15 5344.27 353.984   2
  35 -15 -25 6111.98 427.004   2
  25 -17 -35 772.415 138.374   2
  35 -17 -25 850.089 156.348   2
  35 -25 -17 514.010 99.2620   2
  25 -19 -35 84.3542 44.4339   2
  35 -19 -25 121.922 73.4051   2
  27   1 -35 543.271 122.934   2
  27  -1 -35 720.468 157.596   2
  35 -27   1 578.690 145.967   2
  35 -27  -1 258.201 71.9190   2
  35  -1 -27 465.247 104.265   2
  35   1 -27 506.322 126.286   2
  27   3 -35-64.0287 68.8050   2
  27  -3 -35 44.0426 84.3095   2
  35 -27  -3-20.1981 78.8124   2
  35  -3 -27-128.357 108.567   2
  27  -5 -35 845.404 172.765   2
  35 -27  -5 586.224 126.901   2
  35  -5 -27 453.567 119.121   2
  27  -7 -35 9022.98 534.482   2
  35  -7 -27 7611.50 488.571   2
  27  -9 -35 47.2421 59.9381   2
  35 -27  -9 63.0275 38.8197   2
  27 -11 -35 13332.7 618.299   2
  35 -11 -27 11293.2 572.811   2
  27 -13 -35 78.6386 42.6999   2
  35 -27 -13-8.98394 43.4149   2
  35 -13 -27 143.282 87.4874   2
  35 -15 -27 4313.17 326.110   2
  27 -15 -35 5401.33 361.267   2
  27 -17 -35-14.0874 56.6018   2
  35 -17 -27 30.1497 46.9687   2
  29  -1 -35 54.0927 40.3170   2
  29   1 -35 13.3145 52.7453   2
  35   1 -29 248.021 108.811   2
  35  -1 -29 173.309 77.2961   2
  29  -3 -35 160.886 72.3364   2
  29   3 -35 91.6848 46.7919   2
  35  -3 -29 117.264 37.2276   2
  29  -5 -35 10.3002 44.4839   2
  35  -5 -29-62.1344 86.4885   2
  29  -7 -35 1111.36 171.156   2
  35  -7 -29 933.110 150.889   2
  35  -9 -29 1165.40 165.307   2
  29  -9 -35 1437.58 192.824   2
  29 -11 -35 6820.62 406.707   2
  35 -11 -29 6154.62 387.417   2
  29 -13 -35 780.705 135.185   2
  35 -13 -29 767.780 144.725   2
  35 -15 -29 4380.20 294.773   2
  29 -15 -35 4673.91 297.258   2
  31  -1 -35 477.368 102.653   2
  35  -1 -31 441.210 105.547   2
  31  -3 -35 531.272 102.285   2
  35  -3 -31 582.566 115.384   2
  31  -5 -35 2498.50 224.489   2
  35  -5 -31 2383.70 226.667   2
  31  -7 -35 1332.42 164.693   2
  35  -7 -31 1295.25 161.912   2
  31  -9 -35 4634.33 301.621   2
  35  -9 -31 4151.91 290.518   2
  35 -11 -31 529.910 102.997   2
  31 -11 -35 457.451 80.4462   2
  36   0   0 6078.05 531.748   2
  36   2   0 595.318 171.697   2
  36   0   2 633.064 140.957   2
  36  -2   0 604.047 165.195   2
  36   0  -2 634.516 163.980   2
  36  -2   2 40.8549 94.9277   2
  36   2   2 240.155 106.652   2
  36   2  -2 57.2403 84.9124   2
  36  -2  -2 57.4963 72.1660   2
  36   0   4 2496.33 348.136   2
  36  -4   0 2754.60 355.739   2
  36   0  -4 2982.13 364.287   2
  36   4   0 2798.74 340.278   2
  36  -4   2 7274.05 594.620   2
  36   2   4 6455.24 550.715   2
  36   4  -2 7010.28 546.372   2
  36   2  -4 7509.28 582.002   2
  36  -2  -4 8169.07 623.087   2
  36   4   2 7091.18 546.981   2
  36  -4  -2 7593.52 603.236   2
  36  -2   4 6337.28 574.091   2
  36   4  -4 2209.66 306.354   2
  36  -4   4 2030.04 317.631   2
  36  -4  -4 2255.84 336.794   2
  36   4   4 1673.57 273.579   2
  36  -6   0 16987.5 929.978   2
  36   0  -6 18153.0 914.448   2
  36  -2   6 264.825 90.4213   2
  36  -6   2 249.297 127.989   2
  36   2   6 303.598 146.297   2
  36   2  -6 392.095 145.189   2
  36  -2  -6 314.358 142.649   2
  36  -6  -2 10.9354 81.1499   2
  36  -6   4 53.0899 59.4465   2
  36  -4   6 120.625 108.607   2
  36   4   6 155.720 88.8347   2
  36   6   4 135.733 80.2990   2
  36  -6  -4 69.9677 61.3511   2
  36  -4  -6 35.3231 64.1963   2
  36   4  -6 219.306 101.735   2
  36   6   6 467.147 151.944   2
  36  -6   6 272.349 102.261   2
  36  -6  -6 371.474 139.081   2
  36   0   8 596.601 157.078   2
  36   0  -8 701.918 170.622   2
  36  -8   0 776.536 217.306   2
  36  -8   2 8605.18 654.331   2
  36  -8  -2 8811.50 666.404   2
  36   2   8 7256.47 570.223   2
  36  -2   8 7700.67 614.028   2
  36   2  -8 9438.36 639.475   2
  36  -2  -8 9164.03 662.243   2
  36  -8  -4 2386.16 332.462   2
  36  -8   4 2096.59 329.165   2
  36   4   8 1758.70 269.631   2
  36  -4   8 1947.75 305.716   2
  36  -4  -8 2509.31 344.290   2
  36  -8   6-35.8101 83.2011   2
  36  -6   8 35.0658 86.0512   2
  36   6   8 52.6898 97.7542   2
  36  -8  -6 56.1144 65.8506   2
  36  -6  -8 71.8225 83.6226   2
  36  -8   8 7413.48 606.152   2
  36  -8  -8 9184.16 677.064   2
  36 -10   0 2554.69 351.405   2
  36   0  10 1970.06 294.321   2
  36   0 -10 2930.06 364.881   2
  36   2  10 835.190 203.720   2
  36  -2  10 636.730 164.655   2
  36 -10   2 823.470 188.831   2
  36   2 -10 1036.87 222.901   2
  36  -2 -10 1192.37 252.490   2
  36 -10  -2 1062.14 225.438   2
  36 -10  -4 3719.12 443.419   2
  36 -10   4 3092.49 400.421   2
  36  -4  10 2932.22 373.009   2
  36   4 -10 3622.00 384.256   2
  36  -4 -10 3947.86 440.150   2
  36 -10   6 172.110 100.462   2
  36  -6  10 153.425 135.992   2
  36 -10  -6 49.9076 67.6826   2
  36  -6 -10 145.499 100.867   2
  36  -8  10 1181.18 246.867   2
  36 -10   8 1003.84 214.390   2
  36 -10  -8 1856.82 306.851   2
  36  -8 -10 1831.07 296.582   2
  36 -10  10 8720.50 658.346   2
  36 -10 -10 12361.1 775.132   2
  36 -12   0 5755.23 525.531   2
  36   0 -12 6018.56 517.460   2
  36 -12  -2 5357.37 497.637   2
  36 -12   2 4856.24 482.465   2
  36  -2  12 3813.44 425.399   2
  36  -2 -12 5770.53 519.917   2
  36   2 -12 5477.78 484.167   2
  36  -4  12 2885.53 375.356   2
  36 -12  -4 3378.62 431.893   2
  36 -12   4 3731.73 413.079   2
  36  -4 -12 4416.57 462.800   2
  36   4 -12 4190.30 406.560   2
  36  -6  12 1410.22 269.914   2
  36 -12   6 1697.89 300.618   2
  36  -6 -12 2003.98 307.069   2
  36 -12  -6 1600.66 255.798   2
  36  -8  12 8860.16 653.295   2
  36 -12   8 10040.9 703.951   2
  36  -8 -12 12027.1 766.299   2
  36 -12  -8 12598.2 779.685   2
  36 -10  12 544.419 174.517   2
  36 -12  10 420.404 147.762   2
  36 -10 -12 665.961 193.214   2
  36 -12 -10 762.832 208.089   2
  36 -12  12 14085.5 814.581   2
  36 -12 -12 19268.9 954.949   2
  36 -14   0 14170.9 820.681   2
  36   0 -14 14502.6 798.102   2
  36 -14  -2 10480.2 732.245   2
  36 -14   2 10162.3 696.480   2
  36   2 -14 11738.2 700.411   2
  36  -2 -14 11685.5 733.477   2
  36 -14   4 1897.91 306.018   2
  36 -14  -4 2128.43 321.435   2
  36  -4 -14 2446.79 340.849   2
  36   4 -14 2442.85 308.470   2
  36 -14   6 1808.72 315.614   2
  36 -14  -6 2693.26 351.391   2
  36  -6 -14 3004.78 379.882   2
  36 -14   8 4928.55 473.884   2
  36  -8 -14 6322.74 552.984   2
  36 -14  -8 6417.71 546.938   2
  36 -10 -14 21163.6 996.629   2
  36 -14 -10 21898.4 1005.25   2
  36 -14  12 213.459 87.5702   2
  36 -12 -14 481.155 161.121   2
  36 -14 -12 383.575 138.534   2
  36 -14 -14 11486.7 707.897   2
  36 -16   0 66.3693 60.7004   2
  36   0 -16-96.4769 78.9917   2
  36 -16   2 526.521 149.639   2
  36   2 -16 1014.51 212.652   2
  36  -2 -16 1173.55 246.459   2
  36 -16  -2 734.223 190.443   2
  36 -16   4 8.74082 69.1490   2
  36  -4 -16 184.976 120.026   2
  36   4 -16 207.183 95.2294   2
  36 -16  -4 283.920 108.321   2
  36 -16   6 1323.45 247.016   2
  36 -16  -6 1164.70 229.100   2
  36  -6 -16 1459.98 255.881   2
  36  -8 -16 5785.32 515.777   2
  36 -16  -8 5577.57 502.544   2
  36 -16  10 738.775 194.458   2
  36 -16 -10 1192.53 244.798   2
  36 -10 -16 1137.42 232.104   2
  36 -12 -16 2176.71 330.752   2
  36 -16 -12 2075.15 304.578   2
  36 -14 -16 885.727 192.906   2
  36 -16 -14 956.979 201.179   2
  36 -16 -16 1304.50 234.746   2
  36 -18   0-281.576 121.872   2
  36   0 -18 10.1311 52.6622   2
  36 -18  -2 4365.49 449.211   2
  36 -18   2 3944.94 442.479   2
  36   2 -18 5490.43 462.076   2
  36  -2 -18 5387.28 476.747   2
  36 -18   4-5.09809 63.9699   2
  36 -18  -4 0.48821 80.2890   2
  36   4 -18 242.749 127.893   2
  36  -4 -18 88.9154 95.5341   2
  36 -18   6 104.840 82.9163   2
  36 -18  -6 87.2745 109.414   2
  36  -6 -18 168.577 99.0670   2
  36 -18  -8 2749.37 342.613   2
  36 -18   8 1960.85 287.524   2
  36  -8 -18 2738.78 344.797   2
  36 -10 -18 9331.17 637.785   2
  36 -18 -10 9294.32 623.615   2
  36 -12 -18 5205.31 468.675   2
  36 -18 -12 5048.18 447.791   2
  36 -14 -18 4967.39 447.087   2
  36 -18 -14 4801.41 427.612   2
  36 -16 -18 2924.27 330.531   2
  36 -18 -16 2862.40 323.607   2
  36 -18 -18 683.642 176.017   2
  36 -20   0 982.634 218.685   2
  36   0 -20 1691.82 255.024   2
  36 -20  -2 15004.5 784.269   2
  36   2 -20 16156.1 764.011   2
  36  -2 -20 17164.0 823.552   2
  36 -20  -4 413.908 134.332   2
  36 -20   4 158.578 123.822   2
  36  -4 -20 659.644 162.602   2
  36   4 -20 854.716 167.635   2
  36 -20  -6 5240.79 445.943   2
  36 -20   6 4813.10 423.578   2
  36  -6 -20 5479.29 477.995   2
  36 -20   8 0.64231 47.0052   2
  36  -8 -20-90.7538 116.061   2
  36 -20  -8 28.1879 62.4947   2
  36 -10 -20 1455.59 249.330   2
  36 -20 -10 1107.51 212.983   2
  36 -20 -12 3386.31 354.862   2
  36 -12 -20 3991.64 400.159   2
  36 -20 -14 1212.12 213.707   2
  36 -14 -20 1478.10 240.952   2
  36 -16 -20 8304.35 535.971   2
  36 -20 -16 7757.16 500.699   2
  18 -20 -36 1602.69 221.465   2
  20 -18 -36 1715.20 234.162   2
  36 -20 -18 1157.03 186.959   2
  36 -18 -20 1125.30 192.374   2
  20 -20 -36 8029.05 443.311   2
  36 -20 -20 5716.41 388.891   2
  36 -22   0 3296.60 370.939   2
  36   0 -22 4662.29 401.477   2
  36 -22  -2 8962.56 579.017   2
  36 -22   2 8371.68 577.569   2
  36   2 -22 10855.9 594.527   2
  36  -2 -22 10678.7 623.142   2
  36 -22  -4 734.225 176.455   2
  36  -4 -22 966.487 181.100   2
  36 -22  -6 3116.49 333.295   2
  36 -22   6 3068.49 323.834   2
  36  -6 -22 3451.21 364.046   2
  36 -22   8 571.458 157.308   2
  36  -8 -22 851.176 200.624   2
  36 -22  -8 812.713 184.269   2
  36 -22 -10 2114.37 279.229   2
  36 -10 -22 2289.41 302.773   2
  36 -22 -12 3240.27 324.769   2
  36 -12 -22 3626.78 361.950   2
  22 -14 -36 5699.62 433.548   2
  14 -22 -36 5837.53 388.381   2
  36 -22 -14 3746.29 337.103   2
  36 -14 -22 3910.21 370.021   2
  16 -22 -36 895.763 152.772   2
  22 -16 -36 717.242 151.633   2
  36 -22 -16 495.627 119.099   2
  36 -16 -22 606.676 145.595   2
  18 -22 -36 6908.25 383.760   2
  22 -18 -36 7327.36 433.811   2
  36 -22 -18 4872.32 348.136   2
  36 -18 -22 5447.39 383.913   2
  36 -22 -20 2842.34 251.503   2
  20 -22 -36 3701.45 265.003   2
  36 -20 -22 3023.98 266.712   2
  22 -20 -36 4007.70 290.656   2
  36 -24   0 601.527 136.314   2
  36   0 -24 662.639 147.179   2
  24   2 -36 194.424 81.7878   2
  36 -24  -2-6.03709 55.6028   2
  36 -24   2 69.1228 54.0684   2
  36   2 -24 45.8139 45.5921   2
  36  -2 -24-16.7619 78.8247   2
  36 -24   4 1063.17 181.302   2
  36 -24  -4 982.165 177.996   2
  36  -4 -24 1262.08 200.505   2
  24   6 -36 1792.76 219.423   2
  36 -24  -6 1195.47 195.202   2
  36 -24   6 1094.24 180.047   2
  36  -6 -24 1270.45 207.821   2
  36 -24  -8 963.572 166.887   2
  36  -8 -24 1060.60 188.894   2
  24 -10 -36 194.670 130.801   2
  36 -24 -10 61.0480 51.2310   2
  36 -10 -24 114.700 88.5843   2
  24 -12 -36 6358.69 446.734   2
  36 -12 -24 5443.59 423.101   2
  24 -14 -36 16.9926 60.3072   2
  36 -14 -24 28.0348 48.6775   2
  36 -24 -14-8.06474 44.4689   2
  36 -24 -16 1733.47 188.277   2
  36 -16 -24 2171.62 241.108   2
  24 -18 -36 93.8438 45.5792   2
  36 -18 -24 141.565 74.1362   2
  36 -24 -18 2.25584 46.6733   2
  36 -20 -24 1355.05 188.011   2
  26   0 -36 56.4618 55.0735   2
  36 -26   0 7.50979 37.9443   2
  36   0 -26 144.415 88.1883   2
  26   2 -36 504.455 105.448   2
  26  -2 -36 725.510 151.840   2
  36 -26   2 375.701 101.351   2
  36 -26  -2 512.471 119.390   2
  36   2 -26 612.386 132.427   2
  36  -2 -26 555.896 118.923   2
  26   4 -36 485.645 106.934   2
  26  -4 -36 617.350 146.400   2
  36 -26  -4 430.489 107.276   2
  36  -4 -26 288.087 92.2231   2
  26  -6 -36 351.900 109.981   2
  36 -26  -6 189.871 93.2410   2
  36  -6 -26 137.522 78.5401   2
  36 -26  -8 4805.07 337.347   2
  36  -8 -26 5583.80 413.172   2
  26 -10 -36 135.263 179.798   2
  36 -26 -10 93.5794 72.6265   2
  36 -10 -26 215.143 103.224   2
  36 -26 -12 2585.44 230.657   2
  36 -12 -26 3393.67 308.727   2
  26 -14 -36 336.051 99.8649   2
  36 -26 -14 47.0732 39.5278   2
  36 -14 -26 384.628 119.883   2
  26 -16 -36-0.05939 41.5393   2
  36 -16 -26 84.0191 54.4306   2
  36 -18 -26 1368.44 159.081   2
  28   0 -36-24.5580 74.6577   2
  36   0 -28 66.8360 40.8216   2
  36  -2 -28 12472.7 550.589   2
  28  -2 -36 14341.4 605.358   2
  28   2 -36 13514.7 546.839   2
  28  -4 -36 3608.75 310.843   2
  36  -4 -28 3019.76 276.381   2
  28  -6 -36 1254.25 188.112   2
  36  -6 -28 948.799 163.273   2
  36  -8 -28 2442.19 250.741   2
  28  -8 -36 2714.81 263.510   2
  36 -10 -28 3483.29 290.801   2
  28 -10 -36 3918.48 303.953   2
  28 -12 -36 918.672 137.904   2
  36 -12 -28 963.020 158.375   2
  28 -14 -36 20617.7 641.237   2
  36 -14 -28 17046.8 586.435   2
  36  -2 -30 2524.43 220.713   2
  30  -2 -36 2793.71 234.605   2
  30  -4 -36-44.7647 48.4853   2
  36  -4 -30 115.479 60.5774   2
  30  -6 -36-63.1924 63.1329   2
  36  -6 -30-30.1532 52.6797   2
  30  -8 -36 321.980 66.9811   2
  36  -8 -30 458.316 98.1101   2
  30 -10 -36 58.4159 45.7754   2
  36 -10 -30 106.008 54.2534   2
  37   1  -1 2820.44 351.805   2
  37  -1  -1 2779.39 348.548   2
  37   1   1 2734.38 349.577   2
  37  -1   1 2732.31 364.142   2
  37  -3   1 2022.69 309.058   2
  37   1   3 1801.89 294.933   2
  37   3   1 1784.70 269.056   2
  37  -1   3 1919.63 296.685   2
  37  -3  -1 2211.94 330.083   2
  37   1  -3 2207.74 302.938   2
  37  -1  -3 2404.04 322.025   2
  37   3  -1 2150.18 293.580   2
  37   3   3 24553.4 1039.02   2
  37  -3  -3 28696.5 1164.48   2
  37   3  -3 27194.3 1074.31   2
  37  -3   3 25351.0 1103.97   2
  37  -5   1 11445.4 749.149   2
  37  -1   5 9905.48 694.049   2
  37   5   1 10979.0 665.739   2
  37   1  -5 11813.8 724.733   2
  37   5  -1 10575.7 654.747   2
  37  -5  -1 11866.1 762.200   2
  37  -1  -5 12149.2 744.855   2
  37   1   5 10180.0 681.187   2
  37  -3   5 11644.2 751.502   2
  37  -5  -3 13315.0 802.195   2
  37  -3  -5 13047.8 784.266   2
  37  -5   3 11653.5 758.105   2
  37   3   5 10825.6 676.754   2
  37   5   3 10656.5 659.232   2
  37   3  -5 12638.7 726.163   2
  37   5  -3 12133.8 692.580   2
  37  -5   5 196.694 82.1905   2
  37   5  -5-3.07221 59.8274   2
  37  -5  -5 17.0349 73.1352   2
  37  -7   1 10344.5 708.755   2
  37   1  -7 10880.4 696.386   2
  37  -7  -1 10463.6 710.850   2
  37   1   7 8639.03 626.339   2
  37  -1   7 8901.93 639.379   2
  37  -1  -7 11089.0 712.394   2
  37  -7  -3 19755.4 985.638   2
  37   3  -7 19933.6 912.664   2
  37  -7   3 17813.1 938.985   2
  37   3   7 15298.1 814.015   2
  37  -3   7 16668.3 880.319   2
  37  -3  -7 19940.3 968.157   2
  37   5   7 978.942 194.282   2
  37  -7   5 748.131 194.257   2
  37  -5   7 854.110 207.251   2
  37  -7  -5 1102.64 230.312   2
  37  -5  -7 1017.68 204.191   2
  37   5  -7 1111.07 216.441   2
  37  -7   7 4604.17 464.669   2
  37  -7  -7 5781.68 529.565   2
  37  -9   1 6340.37 544.088   2
  37   1   9 5239.14 478.592   2
  37  -9  -1 6292.00 548.517   2
  37  -1   9 5454.63 501.097   2
  37   1  -9 6698.21 537.896   2
  37  -1  -9 7058.10 563.027   2
  37  -9  -3 19217.0 972.091   2
  37   3  -9 19142.2 885.698   2
  37   3   9 14291.0 798.829   2
  37  -3   9 15578.2 862.418   2
  37  -9   3 16730.9 909.868   2
  37  -3  -9 19469.4 946.910   2
  37  -9   5 885.511 226.665   2
  37  -9  -5 1793.13 314.476   2
  37  -5   9 1282.06 259.881   2
  37  -5  -9 1474.45 251.008   2
  37  -9   7 3451.70 412.412   2
  37  -9  -7 4217.09 440.136   2
  37  -7  -9 4063.00 436.005   2
  37  -9   9 11106.0 745.056   2
  37  -9  -9 15815.3 862.421   2
  37 -11   1 5741.50 543.964   2
  37 -11  -1 5635.44 534.800   2
  37  -1  11 4723.23 464.357   2
  37   1 -11 6627.29 533.662   2
  37  -1 -11 6599.37 536.692   2
  37 -11  -3 3911.27 429.790   2
  37  -3  11 2645.89 346.758   2
  37 -11   3 2852.48 371.601   2
  37   3 -11 4055.62 425.427   2
  37  -3 -11 4038.77 427.878   2
  37  -5  11 60.8172 99.6674   2
  37 -11   5-86.9051 115.091   2
  37 -11  -5-16.3202 113.518   2
  37  -5 -11 15.0560 63.2551   2
  37  -7  11 1384.87 248.050   2
  37 -11   7 1311.27 269.202   2
  37 -11  -7 1986.76 312.734   2
  37  -7 -11 1781.62 287.168   2
  37  -9  11 1262.66 247.854   2
  37 -11   9 1057.27 235.800   2
  37 -11  -9 1293.29 258.158   2
  37  -9 -11 1495.09 270.631   2
  37 -11  11 7889.10 608.656   2
  37 -11 -11 10857.4 705.521   2
  37 -13  -1 2113.40 314.987   2
  37 -13   1 1959.01 306.819   2
  37   1 -13 2370.63 313.057   2
  37  -1 -13 2048.96 292.833   2
  37 -13   3 166.119 122.316   2
  37   3 -13 95.2085 59.5317   2
  37 -13  -3 78.4282 63.9125   2
  37  -3 -13 229.941 124.328   2
  37 -13   5 278.201 101.983   2
  37 -13  -5 223.428 86.2710   2
  37  -5 -13 372.426 153.613   2
  37 -13   7 1288.23 238.455   2
  37  -7 -13 1848.75 299.256   2
  37 -13  -7 1260.80 233.879   2
  37  -9 -13 12652.3 755.222   2
  37 -13  -9 12216.5 746.187   2
  37 -13 -11 219.672 141.489   2
  37 -11 -13 106.984 116.112   2
  37 -13 -13 19360.3 910.040   2
  37 -15  -1 46.0962 74.7393   2
  37 -15   1-166.408 102.196   2
  37   1 -15 119.035 68.8743   2
  37  -1 -15 47.5574 76.1699   2
  37 -15   3 275.045 116.211   2
  37  -3 -15 367.341 137.091   2
  37   3 -15 312.230 121.406   2
  37 -15  -3 304.791 136.357   2
  37 -15   5 412.192 140.210   2
  37  -5 -15 403.944 139.651   2
  37 -15  -5 462.456 147.829   2
  37 -15  -7 8740.73 630.157   2
  37  -7 -15 9137.54 645.154   2
  37 -15   9 11.9526 62.3415   2
  37  -9 -15 188.460 127.724   2
  37 -15  -9 41.1592 96.9469   2
  37 -11 -15 6093.86 510.143   2
  37 -15 -11 6049.90 504.527   2
  37 -15 -13 1519.19 250.321   2
  37 -13 -15 1481.68 248.222   2
  37 -15 -15 1455.41 240.430   2
  37 -17   1 140.777 128.480   2
  37 -17  -1 374.313 166.271   2
  37  -1 -17 561.801 164.986   2
  37   1 -17 447.925 144.427   2
  37 -17  -3 17931.6 884.492   2
  37  -3 -17 19465.5 898.797   2
  37   3 -17 19694.4 830.013   2
  37 -17  -5 7432.40 574.533   2
  37  -5 -17 7811.95 570.271   2
  37 -17  -7 23167.6 985.847   2
  37  -7 -17 23504.5 999.142   2
  37 -17  -9 2577.45 323.677   2
  37 -17   9 2037.34 308.691   2
  37  -9 -17 2971.89 359.196   2
  37 -11 -17 1918.60 280.763   2
  37 -17 -11 1772.87 262.313   2
  37 -13 -17 2224.44 297.650   2
  37 -17 -13 2152.12 287.847   2
  37 -17 -15 1379.35 216.710   2
  37 -15 -17 1575.72 247.212   2
  37 -17 -17 17703.7 770.066   2
  37 -19   1 6990.79 526.642   2
  37 -19  -1 6724.24 525.495   2
  37   1 -19 7545.03 516.824   2
  37  -1 -19 7938.43 542.406   2
  37 -19  -3 971.285 187.741   2
  37  -3 -19 1244.17 230.285   2
  37   3 -19 1066.45 193.693   2
  37 -19  -5 2810.83 334.463   2
  37  -5 -19 3059.99 357.031   2
  37 -19   7 257.005 100.123   2
  37  -7 -19 181.266 135.497   2
  37 -19  -7 72.6930 65.1623   2
  37 -19   9 36.3260 66.1107   2
  37  -9 -19 137.372 87.6943   2
  37 -19  -9 35.1064 68.4675   2
  37 -19 -11 1649.99 245.525   2
  37 -11 -19 1564.85 243.149   2
  37 -19 -13 497.553 126.338   2
  37 -13 -19 642.819 155.162   2
  37 -19 -15-184.063 97.3488   2
  37 -15 -19 114.255 104.618   2
  19 -17 -37 1465.72 213.659   2
  17 -19 -37 1398.92 197.356   2
  37 -19 -17 1131.70 181.606   2
  37 -17 -19 1071.44 191.365   2
  19 -19 -37 8613.65 460.706   2
  37 -19 -19 6232.81 414.650   2
  37 -21  -1 1215.07 238.360   2
  37 -21   1 1284.40 212.836   2
  37   1 -21 1523.98 224.962   2
  37  -1 -21 1552.17 232.216   2
  37 -21  -3 19608.3 849.266   2
  37 -21   3 18460.4 814.908   2
  37  -3 -21 22643.6 902.223   2
  37   3 -21 21932.3 805.495   2
  37 -21   5 12541.1 679.114   2
  37 -21  -5 14288.9 715.159   2
  37 -21  -7 18209.9 797.895   2
  37 -21   7 16205.6 744.562   2
  37 -21  -9 32965.2 1060.72   2
  37  -9 -21 36468.7 1144.58   2
  37 -21 -11 3110.50 310.604   2
  37 -11 -21 3327.22 341.882   2
  37 -21 -13 2099.65 250.781   2
  37 -13 -21 2471.89 290.426   2
  15 -21 -37 2977.10 269.940   2
  21 -15 -37 3187.94 310.934   2
  37 -21 -15 1899.92 234.668   2
  37 -15 -21 2102.60 255.378   2
  17 -21 -37 13423.6 547.352   2
  21 -17 -37 13415.6 591.126   2
  37 -21 -17 8963.21 485.168   2
  37 -17 -21 9609.05 518.852   2
  21 -19 -37 3383.50 273.533   2
  37 -21 -19 2357.92 234.030   2
  19 -21 -37 3568.70 268.367   2
  37 -19 -21 2615.34 249.559   2
  37 -21 -21 24008.2 679.028   2
  37 -23   1 2951.97 333.613   2
  37 -23  -1 3202.65 350.708   2
  37   1 -23 4283.62 353.907   2
  37  -1 -23 4561.27 375.904   2
  37 -23  -3 42.6287 54.2216   2
  37 -23   3-52.9415 80.8413   2
  37  -3 -23 167.775 88.2293   2
  37 -23  -5 4132.16 357.942   2
  37 -23   5 3754.20 338.508   2
  37  -5 -23 4696.33 398.687   2
  37 -23  -7 12447.5 614.165   2
  37  -7 -23 13658.1 670.432   2
  23  -9 -37 137.842 102.222   2
  37 -23  -9-42.4196 80.8128   2
  37  -9 -23 83.3445 80.4010   2
  37 -23 -11 9001.10 503.536   2
  37 -11 -23 10459.1 571.833   2
  23 -13 -37 2609.82 281.822   2
  37 -23 -13 1731.91 211.245   2
  37 -13 -23 2190.17 260.721   2
  23 -15 -37 95.9021 62.4449   2
  37 -23 -15 19.0967 42.0059   2
  37 -15 -23 2.50881 52.8638   2
  37 -23 -17 3034.44 251.379   2
  37 -17 -23 3356.63 282.261   2
  37 -19 -23 7346.02 379.709   2
  25   1 -37 598.707 138.660   2
  25  -1 -37 594.330 143.120   2
  37 -25   1 246.562 85.1333   2
  37 -25  -1 353.584 89.8528   2
  37  -1 -25 579.859 134.098   2
  37   1 -25 482.781 112.034   2
  25  -3 -37 2998.02 300.782   2
  25   3 -37 2765.73 260.335   2
  37 -25  -3 2117.94 235.792   2
  37  -3 -25 2609.96 276.476   2
  37 -25  -5 5729.63 378.038   2
  37  -5 -25 6983.37 453.602   2
  25  -7 -37 1675.15 227.316   2
  37 -25  -7 1212.94 176.288   2
  37  -7 -25 1762.27 244.649   2
  37 -25  -9 17944.0 653.703   2
  37  -9 -25 22235.8 793.513   2
  25 -11 -37 291.823 104.737   2
  37 -25 -11 196.648 69.4242   2
  37 -11 -25 242.365 93.7458   2
  37 -25 -13 6865.38 372.514   2
  37 -13 -25 8186.96 454.940   2
  25 -15 -37 5300.49 341.434   2
  37 -15 -25 4020.74 299.947   2
  25 -17 -37 113.691 30.8758   2
  37 -17 -25 133.555 48.5895   2
  27   1 -37 446.697 157.446   2
  27  -1 -37 542.422 118.021   2
  37 -27  -1 178.028 69.8001   2
  37   1 -27 511.483 98.7994   2
  37  -1 -27 365.886 87.5139   2
  27  -3 -37 1365.71 190.407   2
  37  -3 -27 1124.28 167.718   2
  27   3 -37 1119.82 150.233   2
  27  -5 -37 1678.91 216.074   2
  37  -5 -27 1484.93 196.762   2
  27  -7 -37 15133.1 617.979   2
  37  -7 -27 12275.0 548.041   2
  37  -9 -27 2044.83 220.497   2
  27  -9 -37 2223.88 229.079   2
  37 -11 -27 4779.05 328.765   2
  27 -11 -37 5892.21 362.711   2
  27 -13 -37 11463.8 483.680   2
  37 -13 -27 9637.59 443.889   2
  29  -1 -37-39.4398 54.5568   2
  29  -3 -37 68.1732 31.1536   2
  37  -3 -29 133.625 58.6705   2
  29  -5 -37 75.2586 57.0369   2
  37  -5 -29 25.4029 49.2777   2
  29  -7 -37 6097.54 351.011   2
  37  -7 -29 5287.37 315.700   2
  29  -9 -37 3611.15 262.886   2
  37  -9 -29 2873.63 233.843   2
  38   0   0 4976.44 469.842   2
  38   0  -2 2126.04 308.054   2
  38   0   2 2192.17 300.911   2
  38   2   0 1628.39 296.352   2
  38  -2   0 1504.57 282.274   2
  38   2   2 28.6895 80.3556   2
  38  -2   2 58.1387 120.008   2
  38   2  -2-6.37980 70.3690   2
  38  -2  -2 123.022 74.6657   2
  38   0   4 3498.48 399.246   2
  38  -4   0 3006.65 401.062   2
  38   4   0 3492.77 368.023   2
  38   0  -4 3659.22 395.604   2
  38  -2   4 1277.31 245.209   2
  38  -4   2 965.507 238.467   2
  38   2  -4 975.867 204.093   2
  38   4   2 1132.79 212.593   2
  38   4  -2 1254.30 221.557   2
  38   2   4 1578.14 283.800   2
  38  -4  -2 1020.21 221.831   2
  38  -2  -4 1300.13 265.719   2
  38   4  -4 390.072 122.403   2
  38  -4   4 375.813 137.302   2
  38   4   4 242.987 127.996   2
  38  -4  -4 355.634 156.181   2
  38  -6   0 5539.91 516.311   2
  38   0  -6 5509.34 496.176   2
  38   0   6 4174.08 447.360   2
  38  -6   2-25.8422 84.3543   2
  38   2   6 7.57204 56.5809   2
  38  -2   6 31.4437 66.4902   2
  38  -6  -2 125.703 122.086   2
  38   2  -6 79.0812 79.0707   2
  38  -2  -6 81.3415 70.3787   2
  38   4   6 49.2075 47.3526   2
  38  -6   4 12.8065 60.2518   2
  38  -4   6 10.6441 98.7106   2
  38   4  -6 21.6591 52.8971   2
  38  -4  -6 42.1211 66.9859   2
  38  -6   6 388.725 105.677   2
  38  -6  -6 434.671 130.094   2
  38   0   8 1236.22 228.468   2
  38   0  -8 1590.70 280.865   2
  38  -8   0 1460.92 269.952   2
  38   2   8 1172.00 210.808   2
  38  -8   2 1442.57 288.573   2
  38  -2   8 1178.32 231.699   2
  38  -2  -8 1507.69 273.095   2
  38  -8  -2 1262.70 249.822   2
  38   2  -8 1323.87 241.816   2
  38  -8   4 128.630 118.345   2
  38  -4   8 281.117 136.845   2
  38   4   8 0.22092 88.7839   2
  38  -4  -8 437.996 156.478   2
  38   4  -8 274.524 88.3302   2
  38  -8  -4 105.938 66.2956   2
  38  -6   8 1.81161 110.530   2
  38  -8   6 13.6120 61.6304   2
  38  -8  -6 69.1311 57.2293   2
  38  -6  -8 102.806 68.1196   2
  38  -8   8-0.38718 90.5123   2
  38  -8  -8 150.816 116.636   2
  38 -10   0 3769.22 469.355   2
  38   0  10 3875.00 412.096   2
  38   0 -10 4682.05 441.756   2
  38 -10  -2 3713.80 428.617   2
  38   2 -10 3931.09 402.588   2
  38  -2  10 3011.44 362.425   2
  38 -10   2 3452.17 426.047   2
  38  -2 -10 4002.27 424.295   2
  38 -10   4 5156.77 514.208   2
  38   4 -10 6516.94 489.497   2
  38  -4  10 4596.77 471.867   2
  38 -10  -4 6340.37 545.922   2
  38  -4 -10 6400.46 529.064   2
  38  -6  10 21.4725 61.7784   2
  38 -10   6 124.795 89.9697   2
  38  -6 -10 89.4955 61.6778   2
  38 -10  -6 67.4400 80.3635   2
  38  -8  10 309.365 103.121   2
  38 -10   8 74.8308 111.718   2
  38 -10  -8 174.556 68.0283   2
  38  -8 -10 342.759 118.169   2
  38 -10  10 1924.87 290.461   2
  38 -10 -10 2769.74 351.177   2
  38 -12   0 1387.42 276.484   2
  38   0 -12 1865.67 277.662   2
  38 -12   2 1087.29 262.586   2
  38   2 -12 1281.40 226.377   2
  38  -2 -12 1245.39 220.087   2
  38 -12  -2 1138.84 232.655   2
  38 -12   4 314.468 204.702   2
  38  -4 -12 683.043 169.843   2
  38 -12  -4 857.905 172.865   2
  38   4 -12 979.152 191.248   2
  38 -12   6 859.104 234.501   2
  38  -6 -12 1220.40 241.609   2
  38 -12  -6 1089.91 221.594   2
  38 -12   8 16.7263 73.5661   2
  38  -8  12 2.33712 87.6035   2
  38 -12  -8 28.1060 65.3176   2
  38  -8 -12 87.9339 81.3081   2
  38 -12  10 500.177 156.751   2
  38 -12 -10 1151.48 235.205   2
  38 -10 -12 796.485 202.542   2
  38 -12 -12 79.0222 111.395   2
  38 -14   0 1556.17 264.542   2
  38   0 -14 1934.66 266.916   2
  38 -14   2 610.478 207.122   2
  38 -14  -2 556.298 169.571   2
  38   2 -14 962.557 190.844   2
  38  -2 -14 847.346 192.931   2
  38 -14   4 15.8929 55.7945   2
  38  -4 -14 174.040 101.971   2
  38 -14  -4 117.443 62.7782   2
  38 -14   6 14.6918 63.6234   2
  38  -6 -14 187.358 114.170   2
  38 -14  -6 172.278 100.252   2
  38 -14   8 15.2132 130.849   2
  38  -8 -14 54.4797 95.4784   2
  38 -14  -8 41.5926 101.803   2
  38 -14 -10 4010.51 405.791   2
  38 -14  10 3070.89 363.882   2
  38 -10 -14 4142.59 421.342   2
  38 -14 -12 1550.47 250.398   2
  38 -12 -14 1517.84 241.669   2
  38 -14 -14 888.182 187.971   2
  38 -16   0-41.7067 81.6005   2
  38   0 -16-41.2206 67.9668   2
  38 -16  -2-74.9453 119.684   2
  38 -16   2 2.36050 95.3736   2
  38   2 -16 136.938 116.543   2
  38  -2 -16 142.309 89.7275   2
  38 -16   4 38.3171 93.2326   2
  38 -16  -4-43.2430 96.3154   2
  38  -4 -16 53.4608 75.3831   2
  38 -16   6 45.4750 71.2515   2
  38 -16  -6-45.1165 82.4686   2
  38  -6 -16 94.8289 112.155   2
  38 -16   8 277.361 134.941   2
  38  -8 -16 561.557 171.383   2
  38 -16  -8 576.834 153.594   2
  38 -16  10 306.730 117.082   2
  38 -10 -16 594.235 166.576   2
  38 -16 -10 300.890 124.579   2
  38 -16 -12-17.5926 51.1745   2
  38 -12 -16 103.512 66.0798   2
  38 -16 -14 115.865 52.7071   2
  38 -14 -16 75.9179 71.5947   2
  38 -16 -16 156.993 100.634   2
  38 -18   0 2629.23 343.193   2
  38   0 -18 3302.35 345.983   2
  38 -18  -2 42.6351 88.2793   2
  38 -18   2-5.05441 62.5414   2
  38   2 -18 34.6804 44.2415   2
  38  -2 -18 161.730 90.1737   2
  38 -18   4 20.7297 71.8708   2
  38 -18  -4-34.3702 88.5117   2
  38  -4 -18 23.0095 64.7463   2
  38 -18   6 881.163 176.371   2
  38 -18  -6 957.708 194.442   2
  38  -6 -18 1126.93 208.667   2
  38 -18   8-7.95479 67.3128   2
  38 -18  -8 103.206 67.9444   2
  38  -8 -18 135.535 94.7952   2
  38 -10 -18 1435.86 236.642   2
  38 -18 -10 1134.21 201.233   2
  38 -12 -18 379.426 137.473   2
  38 -18 -12 256.922 77.2010   2
  38 -18 -14 82.8519 64.9120   2
  38 -14 -18 43.7168 62.6068   2
  38 -18 -16 249.967 89.6785   2
  38 -16 -18 302.045 108.382   2
  18 -18 -38 1753.91 209.645   2
  38 -18 -18 1306.81 198.426   2
  38 -20   0 4865.84 414.715   2
  38   0 -20 5647.50 429.315   2
  38 -20  -2 197.854 103.112   2
  38 -20   2 199.553 75.7094   2
  38   2 -20 343.874 117.138   2
  38  -2 -20 360.353 125.383   2
  38 -20  -4 1396.31 227.010   2
  38 -20   4 1209.73 206.209   2
  38  -4 -20 1529.42 236.467   2
  38 -20   6 38.8373 90.3654   2
  38 -20  -6 85.2512 80.9369   2
  38  -6 -20 131.677 89.9741   2
  38 -20  -8 260.565 131.996   2
  38  -8 -20 303.723 135.138   2
  38 -10 -20 1551.08 234.729   2
  38 -20 -10 1297.83 213.128   2
  38 -12 -20 331.294 110.942   2
  38 -20 -12 312.552 94.9167   2
  20 -14 -38 79.1929 70.1686   2
  38 -14 -20-20.1426 50.8969   2
  38 -20 -14-43.6049 69.0735   2
  20 -16 -38 1368.22 194.177   2
  16 -20 -38 1426.24 183.516   2
  38 -16 -20 727.778 151.792   2
  38 -20 -16 728.139 138.669   2
  18 -20 -38 2621.06 232.390   2
  20 -18 -38 2911.82 260.760   2
  38 -18 -20 1907.77 223.610   2
  38 -20 -18 1813.79 207.161   2
  38 -20 -20 7042.60 381.412   2
  38 -22   0 828.082 175.344   2
  38   0 -22 1347.39 200.325   2
  38 -22   2 66.5623 41.0190   2
  38 -22  -2 55.5254 51.1648   2
  38   2 -22 15.0011 37.1867   2
  38  -2 -22 102.205 72.5445   2
  38 -22  -4 2732.07 304.413   2
  38 -22   4 2955.40 298.862   2
  38  -4 -22 3123.92 313.964   2
  22   6 -38 518.717 123.736   2
  38 -22  -6 394.280 118.795   2
  38 -22   6 199.234 88.1143   2
  38  -6 -22 306.708 110.638   2
  38 -22  -8 847.741 167.173   2
  38  -8 -22 917.365 181.410   2
  38 -22 -10 387.154 105.449   2
  38 -10 -22 464.547 124.493   2
  12 -22 -38 1342.61 164.725   2
  22 -12 -38 1371.19 209.167   2
  38 -12 -22 944.135 172.354   2
  14 -22 -38 1990.22 192.815   2
  22 -14 -38 2458.23 258.880   2
  38 -22 -14 1250.32 172.495   2
  38 -14 -22 1591.35 208.597   2
  38 -16 -22 308.112 86.7931   2
  38 -22 -16 261.338 73.3222   2
  22 -18 -38 319.386 86.5249   2
  38 -18 -22 207.253 70.0821   2
  38 -22 -18 238.396 67.4791   2
  38 -24   0 2118.75 228.083   2
  38   0 -24 2427.96 242.711   2
  24   2 -38-53.2313 85.2243   2
  24  -2 -38 137.725 67.4097   2
  38 -24   2-43.9283 67.4164   2
  38 -24  -2 29.4181 50.3798   2
  38  -2 -24 33.4703 53.1205   2
  24   4 -38 565.833 115.715   2
  24  -4 -38 603.035 140.429   2
  38 -24  -4 327.285 93.2763   2
  38  -4 -24 354.060 110.064   2
  24  -6 -38 603.142 160.109   2
  38 -24  -6 293.655 101.025   2
  38  -6 -24 337.468 114.212   2
  24  -8 -38 1406.90 219.899   2
  38 -24  -8 945.853 159.587   2
  38  -8 -24 995.576 168.625   2
  38 -24 -10 3619.90 293.570   2
  38 -10 -24 4126.05 333.577   2
  38 -24 -12 2913.82 249.275   2
  38 -12 -24 3277.71 288.922   2
  24 -14 -38 623.084 124.787   2
  38 -24 -14 224.310 64.3442   2
  38 -14 -24 444.846 98.7123   2
  24 -16 -38 175.500 55.0489   2
  38 -16 -24 53.8939 46.7851   2
  26   0 -38 35.4977 45.2405   2
  38 -26   0-45.9792 57.8959   2
  38   0 -26-99.6333 63.7738   2
  26   2 -38 398.485 86.5005   2
  38 -26  -2 231.037 78.6034   2
  38  -2 -26 265.019 80.3295   2
  26  -4 -38 365.184 124.131   2
  38 -26  -4 174.685 56.1790   2
  38  -4 -26 349.118 93.5159   2
  26  -6 -38 205.010 100.809   2
  38 -26  -6 42.0149 47.4758   2
  38  -6 -26 128.250 81.1581   2
  26  -8 -38 309.556 98.4953   2
  38  -8 -26 310.216 90.0189   2
  26 -10 -38 542.409 106.143   2
  38 -10 -26 522.414 110.686   2
  26 -12 -38 142.496 52.5269   2
  38 -12 -26 118.278 49.7709   2
  28  -2 -38 948.857 131.141   2
  28  -4 -38 426.113 88.3014   2
  28  -6 -38-76.8788 57.2703   2
  28  -8 -38 247.764 62.6938   2
  39   1   1 4350.59 419.346   2
  39  -1   1 3744.64 426.155   2
  39   1  -1 4483.76 421.409   2
  39  -1  -1 3542.54 408.396   2
  39  -1   3 4337.99 472.507   2
  39  -1  -3 5423.35 482.430   2
  39   3  -1 5995.31 483.662   2
  39  -3   1 5223.53 503.765   2
  39  -3  -1 5255.44 502.563   2
  39   1  -3 5358.70 467.590   2
  39   1   3 5311.23 466.878   2
  39   3   1 5634.22 468.142   2
  39  -3   3 11484.8 735.853   2
  39  -3  -3 12950.3 759.461   2
  39   3  -3 13060.3 722.633   2
  39   3   3 11366.5 688.119   2
  39  -5  -1 25593.6 1072.60   2
  39   1  -5 25664.0 1025.49   2
  39  -1  -5 26144.3 1057.50   2
  39  -5   1 24429.1 1060.04   2
  39   1   5 21898.6 963.851   2
  39   5   1 23265.0 909.022   2
  39  -1   5 22686.0 985.918   2
  39   3  -5 1090.20 204.916   2
  39   3   5 752.355 161.495   2
  39  -5   3 1166.59 217.568   2
  39   5   3 981.643 186.476   2
  39  -3   5 1213.83 239.036   2
  39  -5  -3 1094.33 220.448   2
  39  -3  -5 1037.49 211.015   2
  39  -5  -5 12514.7 746.887   2
  39  -5   5 11428.9 704.682   2
  39  -1  -7 20422.6 921.430   2
  39  -7  -1 19267.3 946.622   2
  39   1   7 17055.4 831.411   2
  39  -7   1 18579.9 945.144   2
  39  -1   7 16864.5 860.498   2
  39   1  -7 19950.7 897.294   2
  39  -7   3 4663.24 502.965   2
  39  -3  -7 5882.09 497.790   2
  39   3  -7 5335.23 448.075   2
  39  -7  -3 5467.41 491.086   2
  39   3   7 4474.65 414.057   2
  39  -3   7 4430.74 450.443   2
  39  -5  -7 4029.58 424.754   2
  39  -5   7 2686.43 385.009   2
  39  -7  -5 3691.54 404.631   2
  39  -7   5 3472.87 414.433   2
  39  -7   7-122.493 127.917   2
  39  -7  -7-30.4853 94.7003   2
  39  -9  -1 12567.7 758.296   2
  39  -1   9 10491.9 653.921   2
  39   1  -9 13551.8 726.777   2
  39   1   9 10111.2 642.849   2
  39  -9   1 10680.9 734.118   2
  39  -1  -9 13236.7 739.897   2
  39  -9   3 3980.95 477.932   2
  39  -9  -3 5358.76 486.194   2
  39  -3  -9 5714.70 489.783   2
  39  -3   9 4422.18 455.381   2
  39   3  -9 5450.92 443.181   2
  39  -5   9 1467.45 251.340   2
  39  -9   5 1325.05 226.125   2
  39  -5  -9 1576.77 257.740   2
  39  -9  -5 1664.52 268.328   2
  39  -7   9-29.6472 90.9522   2
  39  -9   7 51.0167 63.4751   2
  39  -7  -9 19.1821 84.0884   2
  39  -9  -7-33.7008 63.8149   2
  39  -9  -9 6093.02 511.358   2
  39  -9   9 4641.83 452.348   2
  39 -11   1 7025.57 560.845   2
  39  -1 -11 7370.75 554.992   2
  39   1 -11 7337.09 533.544   2
  39 -11  -1 6531.72 560.863   2
  39   3 -11 2557.14 299.247   2
  39 -11   3 2206.46 306.270   2
  39 -11  -3 2481.53 330.823   2
  39  -3 -11 2648.54 332.620   2
  39 -11   5 190.123 137.911   2
  39  -5  11 206.979 89.2956   2
  39  -5 -11 270.101 115.930   2
  39 -11  -5 312.053 118.224   2
  39 -11  -7 2420.99 314.105   2
  39 -11   7 1568.40 287.052   2
  39  -7  11 1838.09 275.761   2
  39  -7 -11 2529.67 335.391   2
  39 -11   9 650.480 191.221   2
  39  -9  11 632.399 166.866   2
  39 -11  -9 779.156 193.899   2
  39  -9 -11 885.553 200.742   2
  39 -11  11 14907.5 790.641   2
  39 -11 -11 19813.0 904.126   2
  39 -13  -1 618.604 164.876   2
  39 -13   1 928.276 197.293   2
  39   1 -13 934.912 176.181   2
  39  -1 -13 967.084 193.873   2
  39 -13   3 2106.84 292.848   2
  39 -13  -3 2167.17 305.210   2
  39   3 -13 2479.86 289.224   2
  39  -3 -13 2646.42 326.177   2
  39 -13  -5 4051.41 409.143   2
  39 -13   5 3596.77 389.102   2
  39  -5 -13 4239.77 416.595   2
  39 -13   7 87.5476 82.6184   2
  39  -7 -13 310.828 112.741   2
  39 -13  -7 261.810 64.4828   2
  39 -13  -9 27280.3 1052.47   2
  39  -9 -13 26990.5 1045.01   2
  39 -13 -11 73.5526 61.4202   2
  39 -11 -13 1.51590 72.8910   2
  39 -13 -13 12674.4 689.361   2
  39 -15   1 1235.00 260.737   2
  39 -15  -1 1693.13 278.318   2
  39   1 -15 1751.22 236.151   2
  39  -1 -15 1732.03 250.041   2
  39 -15  -3 1325.34 221.789   2
  39   3 -15 1489.02 218.283   2
  39 -15   3 1066.77 208.544   2
  39  -3 -15 1409.88 230.072   2
  39 -15  -5 12967.7 724.202   2
  39  -5 -15 13546.7 727.550   2
  39 -15   7 37.4325 82.5342   2
  39  -7 -15 255.510 128.972   2
  39 -15  -7 118.981 56.7970   2
  39 -15  -9 8975.55 586.717   2
  39 -15   9 7545.05 543.554   2
  39  -9 -15 8948.53 585.366   2
  39 -15 -11 4344.30 400.838   2
  39 -11 -15 4653.35 421.650   2
  39 -15 -13 68.9557 77.5277   2
  39 -13 -15 79.4924 56.1105   2
  39 -15 -15 14378.2 685.879   2
  39 -17   1 3985.31 391.628   2
  39 -17  -1 3335.30 391.867   2
  39   1 -17 4220.45 365.262   2
  39  -1 -17 4473.26 385.289   2
  39   3 -17 3929.73 334.048   2
  39 -17  -3 3700.40 363.939   2
  39 -17   3 3270.29 367.110   2
  39  -3 -17 3927.82 374.498   2
  39 -17   5 906.065 181.334   2
  39 -17  -5 524.292 152.369   2
  39  -5 -17 1230.55 221.855   2
  39 -17   7 1337.03 237.840   2
  39 -17  -7 1664.79 246.518   2
  39  -7 -17 2070.54 278.895   2
  39 -17  -9 1165.78 197.923   2
  39  -9 -17 1507.18 239.229   2
  39 -17 -11 1514.72 228.922   2
  39 -11 -17 1639.11 243.701   2
  39 -13 -17 49.4955 67.5872   2
  39 -17 -13 233.379 106.092   2
  39 -17 -15 2232.77 259.383   2
  39 -15 -17 2339.54 271.615   2
  17 -17 -39 2601.34 261.733   2
  39 -17 -17 1708.31 218.672   2
  39 -19   1 12973.0 675.675   2
  39   1 -19 14151.3 641.292   2
  39  -1 -19 13838.0 659.746   2
  39 -19   3 150.529 56.5976   2
  39 -19  -3 228.335 106.326   2
  39  -3 -19 390.792 103.341   2
  39 -19   5 17765.5 776.101   2
  39 -19  -5 19128.0 809.685   2
  39 -19  -7 9198.79 557.686   2
  39  -7 -19 10164.5 581.015   2
  39 -19  -9 11453.4 606.269   2
  39  -9 -19 12489.9 645.428   2
  39 -19 -11 3679.97 336.171   2
  39 -11 -19 4106.67 361.226   2
  39 -13 -19 899.893 165.392   2
  39 -19 -13 701.582 141.120   2
  19 -15 -39 6928.05 429.531   2
  15 -19 -39 6891.94 403.971   2
  39 -19 -15 4316.45 337.800   2
  39 -15 -19 4355.46 349.779   2
  17 -19 -39 3306.47 263.092   2
  19 -17 -39 3349.51 277.627   2
  39 -17 -19 2122.01 225.380   2
  39 -19 -17 2034.62 222.485   2
  39 -19 -19 19181.9 630.325   2
  39 -21   1 2086.48 245.808   2
  39 -21  -1 2042.00 265.483   2
  39   1 -21 2652.46 261.113   2
  39  -1 -21 2641.74 269.068   2
  39 -21  -3 12273.4 613.335   2
  39 -21   3 11609.9 590.356   2
  39  -3 -21 13749.9 634.535   2
  39 -21  -5 3085.94 314.877   2
  39 -21   5 3217.14 307.087   2
  39  -5 -21 3836.62 336.117   2
  39 -21  -7 8291.79 493.499   2
  39  -7 -21 8848.81 512.492   2
  39 -21  -9 15014.7 650.655   2
  39  -9 -21 15519.8 676.430   2
  39 -21 -11 711.541 136.029   2
  39 -11 -21 744.376 145.985   2
  13 -21 -39 6987.28 372.027   2
  21 -13 -39 7146.64 435.512   2
  39 -21 -13 4543.38 333.479   2
  39 -13 -21 5174.04 369.583   2
  39 -21 -15 370.632 82.6610   2
  39 -15 -21 474.514 112.809   2
  39 -21 -17 4580.85 300.795   2
  39 -17 -21 4953.85 324.881   2
  23   1 -39 5566.71 378.285   2
  23  -1 -39 5944.11 404.573   2
  39 -23   1 3467.84 307.484   2
  39 -23  -1 3544.82 302.665   2
  39   1 -23 4133.34 293.408   2
  39  -1 -23 4309.03 323.992   2
  23   3 -39 301.404 77.4559   2
  39 -23  -3 194.141 72.2850   2
  39 -23   3 99.5872 60.4658   2
  39  -3 -23 319.592 101.531   2
  23  -5 -39 8419.17 487.456   2
  23   5 -39 7178.39 378.059   2
  39 -23  -5 5029.13 358.177   2
  39  -5 -23 6107.74 399.346   2
  39 -23  -7 12486.1 552.493   2
  39  -7 -23 14275.0 612.078   2
  39 -23  -9 1178.98 167.083   2
  39  -9 -23 1289.22 184.537   2
  39 -23 -11 11706.6 505.161   2
  39 -11 -23 14120.2 587.122   2
  39 -23 -13 2771.74 232.546   2
  39 -13 -23 3048.38 265.462   2
  23 -15 -39-3.17464 37.3537   2
  39 -15 -23 17.6913 35.1983   2
  25   1 -39-67.3723 52.8573   2
  25  -1 -39 34.3702 47.7799   2
  39 -25  -1 5.66531 40.7475   2
  39  -1 -25 59.8503 35.5225   2
  25  -3 -39 7587.68 421.614   2
  39 -25  -3 4447.49 295.356   2
  39  -3 -25 5503.59 337.735   2
  25   3 -39 6522.44 344.957   2
  39 -25  -5 16469.2 563.225   2
  39  -5 -25 20224.2 663.545   2
  39 -25  -7 4793.23 297.039   2
  39  -7 -25 5909.37 360.147   2
  25  -9 -39 27126.2 774.353   2
  39  -9 -25 19454.0 645.263   2
  25 -11 -39 1200.56 155.416   2
  39 -11 -25 792.223 123.140   2
  27  -5 -39 2396.49 208.652   2
  40   0   0 4212.03 418.053   2
  40   2   0 3399.76 358.192   2
  40  -2   0 3173.55 388.691   2
  40   0  -2 3776.73 377.225   2
  40   0   2 3478.73 374.559   2
  40  -2   2 6557.70 564.757   2
  40   2  -2 8086.24 550.202   2
  40  -2  -2 7360.04 574.843   2
  40   2   2 6988.54 515.083   2
  40   0   4 237.647 120.094   2
  40   4   0 102.949 84.9975   2
  40  -4   0-1.80015 65.2260   2
  40   0  -4 50.2255 77.8087   2
  40   4  -2 2977.83 350.176   2
  40  -2  -4 4095.57 410.209   2
  40  -4   2 3422.93 403.548   2
  40   2  -4 4014.63 385.595   2
  40   2   4 3491.74 366.453   2
  40   4   2 3569.37 356.701   2
  40  -2   4 2614.25 388.970   2
  40  -4  -2 3928.38 409.277   2
  40  -4  -4 5579.92 493.927   2
  40   4  -4 5715.26 439.576   2
  40   4   4 4955.74 427.296   2
  40  -4   4 4720.77 474.183   2
  40   0   6 401.630 144.933   2
  40   0  -6 555.345 163.345   2
  40  -6   0 479.901 148.710   2
  40   2   6 331.768 135.234   2
  40   2  -6 495.262 145.286   2
  40  -6   2 448.233 137.991   2
  40  -2   6 353.073 125.075   2
  40  -6  -2 205.859 144.676   2
  40  -2  -6 353.070 141.820   2
  40   4  -6 329.306 118.473   2
  40  -6  -4 379.210 143.304   2
  40  -4   6 316.810 120.470   2
  40  -6   4 255.969 90.1372   2
  40  -4  -6 193.909 106.023   2
  40  -6   6 105.877 130.033   2
  40  -6  -6 303.315 117.582   2
  40  -8   0 1974.68 297.456   2
  40   0  -8 1890.59 279.332   2
  40   0   8 1368.73 229.971   2
  40  -2   8 638.837 169.643   2
  40  -8   2 1157.68 233.489   2
  40   2  -8 1156.63 209.913   2
  40  -8  -2 775.348 196.585   2
  40  -2  -8 1058.38 208.931   2
  40  -4   8-0.57822 64.6367   2
  40  -8  -4 176.280 73.2488   2
  40  -4  -8 232.312 77.9130   2
  40  -6   8-8.14659 97.3622   2
  40  -8   6-63.1560 91.8474   2
  40  -8  -6 24.1543 65.4936   2
  40  -6  -8 47.3282 80.3824   2
  40  -8   8 149.549 90.1240   2
  40  -8  -8 350.756 118.513   2
  40 -10   0 13585.5 790.003   2
  40   0 -10 15583.6 754.823   2
  40   2 -10 4945.20 417.615   2
  40 -10   2 4536.25 446.903   2
  40  -2 -10 5224.18 449.797   2
  40 -10  -2 4845.47 451.489   2
  40 -10  -4-8.91732 101.993   2
  40 -10   4 43.5305 85.0284   2
  40  -4 -10 136.579 83.3004   2
  40 -10   6 35.2134 78.9427   2
  40  -6  10 3.28283 65.4613   2
  40 -10  -6 134.854 59.2005   2
  40  -6 -10 87.7237 67.5592   2
  40 -10   8 90.9994 78.1186   2
  40  -8  10 32.4297 58.6182   2
  40 -10  -8 69.6692 75.3296   2
  40  -8 -10 37.4829 64.2584   2
  40 -10  10 12197.3 699.006   2
  40 -10 -10 15738.7 781.596   2
  40   0 -12 4685.55 404.718   2
  40 -12   0 4433.52 423.926   2
  40 -12   2 1682.07 260.972   2
  40  -2 -12 1787.34 260.439   2
  40 -12  -2 1477.38 257.163   2
  40   2 -12 1791.69 243.934   2
  40 -12  -4-57.7211 102.825   2
  40 -12   4-43.7606 76.6194   2
  40  -4 -12 25.3667 61.7417   2
  40 -12   6 209.991 97.3777   2
  40  -6 -12 398.901 139.357   2
  40 -12  -6 269.840 99.1684   2
  40 -12   8 139.301 109.827   2
  40  -8 -12 139.497 78.2348   2
  40 -12  -8 176.710 100.631   2
  40 -10 -12 8162.40 551.940   2
  40 -12 -10 8916.62 582.187   2
  40 -12 -12 748.287 172.998   2
  40   0 -14 10106.3 581.132   2
  40 -14   0 9918.72 633.088   2
  40 -14   2 14035.7 736.481   2
  40   2 -14 14836.9 677.516   2
  40 -14  -2 12835.5 744.060   2
  40  -2 -14 14804.2 720.775   2
  40 -14   4 3556.58 360.847   2
  40 -14  -4 3252.61 362.198   2
  40  -4 -14 3524.75 354.056   2
  40 -14   6 1088.40 212.882   2
  40 -14  -6 1132.29 189.172   2
  40  -6 -14 1342.24 228.610   2
  40 -14   8 387.743 132.919   2
  40 -14  -8 665.165 275.823   2
  40  -8 -14 628.856 164.643   2
  40 -14 -10 5825.20 455.011   2
  40 -10 -14 6750.14 493.522   2
  40 -12 -14 1186.08 200.856   2
  40 -14 -12 1150.87 212.143   2
  40 -14 -14 9222.60 547.223   2
  40 -16   0-121.724 81.1048   2
  40   0 -16-85.2237 82.7285   2
  40   2 -16 1260.25 188.691   2
  40 -16  -2 1210.79 218.307   2
  40 -16   2 906.450 214.222   2
  40  -2 -16 1340.91 211.824   2
  40 -16   4 36.7311 77.5970   2
  40 -16  -4 46.5031 70.7290   2
  40  -4 -16 127.068 89.2437   2
  40 -16   6 22.7220 67.0129   2
  40 -16  -6 90.5883 65.3498   2
  40  -6 -16 110.040 63.0647   2
  40 -16  -8 892.056 183.187   2
  40 -16   8 703.041 160.735   2
  40  -8 -16 923.566 180.340   2
  40 -10 -16 1365.39 215.174   2
  40 -16 -10 1308.98 205.686   2
  40 -12 -16 49.1669 52.9782   2
  40 -16 -12 96.1149 54.7624   2
  40 -14 -16 307.159 90.8766   2
  40 -16 -14 428.530 121.895   2
  40 -16 -16 245.366 74.9561   2
  40 -18   0 208.377 137.385   2
  40   0 -18 418.146 111.906   2
  40 -18  -2 135.557 55.7393   2
  40 -18   2 33.4707 52.2748   2
  40  -2 -18 255.625 86.8778   2
  40   2 -18 180.713 54.4787   2
  40 -18  -4 2007.27 261.817   2
  40 -18   4 1543.18 246.235   2
  40  -4 -18 2301.46 271.298   2
  40 -18   6 42.3870 86.8060   2
  40 -18  -6 123.395 87.5692   2
  40  -6 -18 144.515 73.8723   2
  40 -18  -8 160.121 79.5064   2
  40  -8 -18 261.338 96.7024   2
  40 -18 -10 3487.55 327.109   2
  40 -10 -18 3426.45 326.096   2
  40 -18 -12 1461.25 200.487   2
  40 -12 -18 1498.69 207.127   2
  40 -14 -18 478.366 114.302   2
  40 -18 -14 472.878 113.310   2
  16 -18 -40 2359.15 225.051   2
  18 -16 -40 2465.43 241.503   2
  40 -16 -18 1484.12 187.378   2
  40 -18 -16 1530.06 192.178   2
  18 -18 -40 11905.3 470.206   2
  40 -18 -18 7875.90 407.597   2
  40 -20   0 283.767 99.0199   2
  40   0 -20 82.9208 64.9193   2
  40 -20   2-46.2530 64.0085   2
  40 -20  -2 46.1195 56.0978   2
  40  -2 -20 57.6932 52.7498   2
  40 -20   4 322.683 97.2762   2
  40 -20  -4 294.367 125.964   2
  40  -4 -20 322.251 101.208   2
  40 -20  -6 981.394 186.212   2
  40  -6 -20 1107.52 171.373   2
  40 -20  -8 908.135 168.346   2
  40  -8 -20 1094.88 179.668   2
  40 -20 -10 467.825 119.980   2
  40 -10 -20 426.276 114.722   2
  20 -12 -40 198.766 86.0648   2
  12 -20 -40 267.558 94.7313   2
  40 -20 -12 81.6803 56.5353   2
  40 -12 -20 48.0413 45.6485   2
  14 -20 -40 226.822 74.6042   2
  20 -14 -40 240.774 76.0355   2
  40 -20 -14 22.2858 55.8286   2
  40 -14 -20 193.679 60.0290   2
  40 -16 -20 1059.07 146.675   2
  40 -20 -16 793.069 126.373   2
  22   0 -40-2.29650 47.0929   2
  40 -22   0 61.7785 47.1195   2
  40   0 -22-4.29121 46.7624   2
  22   2 -40 182.141 72.7698   2
  40 -22   2 120.318 57.9976   2
  40 -22  -2 77.4405 36.9942   2
  40  -2 -22 203.173 88.2509   2
  22   4 -40 5.28916 46.2172   2
  22  -4 -40 71.1352 81.5080   2
  40 -22  -4 34.7546 50.2875   2
  40  -4 -22 117.132 60.6795   2
  40 -22  -6 589.471 120.083   2
  40  -6 -22 674.123 141.968   2
  22  -8 -40 461.351 116.727   2
  40 -22  -8 247.568 90.1136   2
  40  -8 -22 194.289 82.0246   2
  40 -22 -10 5536.35 343.839   2
  40 -10 -22 5797.87 369.265   2
  40 -12 -22 1111.08 161.283   2
  40 -22 -12 957.509 137.846   2
  22 -14 -40 5401.81 321.866   2
  40 -14 -22 3801.94 273.839   2
  24   0 -40 502.159 105.347   2
  40 -24   0 237.449 71.4104   2
  24   2 -40 1020.43 135.936   2
  24  -2 -40 1165.22 161.600   2
  40 -24  -2 594.262 113.743   2
  40  -2 -24 730.809 108.662   2
  40 -24  -4 761.366 122.010   2
  40  -4 -24 975.779 140.912   2
  40 -24  -6 786.974 125.448   2
  40  -6 -24 1023.65 148.091   2
  24  -8 -40 416.125 100.944   2
  40  -8 -24 347.023 88.5796   2
  24 -10 -40 1904.78 198.155   2
  40 -10 -24 1332.73 165.612   2
  41   1  -1 2489.52 303.808   2
  41  -1  -1 2321.66 289.111   2
  41   1   1 1842.13 277.672   2
  41  -1   1 2318.35 308.554   2
  41  -3   1 2721.95 345.986   2
  41   1  -3 3366.40 339.293   2
  41  -3  -1 3235.49 371.545   2
  41  -1  -3 3087.23 350.326   2
  41   1   3 2470.30 324.638   2
  41   3   1 2777.09 312.176   2
  41  -1   3 2800.90 339.244   2
  41   3  -1 3117.88 314.377   2
  41   3  -3 12858.3 654.392   2
  41   3   3 11919.7 641.663   2
  41  -3  -3 13081.3 719.806   2
  41  -3   3 11984.1 710.141   2
  41  -5   1 15140.6 786.249   2
  41  -5  -1 15844.1 795.853   2
  41   1   5 13057.5 718.269   2
  41   1  -5 15850.1 752.219   2
  41  -1   5 14709.8 745.542   2
  41  -1  -5 16217.3 771.397   2
  41  -3  -5 1565.03 246.822   2
  41   3  -5 1615.57 216.948   2
  41  -3   5 1005.43 218.660   2
  41  -5  -3 1237.15 241.160   2
  41  -5   3 1210.57 250.343   2
  41   3   5 1339.27 201.288   2
  41  -5  -5 7176.48 530.525   2
  41  -5   5 7064.11 523.278   2
  41  -1  -7 9525.97 588.242   2
  41  -7   1 7097.49 603.032   2
  41  -7  -1 8462.19 602.434   2
  41  -1   7 8140.06 548.910   2
  41   1  -7 8853.26 550.689   2
  41  -3  -7 6517.57 496.879   2
  41   3  -7 6236.22 443.835   2
  41  -3   7 5958.35 477.471   2
  41  -7  -3 6144.46 495.784   2
  41  -7   3 4745.27 483.589   2
  41  -5   7 1137.29 205.351   2
  41  -7  -5 1382.10 222.003   2
  41  -5  -7 1380.64 230.492   2
  41  -7   7 81.3134 52.3987   2
  41  -7  -7 316.672 83.1734   2
  41  -9   1 4176.73 464.617   2
  41   1  -9 5138.85 412.862   2
  41  -1  -9 5451.26 435.701   2
  41  -9  -1 5557.83 465.873   2
  41  -3  -9 3867.21 374.761   2
  41  -9  -3 3464.92 376.925   2
  41   3  -9 3420.04 320.784   2
  41  -9   3 2605.48 381.881   2
  41  -9  -5 1152.13 205.423   2
  41  -9   5 628.648 189.679   2
  41  -5   9 892.330 188.619   2
  41  -5  -9 1081.24 196.466   2
  41  -9   7 12.7151 66.7758   2
  41  -7   9-111.881 110.493   2
  41  -9  -7-104.287 94.0674   2
  41  -7  -9-156.949 93.3592   2
  41  -9   9 735.294 154.212   2
  41  -9  -9 856.780 180.211   2
  41 -11   1 6323.33 491.852   2
  41   1 -11 6123.24 442.175   2
  41 -11  -1 5704.37 504.259   2
  41  -1 -11 6670.07 471.972   2
  41 -11  -3-8.55909 108.343   2
  41 -11   3 88.3416 89.1787   2
  41  -3 -11 55.3064 59.3452   2
  41 -11  -5 5792.98 473.869   2
  41  -5 -11 6113.78 467.287   2
  41 -11   5 6169.30 475.270   2
  41  -7 -11 11444.4 645.629   2
  41 -11  -7 10571.7 628.229   2
  41 -11   7 9429.92 597.733   2
  41  -9 -11 1789.88 251.392   2
  41 -11  -9 1832.34 250.293   2
  41 -11   9 1157.81 197.435   2
  41 -11 -11 25202.6 934.540   2
  41 -13  -1 1350.01 247.348   2
  41 -13   1 1379.45 225.095   2
  41   1 -13 1092.48 184.505   2
  41  -1 -13 1298.26 205.274   2
  41 -13   3 39.7596 78.7612   2
  41 -13  -3 153.487 72.5702   2
  41  -3 -13 62.1516 81.1626   2
  41 -13   5 102.406 72.5107   2
  41 -13  -5 199.799 83.7889   2
  41  -5 -13 85.3936 64.1753   2
  41 -13  -7 4804.07 411.686   2
  41 -13   7 4252.25 384.119   2
  41  -7 -13 4451.80 394.648   2
  41 -13  -9 2999.83 326.959   2
  41  -9 -13 3054.00 321.838   2
  41 -13 -11 1212.46 207.522   2
  41 -11 -13 1133.46 195.814   2
  41 -13 -13 8368.61 510.168   2
  41 -15  -1 4.32795 64.8747   2
  41 -15   1-195.566 93.4854   2
  41   1 -15-68.0401 92.3111   2
  41  -1 -15 32.4676 50.2321   2
  41 -15  -3 2347.16 297.430   2
  41  -3 -15 2584.97 285.210   2
  41 -15   3 2674.68 303.970   2
  41 -15  -5 72.9848 54.9258   2
  41 -15   5-58.7870 84.0266   2
  41  -5 -15 90.7139 67.8736   2
  41 -15  -7 9986.41 572.792   2
  41  -7 -15 10256.5 571.601   2
  41 -15   7 8532.32 540.553   2
  41 -15  -9-51.3109 80.9815   2
  41  -9 -15-6.72029 65.0115   2
  41 -15 -11 4792.15 388.955   2
  41 -11 -15 5400.46 407.171   2
  41 -15 -13 543.245 124.462   2
  41 -13 -15 537.466 121.243   2
  41 -15 -15 1009.45 167.265   2
  41  -1 -17 1615.14 208.238   2
  41 -17   1 1506.40 218.677   2
  41   1 -17 1578.72 198.629   2
  41 -17  -1 1220.21 222.550   2
  41 -17  -3 9170.94 543.862   2
  41  -3 -17 9636.61 524.618   2
  41 -17   3 8949.62 530.586   2
  41 -17   5 1001.88 185.534   2
  41 -17  -5 1119.21 178.593   2
  41  -5 -17 971.554 173.096   2
  41  -7 -17 10594.8 559.557   2
  41 -17  -7 10422.9 562.854   2
  41 -17  -9 331.758 144.533   2
  41  -9 -17 121.525 58.1638   2
  41 -17 -11 88.1943 44.1641   2
  41 -11 -17 105.697 47.1198   2
  41 -17 -13 2453.00 252.661   2
  41 -13 -17 2442.82 255.985   2
  17 -15 -41 3824.15 296.971   2
  15 -17 -41 3535.26 273.809   2
  41 -17 -15 2201.51 230.346   2
  41 -15 -17 2163.68 226.829   2
  17 -17 -41 18199.5 578.971   2
  41 -17 -17 11009.0 477.463   2
  41  -1 -19 8775.71 456.729   2
  41 -19   1 7141.68 467.800   2
  41   1 -19 8168.05 417.120   2
  41 -19  -1 8069.04 480.749   2
  41 -19   3-43.2407 77.3426   2
  41 -19  -3 26.0858 56.5007   2
  41  -3 -19 191.112 70.5294   2
  41 -19  -5 7339.18 457.200   2
  41  -5 -19 7558.71 444.287   2
  41 -19   5 6631.65 440.341   2
  41  -7 -19 2450.25 254.706   2
  41 -19  -7 2190.00 253.381   2
  41  -9 -19 4838.41 354.675   2
  41 -19  -9 4847.47 348.851   2
  41 -19 -11 6235.48 388.310   2
  41 -11 -19 6529.66 403.653   2
  13 -19 -41 1289.47 152.581   2
  19 -13 -41 1524.61 187.307   2
  41 -19 -13 694.958 126.805   2
  41 -13 -19 843.619 139.595   2
  41 -19 -15 123.534 43.0124   2
  41 -15 -19 77.1513 33.9963   2
  41  -1 -21 2621.86 233.202   2
  41 -21   1 2079.62 240.860   2
  41 -21  -1 2476.30 242.391   2
  41  -3 -21 7778.35 409.517   2
  41 -21  -3 7092.44 414.514   2
  41 -21  -5 1139.01 163.343   2
  41  -5 -21 1093.59 157.027   2
  41 -21  -7 3057.75 259.455   2
  41  -7 -21 3386.73 279.132   2
  41 -21  -9 8220.16 418.991   2
  41  -9 -21 8431.35 433.235   2
  21 -11 -41 143.597 50.3086   2
  41 -21 -11 195.564 62.1396   2
  41 -11 -21 274.375 81.3304   2
  21 -13 -41 550.469 99.9772   2
  41 -13 -21 391.396 74.4370   2
  23   1 -41 8162.59 385.423   2
  23  -1 -41 8477.51 408.222   2
  23  -3 -41 4623.18 310.494   2
  41 -23  -3 2778.02 228.549   2
  41  -5 -23 14535.4 516.517   2
  41 -23  -5 12791.6 489.622   2
  23  -7 -41 35883.9 858.729   2
  41  -7 -23 23698.5 664.431   2
  23  -9 -41 5947.37 339.022   2
  42   0   0 3417.05 363.251   2
  42   0  -2 7252.34 496.067   2
  42   0   2 6444.91 484.096   2
  42   2   0 6298.75 466.726   2
  42  -2   0 6901.75 502.369   2
  42  -2  -2 2900.47 354.196   2
  42   2   2 2435.23 310.590   2
  42  -2   2 2939.96 335.029   2
  42   2  -2 3238.21 314.026   2
  42  -4   0 8084.05 541.281   2
  42   0  -4 7764.72 520.584   2
  42   0   4 6965.89 504.520   2
  42   2  -4 1475.41 228.139   2
  42  -4  -2 1670.62 264.904   2
  42  -2  -4 1758.86 255.438   2
  42   2   4 1392.11 230.219   2
  42  -2   4 1642.32 247.185   2
  42  -4   2 1508.75 251.887   2
  42  -4  -4 2170.42 281.439   2
  42  -4   4 1642.76 262.895   2
  42  -6   0 2454.98 327.194   2
  42   0   6 2113.90 293.137   2
  42   0  -6 2706.26 305.812   2
  42  -2  -6 1211.60 205.116   2
  42   2  -6 1273.08 199.844   2
  42  -6  -2 1138.68 204.170   2
  42  -6   2 1247.74 210.190   2
  42  -2   6 1253.51 226.950   2
  42  -4   6 3179.25 339.703   2
  42  -6  -4 3088.51 353.745   2
  42  -6   4 3426.07 352.644   2
  42  -4  -6 3302.33 340.141   2
  42  -6  -6 9.98490 52.1730   2
  42  -6   6 1.32716 53.7663   2
  42  -8   0 7541.53 555.132   2
  42   0  -8 8283.03 514.301   2
  42  -2  -8 7842.15 508.869   2
  42  -8  -2 7006.36 520.633   2
  42   2  -8 7277.03 458.747   2
  42  -8   2 7291.58 519.368   2
  42  -4  -8 581.808 148.975   2
  42  -8  -4 595.676 159.992   2
  42  -8   4 571.484 134.876   2
  42  -8   6 1719.11 246.629   2
  42  -6  -8 1591.96 237.329   2
  42  -6   8 1358.09 221.305   2
  42  -8  -6 1792.51 256.843   2
  42  -8  -8 545.899 130.896   2
  42  -8   8 615.182 156.221   2
  42   0 -10 121.285 74.8688   2
  42 -10   0 50.9180 82.2034   2
  42   2 -10 374.502 104.468   2
  42  -2 -10 304.671 103.050   2
  42 -10  -2 286.339 109.295   2
  42 -10   2 133.095 97.1488   2
  42 -10  -4-8.32711 89.9604   2
  42 -10   4-12.5886 82.5987   2
  42  -4 -10-33.8331 78.0955   2
  42 -10   6 299.119 124.999   2
  42 -10  -6 410.532 121.963   2
  42  -6 -10 338.898 106.886   2
  42 -10  -8 2537.61 298.406   2
  42  -8 -10 2736.70 302.659   2
  42 -10   8 1978.55 275.545   2
  42 -10 -10 587.745 145.091   2
  42 -12   0 19268.6 849.946   2
  42   0 -12 20341.7 763.735   2
  42 -12  -2 14798.7 734.293   2
  42  -2 -12 15022.1 676.139   2
  42 -12   2 14882.9 718.613   2
  42   2 -12 14648.1 616.745   2
  42 -12  -4 7608.10 517.541   2
  42  -4 -12 7685.99 494.507   2
  42 -12   4 7364.61 488.779   2
  42 -12   6 3859.06 353.582   2
  42  -6 -12 3865.69 361.411   2
  42 -12  -6 3952.92 360.533   2
  42 -12  -8 7117.25 484.356   2
  42  -8 -12 7094.93 474.925   2
  42 -12 -10 1813.88 235.551   2
  42 -10 -12 1882.30 246.410   2
  42 -12 -12 35266.1 1017.43   2
  42   0 -14 6209.10 403.494   2
  42 -14   0 5502.76 458.440   2
  42 -14  -2 60.1472 57.9904   2
  42 -14   2 35.6047 61.3875   2
  42  -2 -14-75.1637 81.6758   2
  42 -14   4 170.032 68.7548   2
  42 -14  -4 129.257 82.3713   2
  42  -4 -14 158.960 41.7728   2
  42 -14   6 3589.35 334.614   2
  42 -14  -6 3852.64 346.541   2
  42  -6 -14 3906.96 342.602   2
  42 -14  -8 567.209 137.275   2
  42  -8 -14 356.767 98.9416   2
  42 -14 -10 1003.38 173.077   2
  42 -10 -14 1046.71 173.503   2
  42 -14 -12 5478.30 383.085   2
  42 -12 -14 5543.00 395.273   2
  42 -14 -14 4545.38 340.240   2
  42   0 -16 16439.7 622.951   2
  42 -16   0 16076.7 703.177   2
  42  -2 -16 1612.23 203.652   2
  42 -16   2 1347.80 212.548   2
  42 -16  -2 1024.15 206.389   2
  42 -16  -4 2465.88 282.245   2
  42 -16   4 1927.50 270.547   2
  42  -4 -16 2487.15 258.544   2
  42  -6 -16 1606.71 210.900   2
  42 -16  -6 1367.06 203.889   2
  42 -16   6 1012.74 185.987   2
  42  -8 -16 2688.41 271.357   2
  42 -16  -8 2649.90 271.687   2
  42 -16 -10 1384.85 191.687   2
  42 -10 -16 1328.78 186.232   2
  42 -12 -16 17701.4 665.649   2
  42 -16 -12 17451.8 666.183   2
  42 -16 -14 1908.37 210.034   2
  42 -14 -16 2037.30 215.604   2
  42 -16 -16 9037.25 425.734   2
  42 -18   0 541.258 130.905   2
  42   0 -18 647.025 118.347   2
  42 -18   2 568.397 129.894   2
  42 -18  -2 526.534 116.684   2
  42  -2 -18 585.291 111.512   2
  42 -18   4 1591.56 200.031   2
  42  -4 -18 1594.85 192.705   2
  42 -18  -4 1661.95 218.889   2
  42 -18  -6 67.1879 57.7829   2
  42  -6 -18 33.2339 47.3882   2
  42 -18  -8 32.2764 51.0239   2
  42  -8 -18-47.6628 61.1423   2
  42 -18 -10 456.845 113.648   2
  42 -10 -18 371.973 93.7687   2
  42 -18 -12 888.984 137.135   2
  42 -12 -18 715.288 115.828   2
  42 -18 -14 938.484 136.773   2
  42 -14 -18 838.018 126.221   2
  42 -20   0 2374.76 235.129   2
  20   2 -42 605.050 120.338   2
  42 -20  -2 321.491 82.6320   2
  42 -20   2 361.756 99.2405   2
  42  -2 -20 369.729 86.2901   2
  42 -20  -4 565.140 118.774   2
  42  -4 -20 666.663 119.922   2
  42 -20  -6 22.0652 34.0573   2
  42  -6 -20 50.5745 42.2006   2
  42 -20  -8 962.309 145.630   2
  42  -8 -20 1023.98 139.999   2
  20 -10 -42 1.48580 41.2396   2
  42 -20 -10-10.5900 29.1410   2
  42 -10 -20-40.5725 48.7575   2
  20 -12 -42 519.790 98.0278   2
  22  -2 -42 808.939 130.688   2
  42 -22  -2 294.886 73.4852   2
  22  -4 -42 582.216 118.334   2
  42 -22  -4 340.965 84.7993   2
  22  -6 -42 178.002 75.9203   2
  43   1   1 841.899 186.238   2
  43  -1   1 757.162 182.505   2
  43   1  -1 1150.80 184.758   2
  43  -1  -1 1171.25 191.274   2
  43  -1   3 744.007 169.906   2
  43  -3   1 783.641 156.443   2
  43   1  -3 928.980 176.663   2
  43  -3  -1 535.051 182.014   2
  43  -1  -3 669.698 151.650   2
  43   1   3 516.321 131.134   2
  43   3   1 816.111 141.170   2
  43  -3  -3 10196.1 584.630   2
  43  -3   3 9984.04 563.317   2
  43  -1  -5 4757.40 378.231   2
  43  -1   5 3684.50 372.074   2
  43  -5   1 4442.64 402.734   2
  43  -5  -1 4087.03 392.266   2
  43   1  -5 4475.17 356.362   2
  43  -5  -3 1999.09 292.659   2
  43  -3  -5 2615.96 288.608   2
  43  -3   5 2193.69 259.140   2
  43  -5   3 2390.04 274.203   2
  43  -5   5 264.615 106.857   2
  43  -5  -5 275.435 97.3933   2
  43   1  -7 2359.88 250.616   2
  43  -1  -7 2171.97 256.854   2
  43  -7   1 2415.44 281.328   2
  43  -7  -1 2072.73 281.145   2
  43  -7  -3 2983.47 313.018   2
  43  -3  -7 3174.64 318.612   2
  43  -7   3 2416.08 294.496   2
  43  -7   5 45.8574 49.0098   2
  43  -5  -7-69.1533 76.7170   2
  43  -7  -5 49.5631 65.7495   2
  43  -7  -7 390.671 118.835   2
  43   1  -9 364.219 98.8044   2
  43  -9   1 418.682 125.019   2
  43  -1  -9 437.638 117.249   2
  43  -9  -1 224.459 102.825   2
  43  -9  -3 5840.26 438.772   2
  43  -9   3 5110.93 419.812   2
  43  -3  -9 5176.81 396.755   2
  43  -9   5 1290.56 201.518   2
  43  -9  -5 1280.48 199.838   2
  43  -5  -9 1198.95 189.695   2
  43  -9  -7 2270.20 265.393   2
  43  -7  -9 1692.21 224.409   2
  43  -9  -9 4037.14 349.457   2
  43  -1 -11 805.102 149.503   2
  43 -11   1 566.181 186.186   2
  43   1 -11 814.336 147.027   2
  43 -11  -1 945.305 181.037   2
  43  -3 -11 644.712 139.856   2
  43 -11  -3 625.817 146.577   2
  43 -11   3 297.793 123.290   2
  43 -11   5 121.825 89.6445   2
  43 -11  -5 92.5458 67.1430   2
  43  -5 -11 133.637 55.1418   2
  43 -11  -7 90.3331 70.5504   2
  43  -7 -11 83.1298 55.5811   2
  43  -9 -11 1902.19 226.524   2
  43 -11  -9 1903.42 234.830   2
  43 -11 -11 88.6316 59.6798   2
  43 -13   1-212.437 90.2781   2
  43  -1 -13-93.6151 75.1008   2
  43 -13  -1-3.78154 66.0008   2
  43   1 -13 1.41657 49.4294   2
  43  -3 -13 4545.51 346.654   2
  43 -13  -3 4771.90 380.297   2
  43 -13   3 4662.13 374.418   2
  43  -5 -13 7366.85 447.210   2
  43 -13  -5 7386.91 475.026   2
  43 -13   5 7004.61 453.837   2
  43  -7 -13 3020.88 287.427   2
  43 -13  -7 3162.51 306.247   2
  43  -9 -13 9797.89 513.527   2
  43 -13  -9 10136.2 533.129   2
  43 -11 -13 1130.67 168.936   2
  43 -13 -11 1002.12 168.293   2
  43 -13 -13 4708.49 337.257   2
  43  -1 -15 97.4789 46.4324   2
  43 -15   1 79.2014 45.6741   2
  43 -15  -1 38.3005 64.7712   2
  43 -15   3 81.0743 70.6103   2
  43  -3 -15 143.641 64.7554   2
  43 -15  -3 184.985 78.1174   2
  43 -15  -5 3505.86 311.338   2
  43  -5 -15 3521.23 292.978   2
  43 -15   5 2948.17 293.443   2
  43 -15  -7 79.2950 54.9370   2
  43  -7 -15 0.41036 47.8934   2
  43 -15  -9 763.295 147.603   2
  43  -9 -15 820.087 146.194   2
  43 -11 -15 1035.96 158.072   2
  43 -15 -11 1130.08 169.593   2
  43 -15 -13 155.956 79.2850   2
  43 -13 -15 105.211 61.4910   2
  43 -15 -15 6828.36 362.208   2
  43 -17   1 970.677 157.613   2
  43 -17  -1 772.674 153.231   2
  43  -1 -17 920.668 129.653   2
  43  -3 -17 466.399 96.9106   2
  43 -17  -3 494.170 106.546   2
  43 -17   3 181.348 95.9429   2
  43  -5 -17 679.003 124.710   2
  43 -17  -5 581.851 127.273   2
  43 -17  -7 97.2174 57.6767   2
  43  -7 -17 41.0725 56.3276   2
  43 -17  -9 5.45498 50.3453   2
  43  -9 -17-21.0499 60.4478   2
  43 -11 -17 302.764 75.6507   2
  43 -17 -11 432.534 97.4551   2
  43 -13 -17 54.5556 33.2578   2
  43 -17 -13 187.806 59.6813   2
  43 -19   1 3032.72 274.911   2
  43 -19  -1 3501.51 276.690   2
  43 -19  -3 218.887 74.1714   2
  43 -19  -5 2213.80 213.413   2
  43  -7 -19 789.506 122.128   2
  43 -19  -7 831.533 134.071   2
  19  -9 -43 66.9375 57.1307   2
  43 -19  -9 147.996 69.7571   2
  44   0   0 7366.46 445.102   2
  44   0   2 4922.50 389.552   2
  44   2   0 4841.08 356.391   2
  44  -2   0 5658.75 401.036   2
  44   0  -2 5353.94 380.506   2
  44  -2   2 8638.08 508.835   2
  44   2  -2 9381.05 475.981   2
  44  -2  -2 9016.53 525.244   2
  44  -4   0 2428.60 263.368   2
  44   0  -4 2233.22 235.337   2
  44  -4   2 6583.47 462.729   2
  44  -4  -2 6148.39 455.937   2
  44  -2  -4 6956.75 448.030   2
  44  -4   4 1711.28 249.296   2
  44  -4  -4 2060.55 243.566   2
  44   0  -6 1059.80 159.563   2
  44  -6   0 1231.97 202.960   2
  44  -6   2-90.1451 64.8866   2
  44  -6  -2-28.6703 63.5372   2
  44  -2  -6 60.3563 55.4243   2
  44  -4  -6 816.140 159.751   2
  44  -6   4 903.499 164.728   2
  44  -6  -4 557.641 149.168   2
  44  -6  -6 254.519 94.2711   2
  44   0  -8 3948.91 307.172   2
  44  -8   0 3895.73 346.802   2
  44  -2  -8 4338.62 339.869   2
  44  -8   2 3305.11 331.801   2
  44  -8  -2 3480.22 353.439   2
  44  -8   4-42.0159 86.4879   2
  44  -4  -8 11.8902 56.5518   2
  44  -8  -4 48.1422 66.3359   2
  44  -8  -6 2277.02 260.060   2
  44  -6  -8 2310.42 259.209   2
  44  -8  -8 15.2358 56.2897   2
  44   0 -10 25273.4 750.290   2
  44 -10   0 25014.6 879.624   2
  44  -2 -10 17266.8 651.326   2
  44 -10   2 17061.4 714.140   2
  44 -10  -2 17207.7 708.820   2
  44 -10  -4 16971.9 700.387   2
  44  -4 -10 16520.6 654.381   2
  44 -10   4 16238.5 685.329   2
  44 -10  -6-59.8324 78.5612   2
  44  -6 -10 96.5985 48.9169   2
  44  -8 -10 434.578 106.107   2
  44 -10  -8 534.414 132.916   2
  44 -10 -10 17555.7 665.811   2
  44   0 -12-82.1919 52.9527   2
  44 -12   0-41.1008 71.9556   2
  44 -12   2 96.7102 37.8157   2
  44 -12  -2 85.7069 74.4627   2
  44  -2 -12 152.447 75.5119   2
  44  -4 -12 1140.70 169.205   2
  44 -12   4 1013.89 178.225   2
  44 -12  -4 1243.98 186.764   2
  44 -12  -6 434.308 108.917   2
  44  -6 -12 306.082 69.1382   2
  44 -12  -8 3372.90 293.566   2
  44  -8 -12 3251.78 279.440   2
  44 -12 -10 4322.95 321.719   2
  44 -10 -12 4052.83 307.213   2
  44 -12 -12 4852.07 326.929   2
  44 -14   0 4188.34 336.407   2
  44  -2 -14 14533.6 541.140   2
  44 -14   2 15042.3 627.434   2
  44 -14  -2 15375.5 629.102   2
  44  -4 -14 10483.8 474.994   2
  44 -14  -4 10593.9 515.275   2
  44  -6 -14 273.439 81.6648   2
  44 -14  -6 301.905 63.3965   2
  44 -14  -8 339.805 96.3899   2
  44  -8 -14 268.172 83.8265   2
  44 -14 -10 25296.1 747.614   2
  44 -10 -14 24557.8 719.426   2
  44 -14 -12 4124.03 286.302   2
  44 -12 -14 4182.18 288.141   2
  44 -16   0 2392.58 242.260   2
  44 -16   2 1543.56 186.719   2
  44 -16  -2 1514.07 179.812   2
  44  -4 -16 504.924 98.1502   2
  44 -16  -4 445.670 99.9884   2
  44  -6 -16-46.8668 32.8766   2
  44 -16  -6 66.5974 43.0063   2
  44  -8 -16 831.487 124.877   2
  44 -16  -8 873.645 134.690   2
  44 -16 -10 1964.19 192.447   2
  44 -10 -16 1963.54 188.852   2
  44 -18   0-103.740 57.4418   2
  44 -18  -2 7102.58 382.660   2
  44 -18  -4 83.2219 51.9307   2
  18  -6 -44 1880.46 189.982   2
  44 -18  -6 958.905 133.046   2
  45  -1  -1 474.119 116.339   2
  45   1  -1 407.487 99.1649   2
  45  -1   1 486.753 110.762   2
  45  -3   1 441.673 124.910   2
  45   1  -3 463.920 113.807   2
  45  -3  -1 587.775 131.973   2
  45  -1  -3 434.880 101.685   2
  45  -3  -3 67.7006 57.4556   2
  45  -5   1 914.384 175.515   2
  45  -5  -1 856.761 152.117   2
  45  -1  -5 920.012 143.096   2
  45  -5  -3 8.64038 37.9443   2
  45  -3  -5 9.14615 50.8037   2
  45  -5   3-3.25810 56.9937   2
  45  -5  -5-18.1170 64.7965   2
  45  -7   1 741.974 140.348   2
  45  -7  -1 711.590 151.017   2
  45  -1  -7 703.299 122.717   2
  45  -7  -3 722.224 151.335   2
  45  -3  -7 853.149 147.055   2
  45  -7   3 764.157 143.406   2
  45  -7  -5 450.278 122.763   2
  45  -5  -7 323.221 99.1658   2
  45  -7  -7 1031.66 151.961   2
  45  -9   1 28.4667 49.8518   2
  45  -9  -1 39.8296 67.7136   2
  45  -1  -9 72.5538 53.1801   2
  45  -9  -3 15.3610 54.2883   2
  45  -3  -9 56.0298 63.9164   2
  45  -9   3-62.7760 58.1220   2
  45  -5  -9 16.5647 40.0446   2
  45  -9  -5-70.7640 75.6736   2
  45  -7  -9 374.511 101.768   2
  45  -9  -7 430.245 85.3633   2
  45  -9  -9 1059.33 155.831   2
  45 -11   1 653.256 143.641   2
  45 -11  -1 665.860 134.524   2
  45  -3 -11 2561.28 226.537   2
  45 -11   3 2259.98 245.042   2
  45 -11  -3 2481.28 248.120   2
  45  -5 -11 3468.58 270.559   2
  45 -11  -5 3292.24 284.834   2
  45  -7 -11 2315.31 223.742   2
  45 -11  -7 2395.66 232.105   2
  45 -11  -9 2118.94 214.273   2
  45  -9 -11 2078.88 213.832   2
  45 -11 -11 3349.70 256.933   2
  45 -13  -1 257.028 95.9248   2
  45 -13   1 367.091 96.5250   2
  45 -13  -3 276.478 82.4881   2
  45  -5 -13 1063.33 141.543   2
  45 -13  -5 1252.26 171.898   2
  45  -7 -13 1368.00 163.633   2
  45 -13  -7 1306.53 162.292   2
  45  -9 -13 865.085 133.068   2
  45 -13  -9 854.143 129.563   2
  45 -15  -1 1058.68 149.886   2
  45 -15   1 970.161 143.053   2
  45 -15  -3 1302.54 161.067   2
  45 -15  -5 2558.43 223.866   2
  45 -15  -7 2410.00 211.459   2
  46  -2  -2 1237.23 165.029   2
  46  -4   0 6805.42 391.263   2
  46  -4  -2 150.423 68.6222   2
  46  -2  -4 280.166 75.7107   2
  46  -4  -4 28.3821 41.8163   2
  46  -6   0 8782.22 447.232   2
  46  -6  -2 1293.76 170.455   2
  46  -2  -6 1113.12 142.371   2
  46  -6  -4 1698.19 192.563   2
  46  -4  -6 1529.35 174.344   2
  46  -6  -6 313.376 87.2583   2
  46  -8   0 7135.01 398.332   2
  46  -8  -2 9534.48 466.342   2
  46  -8  -4 1776.51 193.452   2
  46  -4  -8 1545.72 171.113   2
  46  -8  -6 735.959 118.694   2
  46  -6  -8 648.986 111.008   2
  46  -8  -8 2892.41 236.840   2
  46 -10   0 1235.44 172.689   2
  46 -10  -2-50.4719 64.9762   2
  46 -10  -4-46.7712 39.8906   2
  46 -10  -6 594.300 104.216   2
  46 -10  -8 2190.53 201.717   2
  46 -12   0 19607.9 637.098   2
  46 -12  -2 18807.3 615.281   2
  46 -12  -4 11768.6 476.276   2
  46 -12  -6 3008.72 235.981   2
   0   0   0    0.00    0.00   0

TITL exp_5801_auto in Fm-3m
REM Fm-3m (#225 in standard setting)
CELL 1.54184  38.857662  38.857662  38.857662  90.0000  90.0000  90.0000
ZERR  251.00   0.000183   0.000183   0.000183   0.0000   0.0000   0.0000
LATT  4
SYMM -x,-y, z
SYMM -x, y,-z
SYMM  x,-y,-z
SYMM  z, x, y
SYMM  z,-x,-y
SYMM -z,-x, y
SYMM -z, x,-y
SYMM  y, z, x
SYMM -y, z,-x
SYMM  y,-z,-x
SYMM -y,-z, x
SYMM  y, x,-z
SYMM -y,-x,-z
SYMM  y,-x, z
SYMM -y, x, z
SYMM  x, z,-y
SYMM -x, z, y
SYMM -x,-z,-y
SYMM  x,-z, y
SYMM  z, y,-x
SYMM  z,-y, x
SYMM -z, y, x
SYMM -z,-y,-x
SFAC C H N O
UNIT 2761.00 2510.00 251.00 251.00
REM  CrysAlisPro recorded range (K): Min=220.0; max=220.0; aver:220.0
TEMP -53
TREF
HKLF 4
END
;
_shelx_hkl_checksum                30087
_shelx_fab_file
;
    2    2    2  -1332.98      0.00
    1    1    3    471.02      0.00
    1    3    3   -332.03      0.00
    3    3    3    109.94      0.00
    0    0    4   -335.38      0.00
    0    2    4    158.50      0.00
    2    2    4    -11.37      0.00
    0    4    4    880.50      0.00
    2    4    4   -130.66      0.00
    4    4    4   -724.77      0.00
    1    1    5   -306.89      0.00
    1    3    5   -114.98      0.00
    3    3    5     30.16      0.00
    1    5    5    486.66      0.00
    3    5    5    506.05      0.00
    5    5    5    448.69      0.00
    0    0    6   1075.60      0.00
    0    2    6   -111.81      0.00
    2    2    6     16.71      0.00
    0    4    6   -651.78      0.00
    2    4    6    295.81      0.00
    4    4    6     36.72      0.00
    0    6    6    299.44      0.00
    2    6    6   -189.66      0.00
    4    6    6   -183.27      0.00
    6    6    6    652.64      0.00
    1    1    7   -106.89      0.00
    1    3    7    -31.71      0.00
    3    3    7   -301.01      0.00
    1    5    7   -117.56      0.00
    3    5    7    -82.71      0.00
    5    5    7   -210.58      0.00
    1    7    7   -100.61      0.00
    3    7    7     68.62      0.00
    5    7    7   -254.17      0.00
    7    7    7    -26.09      0.00
    0    0    8    712.39      0.00
    0    2    8   -128.08      0.00
    2    2    8   -211.91      0.00
    0    4    8    240.68      0.00
    2    4    8     42.45      0.00
    4    4    8     41.52      0.00
    0    6    8    187.28      0.00
    2    6    8     93.45      0.00
    4    6    8    -50.23      0.00
    6    6    8    161.18      0.00
    0    8    8    110.82      0.00
    2    8    8    -85.98      0.00
    4    8    8   -198.90      0.00
    6    8    8   -165.70      0.00
    8    8    8    152.76      0.00
    1    1    9     47.87      0.00
    1    3    9     18.68      0.00
    3    3    9    489.65      0.00
    1    5    9   -335.74      0.00
    3    5    9    144.50      0.00
    5    5    9    -63.86      0.00
    1    7    9    -40.55      0.00
    3    7    9     32.56      0.00
    5    7    9    114.75      0.00
    7    7    9     28.73      0.00
    1    9    9   -101.09      0.00
    3    9    9    168.97      0.00
    5    9    9    162.45      0.00
    7    9    9    -56.79      0.00
    9    9    9   -690.35      0.00
    0    0   10    136.11      0.00
    0    2   10    200.82      0.00
    2    2   10   -369.33      0.00
    0    4   10    387.41      0.00
    2    4   10   -189.23      0.00
    4    4   10   -438.54      0.00
    0    6   10   -264.81      0.00
    2    6   10     15.49      0.00
    4    6   10    158.42      0.00
    6    6   10    -58.11      0.00
    0    8   10    -75.35      0.00
    2    8   10      5.52      0.00
    4    8   10     38.89      0.00
    6    8   10   -160.77      0.00
    8    8   10     61.54      0.00
    0   10   10     62.18      0.00
    2   10   10     64.46      0.00
    4   10   10     95.89      0.00
    6   10   10   -140.58      0.00
    8   10   10     72.30      0.00
   10   10   10     94.70      0.00
    1    1   11   -102.77      0.00
    1    3   11     16.48      0.00
    3    3   11    276.82      0.00
    1    5   11     63.24      0.00
    3    5   11     34.96      0.00
    5    5   11    -71.45      0.00
    1    7   11    126.43      0.00
    3    7   11     15.61      0.00
    5    7   11   -176.51      0.00
    7    7   11     69.10      0.00
    1    9   11     55.62      0.00
    3    9   11     58.14      0.00
    5    9   11    106.75      0.00
    7    9   11     68.93      0.00
    9    9   11    -12.31      0.00
    1   11   11     77.38      0.00
    3   11   11   -134.99      0.00
    5   11   11   -165.64      0.00
    7   11   11    143.91      0.00
    9   11   11     88.60      0.00
   11   11   11    258.58      0.00
    0    0   12    202.55      0.00
    0    2   12    -26.87      0.00
    2    2   12     59.72      0.00
    0    4   12   -103.17      0.00
    2    4   12     57.53      0.00
    4    4   12   -142.93      0.00
    0    6   12    -94.79      0.00
    2    6   12    -49.39      0.00
    4    6   12      1.23      0.00
    6    6   12    233.63      0.00
    0    8   12    -48.95      0.00
    2    8   12     30.74      0.00
    4    8   12     69.18      0.00
    6    8   12    -34.59      0.00
    8    8   12   -107.72      0.00
    0   10   12   -180.74      0.00
    2   10   12    -22.26      0.00
    4   10   12     91.71      0.00
    6   10   12    -83.17      0.00
    8   10   12    -50.14      0.00
   10   10   12   -114.91      0.00
    0   12   12   -101.16      0.00
    2   12   12    -23.03      0.00
    4   12   12     87.12      0.00
    6   12   12    156.50      0.00
    8   12   12    -38.44      0.00
   10   12   12    -46.09      0.00
   12   12   12     89.49      0.00
    1    1   13     75.46      0.00
    1    3   13   -131.03      0.00
    3    3   13   -135.01      0.00
    1    5   13     72.61      0.00
    3    5   13     90.82      0.00
    5    5   13     78.77      0.00
    1    7   13    -35.85      0.00
    3    7   13   -105.43      0.00
    5    7   13    -38.96      0.00
    7    7   13    -69.38      0.00
    1    9   13   -107.56      0.00
    3    9   13    133.41      0.00
    5    9   13     79.21      0.00
    7    9   13     66.42      0.00
    9    9   13   -110.03      0.00
    1   11   13    -14.35      0.00
    3   11   13      9.21      0.00
    5   11   13    -52.48      0.00
    7   11   13   -126.97      0.00
    9   11   13     23.94      0.00
   11   11   13   -106.98      0.00
    1   13   13    -63.57      0.00
    3   13   13     39.84      0.00
    5   13   13      6.06      0.00
    7   13   13     36.27      0.00
    9   13   13     18.85      0.00
   11   13   13    -40.66      0.00
   13   13   13     -0.78      0.00
    0    0   14   -149.96      0.00
    0    2   14    -85.73      0.00
    2    2   14    191.76      0.00
    0    4   14     28.31      0.00
    2    4   14    114.28      0.00
    4    4   14   -106.76      0.00
    0    6   14    -14.28      0.00
    2    6   14     81.81      0.00
    4    6   14   -107.75      0.00
    6    6   14     47.92      0.00
    0    8   14    217.95      0.00
    2    8   14     55.87      0.00
    4    8   14    -72.30      0.00
    6    8   14     -1.52      0.00
    8    8   14     89.13      0.00
    0   10   14     56.96      0.00
    2   10   14    -98.34      0.00
    4   10   14   -135.72      0.00
    6   10   14     62.44      0.00
    8   10   14     86.43      0.00
   10   10   14    144.11      0.00
    0   12   14     36.32      0.00
    2   12   14    -18.50      0.00
    4   12   14    -72.41      0.00
    6   12   14     40.19      0.00
    8   12   14     31.99      0.00
   10   12   14     86.01      0.00
   12   12   14    102.14      0.00
    0   14   14    136.12      0.00
    2   14   14     98.99      0.00
    4   14   14    -84.69      0.00
    6   14   14    -99.44      0.00
    8   14   14    -76.00      0.00
   10   14   14    -80.05      0.00
   12   14   14   -109.21      0.00
   14   14   14   -159.96      0.00
    1    1   15    173.55      0.00
    1    3   15     -1.55      0.00
    3    3   15   -153.54      0.00
    1    5   15     29.05      0.00
    3    5   15    -15.88      0.00
    5    5   15     87.81      0.00
    1    7   15    -64.69      0.00
    3    7   15    -54.36      0.00
    5    7   15    -78.01      0.00
    7    7   15     18.34      0.00
    1    9   15    -35.22      0.00
    3    9   15     56.90      0.00
    5    9   15     45.68      0.00
    7    9   15     12.84      0.00
    9    9   15      6.12      0.00
    1   11   15     11.41      0.00
    3   11   15    144.10      0.00
    5   11   15    -71.99      0.00
    7   11   15    -23.96      0.00
    9   11   15    -43.58      0.00
   11   11   15    -95.29      0.00
    1   13   15    -34.38      0.00
    3   13   15    -17.59      0.00
    5   13   15     42.05      0.00
    7   13   15    -29.54      0.00
    9   13   15     72.84      0.00
   11   13   15    -80.85      0.00
   13   13   15    -44.59      0.00
    1   15   15     24.36      0.00
    3   15   15    -93.74      0.00
    5   15   15    -36.72      0.00
    7   15   15     38.74      0.00
    9   15   15     22.30      0.00
   11   15   15     34.38      0.00
   13   15   15    -36.92      0.00
   15   15   15    -56.61      0.00
    0    0   16     81.57      0.00
    0    2   16     46.38      0.00
    2    2   16    -45.00      0.00
    0    4   16    -80.20      0.00
    2    4   16     82.63      0.00
    4    4   16    -15.74      0.00
    0    6   16   -145.74      0.00
    2    6   16    -46.28      0.00
    4    6   16     41.28      0.00
    6    6   16    -41.76      0.00
    0    8   16    -35.62      0.00
    2    8   16    -68.82      0.00
    4    8   16    -15.60      0.00
    6    8   16    -11.03      0.00
    8    8   16   -121.61      0.00
    0   10   16     61.03      0.00
    2   10   16    -46.65      0.00
    4   10   16     78.26      0.00
    6   10   16     20.60      0.00
    8   10   16    -67.71      0.00
   10   10   16    -22.80      0.00
    0   12   16    -49.04      0.00
    2   12   16    -19.68      0.00
    4   12   16     51.33      0.00
    6   12   16     29.10      0.00
    8   12   16    -41.64      0.00
   10   12   16    -23.02      0.00
   12   12   16     83.51      0.00
    0   14   16    -31.82      0.00
    2   14   16     44.65      0.00
    4   14   16     22.60      0.00
    6   14   16     45.58      0.00
    8   14   16     43.29      0.00
   10   14   16     -5.60      0.00
   12   14   16     44.34      0.00
   14   14   16     13.53      0.00
    0   16   16    -20.47      0.00
    2   16   16    -70.06      0.00
    4   16   16     37.77      0.00
    6   16   16    -17.31      0.00
    8   16   16     32.72      0.00
   10   16   16     61.38      0.00
   12   16   16    -33.85      0.00
   14   16   16     45.12      0.00
   16   16   16      9.42      0.00
    1    1   17   -186.09      0.00
    1    3   17    116.73      0.00
    3    3   17     -1.44      0.00
    1    5   17     -7.31      0.00
    3    5   17    -29.48      0.00
    5    5   17     50.97      0.00
    1    7   17      4.01      0.00
    3    7   17      6.24      0.00
    5    7   17    -21.62      0.00
    7    7   17     16.17      0.00
    1    9   17     -8.51      0.00
    3    9   17    -13.50      0.00
    5    9   17   -160.81      0.00
    7    9   17     70.04      0.00
    9    9   17     36.37      0.00
    1   11   17     41.29      0.00
    3   11   17   -107.45      0.00
    5   11   17    -68.28      0.00
    7   11   17     89.67      0.00
    9   11   17     80.05      0.00
   11   11   17     34.26      0.00
    1   13   17     26.12      0.00
    3   13   17    -14.37      0.00
    5   13   17    -19.40      0.00
    7   13   17    -43.70      0.00
    9   13   17    -75.99      0.00
   11   13   17    -16.49      0.00
   13   13   17    -93.07      0.00
    1   15   17     74.00      0.00
    3   15   17     36.92      0.00
    5   15   17    -13.12      0.00
    7   15   17    -47.76      0.00
    9   15   17    -47.80      0.00
   11   15   17     -6.63      0.00
   13   15   17    -31.75      0.00
   15   15   17    -26.14      0.00
    1   17   17     28.95      0.00
    3   17   17     28.02      0.00
    5   17   17    -12.16      0.00
    7   17   17    112.08      0.00
    9   17   17    -10.30      0.00
   11   17   17     10.95      0.00
   13   17   17     22.75      0.00
   15   17   17     51.14      0.00
   17   17   17      8.94      0.00
    0    0   18    524.55      0.00
    0    2   18    -57.71      0.00
    2    2   18    -71.07      0.00
    0    4   18    -44.32      0.00
    2    4   18    -27.26      0.00
    4    4   18     38.62      0.00
    0    6   18     -7.10      0.00
    2    6   18     43.68      0.00
    4    6   18    -42.17      0.00
    6    6   18     -7.46      0.00
    0    8   18    -34.48      0.00
    2    8   18   -105.37      0.00
    4    8   18     48.09      0.00
    6    8   18     -6.76      0.00
    8    8   18     33.25      0.00
    0   10   18     52.43      0.00
    2   10   18     27.24      0.00
    4   10   18     87.82      0.00
    6   10   18      8.68      0.00
    8   10   18     41.94      0.00
   10   10   18     25.57      0.00
    0   12   18    -44.32      0.00
    2   12   18      2.68      0.00
    4   12   18    -19.85      0.00
    6   12   18    -89.63      0.00
    8   12   18     -5.21      0.00
   10   12   18    -28.10      0.00
   12   12   18    -50.60      0.00
    0   14   18    -41.85      0.00
    2   14   18    -51.35      0.00
    4   14   18      1.80      0.00
    6   14   18     -4.04      0.00
    8   14   18     89.65      0.00
   10   14   18     60.65      0.00
   12   14   18      6.41      0.00
   14   14   18     51.65      0.00
    0   16   18     57.44      0.00
    2   16   18    -13.84      0.00
    4   16   18    -43.10      0.00
    6   16   18      1.73      0.00
    8   16   18    -38.78      0.00
   10   16   18     -7.64      0.00
   12   16   18      9.35      0.00
   14   16   18      4.14      0.00
   16   16   18    -24.94      0.00
    0   18   18    248.11      0.00
    2   18   18    -13.29      0.00
    4   18   18     15.86      0.00
    6   18   18    -10.16      0.00
    8   18   18    -24.15      0.00
   10   18   18     42.53      0.00
   12   18   18    -19.27      0.00
   14   18   18     10.45      0.00
   16   18   18     11.49      0.00
   18   18   18     65.69      0.00
[truncated: 109,507 more chars]
